# Supplementary material for: Gene Set Enrichment in eQTL Data Identifies Novel Annotations and Pathway Regulators
Source: PLoS Genet. 2008 May 9;4(5):e1000070. doi: 10.1371/journal.pgen.1000070 (PMC2346558; doi:10.1371/journal.pgen.1000070)
Supplement: Table S1 — Detailed information for all 1593 trans-eQTL band / FGS enrichments. (0.93 MB XLS) [file pgen.1000070.s004.xls]

## Sheet: fhl_transband_merge_all_mm5_adj
Enrichment calculation info					FGS Info			Trans-band position			trans-band genes
logPD	adjPD	# genes in trans-band	# genes in trans-band and FGS	# genes in FGS	ID	Name	FGS Type	chr	start	end	target genes	target genes in FGS	candidate regulators	candidate regulator symbol	likely regulator ID	likely regulator symbol	likely regulator description
-4.7065	0.008	11	5	136	GO:0009613	response to pest, pathogen or parasite	BP	1	52441311	52524284	74145|14276|12259|11690|71660|12260|12262|67883|103889|13593|14268	71660|12259|12260|14268|12262	20849|20846	Stat4|Stat1
-4.39741	0.011	7	5	286	GO:0006950	response to stress	BP	1	52441311	52524284	74145|14276|12259|11690|71660|12260|12262	74145|12259|12260|71660|12262	20849|20846	Stat4|Stat1
-3.97318	0.043	46	19	670	GO:0007154	cell communication	BP	1	54834522	55086526	14055|16649|65256|17918|56193|192289|19713|225845|73910|329777|19376|13592|219135|13733|80285|12268|17067|74144|54612|19285|19088|11601|16529|16542|22027|19317|140742|12362|21401|19139|108960|29869|14013|215690|73230|17200|12380|12628|66395|20452|51902|223690|226422|235661|12095|107607	108960|56193|19376|13733|19713|65256|235661|73230|17200|11601|54612|17918|73910|107607|19088|66395|226422|16542|19317	241062|329154|73980	D230012E17Rik|Ankrd44|4930444A19Rik
-5.08717	0.009	23	6	87	GO:0016477	cell migration	BP	1	56116073	56554908	20498|69745|16004|19376|83397|216965|74144|20564|114255|11787|20672|58176|14710|19229|19345|54635|27055|18613|12223|18829|192289|18187|13809	74144|11787|18187|13809|20564|18613	227120|329159|69356	Plcl1|9130227L01Rik|1700003I22Rik
-4.07723	0.023	41	7	103	GO:0007186	G-protein coupled receptor protein signaling pathway	BP	1	64404193	64443113	269941|21841|71746|93691|19730|94091|17972|73121|23966|19200|329003|13139|74525|22371|20963|57751|56632|57813|230908|11479|17937|50883|23830|20452|15893|12366|20289|209446|12767|216848|76804|20481|21423|20203|70223|18186|54609|18025|23945|67903|50782	71746|20963|13139|56632|67903|50782|12767	93691	Klf7
-4.21961	0.05	62	8	87	GO:0006732	coenzyme metabolism	BP	1	64418255	64445107	74525|18186|269941|68533|171543|233489|14672|78797|12861|66588|240880|71746|12858|11947|22318|22596|11740|109979|66445|56615|14661|11848|17434|19243|230908|66108|56426|66043|67800|52428|56460|102774|50997|23830|13120|23921|67468|29864|26401|67680|51788|13609|76499|56369|27061|17768|72981|12660|53607|18519|22284|16997|21410|28169|12491|70031|170718|213464|18633|54152|230257|28080	67680|56615|17768|11947|28080|17434|66043|170718	93691	Klf7
-4.65285	0.024	67	5	21	GO:0006119	oxidative phosphorylation	BP	1	64418255	64445107	74525|18186|269941|68533|171543|233489|14672|78797|12861|66588|240880|71746|12858|11947|22318|22596|11740|109979|66445|56615|14661|11848|17434|19243|230908|66108|56426|66043|67800|52428|56460|102774|50997|23830|13120|23921|67468|29864|26401|67680|51788|13609|76499|56369|27061|17768|72981|12660|53607|18519|22284|16997|21410|28169|12491|70031|170718|213464|18633|54152|230257|28080|56632|69534|17974…	28080|11947|66445|75406|66043	93691	Klf7
-4.83272	0.009	36	17	634	GO:0007165	signal transduction	BP	1	164355988	164401608	12978|12260|12741|21415|14664|67865|20308|13057|14276|14131|214663|104086|54445|20305|12262|20345|17105|100683|12259|56338|66607|20292|14127|23991|74718|14164|110172|15413|16493|11842|170779|56744|18767|11568|18214|71704	11842|20292|18214|21415|56744|54445|66607|20305|12978|14131|20308|23991|71704|14164|14127|67865|74718	171567	Nme7
-5.05388	0.006	23	7	136	GO:0009613	response to pest, pathogen or parasite	BP	1	164355988	164401608	12978|12260|12741|21415|14664|67865|20308|13057|14276|14131|214663|104086|54445|20305|12262|20345|17105|100683|12259|56338|66607|20292|14127	12259|20292|12262|14127|17105|14131|12260	171567	Nme7
-6.13873	0	32	6	41	GO:0006935	chemotaxis	BP	1	164355988	164401608	12978|12260|12741|21415|14664|67865|20308|13057|14276|14131|214663|104086|54445|20305|12262|20345|17105|100683|12259|56338|66607|20292|14127|23991|74718|14164|110172|15413|16493|11842|170779|56744	20292|56744|14127|20305|14131|20308	171567	Nme7
-6.38053	0	23	10	241	GO:0006952	defense response	BP	1	164355988	164401608	12978|12260|12741|21415|14664|67865|20308|13057|14276|14131|214663|104086|54445|20305|12262|20345|17105|100683|12259|56338|66607|20292|14127	12259|12260|12262|20305|54445|14127|17105|14131|20308|20292	171567	Nme7
-5.95518	0.002	23	9	203	GO:0006955	immune response	BP	1	164355988	164401608	12978|12260|12741|21415|14664|67865|20308|13057|14276|14131|214663|104086|54445|20305|12262|20345|17105|100683|12259|56338|66607|20292|14127	12259|12260|12262|54445|14127|20305|14131|20308|20292	171567	Nme7
-4.30892	0.016	23	11	501	GO:0050896	response to stimulus	BP	1	164355988	164401608	12978|12260|12741|21415|14664|67865|20308|13057|14276|14131|214663|104086|54445|20305|12262|20345|17105|100683|12259|56338|66607|20292|14127	12259|12260|12262|20305|54445|14127|17105|56338|14131|20308|20292	171567	Nme7
-3.82086	0.04	23	8	286	GO:0006950	response to stress	BP	1	164355988	164401608	12978|12260|12741|21415|14664|67865|20308|13057|14276|14131|214663|104086|54445|20305|12262|20345|17105|100683|12259|56338|66607|20292|14127	12259|12260|12262|14127|17105|56338|14131|20292	171567	Nme7
-4.7338	0.009	32	7	106	GO:0042221	response to chemical stimulus	BP	1	164355988	164401608	12978|12260|12741|21415|14664|67865|20308|13057|14276|14131|214663|104086|54445|20305|12262|20345|17105|100683|12259|56338|66607|20292|14127|23991|74718|14164|110172|15413|16493|11842|170779|56744	20292|56744|14127|20305|56338|14131|20308	171567	Nme7
-4.92467	0.008	33	7	96	GO:0009611	response to wounding	BP	1	190255629	190314917	12259|74761|27222|18760|52502|79196|21938|12033|21858|12260|14276|11484|20308|14376|20364|12262|14131|17533|80888|74145|56213|18134|13057|72157|19263|29815|11747|216725|71660|14268|20292|226823|19128	74145|11747|20292|21938|14131|19128|14268	433390	LOC433390
-5.11427	0.005	31	8	136	GO:0009613	response to pest, pathogen or parasite	BP	1	190255629	190314917	12259|74761|27222|18760|52502|79196|21938|12033|21858|12260|14276|11484|20308|14376|20364|12262|14131|17533|80888|74145|56213|18134|13057|72157|19263|29815|11747|216725|71660|14268|20292	12259|12260|12262|71660|21938|14131|20292|14268	433390	LOC433390
-5.04037	0.006	33	8	130	GO:0009605	response to external stimulus	BP	1	190255629	190314917	12259|74761|27222|18760|52502|79196|21938|12033|21858|12260|14276|11484|20308|14376|20364|12262|14131|17533|80888|74145|56213|18134|13057|72157|19263|29815|11747|216725|71660|14268|20292|226823|19128	74145|11747|20292|21938|14131|20308|19128|14268	433390	LOC433390
-4.12865	0.025	31	9	241	GO:0006952	defense response	BP	1	190255629	190314917	12259|74761|27222|18760|52502|79196|21938|12033|21858|12260|14276|11484|20308|14376|20364|12262|14131|17533|80888|74145|56213|18134|13057|72157|19263|29815|11747|216725|71660|14268|20292	12259|12260|12262|71660|21938|14131|20308|20292|14268	433390	LOC433390
-5.72555	0.002	33	12	286	GO:0006950	response to stress	BP	1	190255629	190314917	12259|74761|27222|18760|52502|79196|21938|12033|21858|12260|14276|11484|20308|14376|20364|12262|14131|17533|80888|74145|56213|18134|13057|72157|19263|29815|11747|216725|71660|14268|20292|226823|19128	74145|12259|12260|12262|71660|80888|21938|11747|19128|14131|14268|20292	433390	LOC433390
-3.85109	0.039	31	8	203	GO:0006955	immune response	BP	1	190255629	190314917	12259|74761|27222|18760|52502|79196|21938|12033|21858|12260|14276|11484|20308|14376|20364|12262|14131|17533|80888|74145|56213|18134|13057|72157|19263|29815|11747|216725|71660|14268|20292	12259|12260|12262|21938|14131|20308|20292|14268	433390	LOC433390
-3.91172	0.036	33	13	501	GO:0050896	response to stimulus	BP	1	190255629	190314917	12259|74761|27222|18760|52502|79196|21938|12033|21858|12260|14276|11484|20308|14376|20364|12262|14131|17533|80888|74145|56213|18134|13057|72157|19263|29815|11747|216725|71660|14268|20292|226823|19128	74145|12259|12260|12262|71660|80888|21938|11747|20308|19128|14131|14268|20292	433390	LOC433390
-5.25733	0.004	34	17	634	GO:0007165	signal transduction	BP	1	190797620	190908492	108960|66859|13733|13479|73230|21858|216344|72157|24136|18187|83397|19139|18214|73910|192289|226422|85031|71586|50908|19285|84505|20464|56213|80285|11604|19878|15958|20852|80904|20345|18438|20183|56193|20338	108960|56193|21858|13733|18214|19878|80904|73230|20464|20338|11604|56213|73910|216344|20852|226422|83397	52477|226841|226844	Angel2|Vash2|9630055N22Rik
-3.69081	0.042	35	7	140	GO:0051707	response to other organism	BP	1	191732752	191794728	20338|22720|12452|11758|12268|75747|13040|19139|56193|24136|68043|12259|19264|18111|72157|192289|13479|14300|11834|105377|108960|14131|12335|12033|227394|12260|19291|12475|13601|14775|19664|13733|21858|66902|50909	12259|12260|12268|19664|14131|12475|50909	98736|74265	4930557M11Rik|1700034H15Rik
-3.28526	0.049	24	13	843	GO:0044267	cellular protein metabolism	BP	1	193019169	193115640	56369|11837|11835|212111|17308|64177|13034|71461|71853|19043|26554|106572|66211|99738|27055|66973|69123|329777|17434|54426|14707|27410|19260|66481	19043|71461|329777|17308|13034|27055|26554|66481|11837|66211|54426|19260|66973	215193|54139|319266|215243|320337|15483	AA408296|Irf6|A130010J15Rik|Traf3ip3|A130024P18Rik|Hsd11b1
-3.34763	0.044	24	6	169	GO:0006412	protein biosynthesis	BP	1	193019169	193115640	56369|11837|11835|212111|17308|64177|13034|71461|71853|19043|26554|106572|66211|99738|27055|66973|69123|329777|17434|54426|14707|27410|19260|66481	66211|329777|66973|66481|17308|11837	215193|54139|319266|215243|320337|15483	AA408296|Irf6|A130010J15Rik|Traf3ip3|A130024P18Rik|Hsd11b1
-5.84749	0.002	35	9	130	GO:0009605	response to external stimulus	BP	2	76931386	77052908	11459|77407|13733|11502|14127|71704|22359|20740|14164|16155|20720|80888|236920|74761|170779|216725|16985|14276|70292|14871|11750|19376|14268|80285|50908|20308|26897|72565|235435|107747|108960|20292|74145|19038|20305	74145|20292|14127|20305|20308|72565|16985|16155|14268	22138|545428	Ttn|2610301F02Rik
-3.7296	0.047	35	15	634	GO:0007165	signal transduction	BP	2	76931386	77052908	11459|77407|13733|11502|14127|71704|22359|20740|14164|16155|20720|80888|236920|74761|170779|216725|16985|14276|70292|14871|11750|19376|14268|80285|50908|20308|26897|72565|235435|107747|108960|20292|74145|19038|20305	108960|20292|13733|14164|11502|14127|19376|20305|20308|71704|16985|236920|70292|16155|77407	22138|545428	Ttn|2610301F02Rik
-4.5683	0.011	35	5	41	GO:0006935	chemotaxis	BP	2	76931386	77052908	11459|77407|13733|11502|14127|71704|22359|20740|14164|16155|20720|80888|236920|74761|170779|216725|16985|14276|70292|14871|11750|19376|14268|80285|50908|20308|26897|72565|235435|107747|108960|20292|74145|19038|20305	20308|16985|14127|20292|20305	22138|545428	Ttn|2610301F02Rik
-3.9358	0.035	35	7	128	GO:0009628	response to abiotic stimulus	BP	2	76931386	77052908	11459|77407|13733|11502|14127|71704|22359|20740|14164|16155|20720|80888|236920|74761|170779|216725|16985|14276|70292|14871|11750|19376|14268|80285|50908|20308|26897|72565|235435|107747|108960|20292|74145|19038|20305	20292|14127|20305|20308|72565|80888|16985	22138|545428	Ttn|2610301F02Rik
-3.88545	0.036	33	6	96	GO:0009611	response to wounding	BP	2	76931386	77052908	11459|77407|13733|11502|14127|71704|22359|20740|14164|16155|20720|80888|236920|74761|170779|216725|16985|14276|70292|14871|11750|19376|14268|80285|50908|20308|26897|72565|235435|107747|108960|20292|74145	74145|20292|14127|72565|16155|14268	22138|545428	Ttn|2610301F02Rik
-3.91481	0.037	43	9	180	GO:0006915	apoptosis	BP	2	87043885	87137341	13057|18669|18483|268882|104086|12978|26365|72565|270118|17158|67122|11502|18647|72318|225845|19038|17828|12466|15426|13805|246707|104110|16971|12479|107607|13166|12175|243771|20305|235435|19376|14127|70292|54445|56356|228607|16985|13732|18596|170779|14412|68480|13163	68480|13163|13166|12175|72565|107607|16985|228607|12479	258586|18099|258655|228238|258294|546767	Olfr1111|Nlk|Olfr1112|LOC228238|Olfr1115|LOC546767
-4.56666	0.011	21	10	425	GO:0009058	biosynthesis	BP	2	126735453	126808690	54369|54326|71461|71853|18618|66234|50799|246083|18816|110198|14718|76267|269397|20133|107869|20732|246082|12036|14828|20440|14719	54369|12036|66234|76267|54326|20440|18618|107869|14718|14719	108011	Ap4e1
-5.42241	0.002	29	13	425	GO:0009058	biosynthesis	BP	2	126760664	126808883	54369|54326|71853|246083|18618|71461|66234|50799|18816|14718|218693|110198|76267|66214|269397|107869|246082|20133|12036|20732|14828|66985|14719|20440|13823|22320|11951|12759|109900	54369|12036|218693|66234|76267|109900|11951|54326|20440|18618|107869|14718|14719	108011	Ap4e1
-3.79859	0.04	18	5	119	GO:0006396	RNA processing	BP	2	135113909	135219726	20764|63955|26398|11792|71702|16190|66603|93683|19205|109270|53330|15469|73836|102162|68147|231086|56771|75416	75416|66603|68147|19205|71702	18795	Plcb1
-4.06331	0.026	6	5	425	GO:0009058	biosynthesis	BP	2	144509933	144533407	21664|75420|52466|18618|58520|14431	21664|58520|18618|75420|14431	66044	Hars2
-4.79737	0.009	20	5	66	GO:0016568	chromatin modification	BP	2	148287132	148449402	73181|227867|12417|233016|81018|80877|74256|66867|77605|14797|100226|19821|268903|319263|216805|18624|67554|216190|67072|494448	494448|12417|227867|19821|66867	56488|74533|17957	Nxt1|Gzf1|Napb
-3.90868	0.036	26	5	76	GO:0016481	negative regulation of transcription	BP	2	148287132	148449402	73181|227867|12417|233016|81018|80877|74256|66867|77605|14797|100226|19821|268903|319263|216805|18624|67554|216190|67072|494448|70686|17191|241915|71833|114615|74533	14797|268903|19821|74533|17191	56488|74533|17957	Nxt1|Gzf1|Napb	74533	Zfp336	zinc finger protein 336
-5.56938	0.003	20	6	84	GO:0006325	establishment and/or maintenance of chromatin architecture	BP	2	148287132	148449402	73181|227867|12417|233016|81018|80877|74256|66867|77605|14797|100226|19821|268903|319263|216805|18624|67554|216190|67072|494448	12417|77605|19821|494448|66867|227867	56488|74533|17957	Nxt1|Gzf1|Napb
-3.82103	0.04	29	6	113	GO:0006357	regulation of transcription from RNA polymerase II promoter	BP	2	148287132	148449402	73181|227867|12417|233016|81018|80877|74256|66867|77605|14797|100226|19821|268903|319263|216805|18624|67554|216190|67072|494448|70686|17191|241915|71833|114615|74533|83946|108735|230753	230753|74533|268903|17191|14797|19821	56488|74533|17957	Nxt1|Gzf1|Napb	74533	Zfp336	zinc finger protein 336
-4.12101	0.01	27	5	66	GO:0016568	chromatin modification	BP	2	150015317	150425947	12417|270110|73181|67554|81018|227867|65019|12905|18624|216190|233016|14797|100226|230753|114741|74533|66867|71833|110078|108735|80877|107035|17191|26943|20585|319263|19821	20585|227867|19821|66867|12417	433485|279056|104348|640962|245174|73098|69277	LOC433485|LOC279056|Zfp120|EG640962|EG245174|3110005M07Rik|3300002I08Rik
-3.75494	0.03	27	12	563	GO:0006355	regulation of transcription, DNA-dependent	BP	2	150015317	150425947	12417|270110|73181|67554|81018|227867|65019|12905|18624|216190|233016|14797|100226|230753|114741|74533|66867|71833|110078|108735|80877|107035|17191|26943|20585|319263|19821	12417|74533|17191|20585|14797|230753|66867|114741|19821|227867|73181|270110	433485|279056|104348|640962|245174|73098|69277	LOC433485|LOC279056|Zfp120|EG640962|EG245174|3110005M07Rik|3300002I08Rik
-5.07736	0.002	27	7	113	GO:0006357	regulation of transcription from RNA polymerase II promoter	BP	2	150015317	150425947	12417|270110|73181|67554|81018|227867|65019|12905|18624|216190|233016|14797|100226|230753|114741|74533|66867|71833|110078|108735|80877|107035|17191|26943|20585|319263|19821	230753|74533|17191|20585|14797|19821|270110	433485|279056|104348|640962|245174|73098|69277	LOC433485|LOC279056|Zfp120|EG640962|EG245174|3110005M07Rik|3300002I08Rik
-3.82642	0.024	27	5	76	GO:0016481	negative regulation of transcription	BP	2	150015317	150425947	12417|270110|73181|67554|81018|227867|65019|12905|18624|216190|233016|14797|100226|230753|114741|74533|66867|71833|110078|108735|80877|107035|17191|26943|20585|319263|19821	14797|74533|19821|270110|17191	433485|279056|104348|640962|245174|73098|69277	LOC433485|LOC279056|Zfp120|EG640962|EG245174|3110005M07Rik|3300002I08Rik
-4.17767	0.017	16	5	113	GO:0006357	regulation of transcription from RNA polymerase II promoter	BP	2	151881530	151925779	18624|70686|73181|100226|81018|19125|319263|270110|216190|74533|12417|233016|14797|20585|227867|230753	20585|14797|74533|270110|230753	228770	Rspo4
-3.97041	0.026	23	5	84	GO:0006325	establishment and/or maintenance of chromatin architecture	BP	2	151881530	151925779	18624|70686|73181|100226|81018|19125|319263|270110|216190|74533|12417|233016|14797|20585|227867|230753|71795|192200|12589|26943|66867|19934|77605	20585|12417|227867|77605|66867	228770	Rspo4
-4.50655	0.029	97	9	66	GO:0016568	chromatin modification	BP	2	152152160	152161288	15400|241915|12905|77605|17191|53890|58523|68703|11546|231386|216549|66867|17127|68147|107767|100226|74392|67554|233016|29857|230753|72567|107035|108000|26466|217410|227867|14797|16592|12575|225326|18624|73181|237339|66381|71702|17974|22697|12159|56207|12589|16210|81018|71389|67087|20723|75416|50794|19725|22284|15932|21402|19210|66213|76524|19821|494448|76479|79059|74256|70047|16638|107358|74776|…	20585|19821|494448|66867|67956|30841|404634|227867|68703	545474|99304	Scrt2|AW060659
-6.09189	0.002	97	12	84	GO:0006325	establishment and/or maintenance of chromatin architecture	BP	2	152152160	152161288	15400|241915|12905|77605|17191|53890|58523|68703|11546|231386|216549|66867|17127|68147|107767|100226|74392|67554|233016|29857|230753|72567|107035|108000|26466|217410|227867|14797|16592|12575|225326|18624|73181|237339|66381|71702|17974|22697|12159|56207|12589|16210|81018|71389|67087|20723|75416|50794|19725|22284|15932|21402|19210|66213|76524|19821|494448|76479|79059|74256|70047|16638|107358|74776|…	77605|20585|19821|494448|12593|66867|67956|30841|404634|227867|71389|68703	545474|99304	Scrt2|AW060659
-4.87044	0.014	89	12	119	GO:0006396	RNA processing	BP	2	152152160	152161288	15400|241915|12905|77605|17191|53890|58523|68703|11546|231386|216549|66867|17127|68147|107767|100226|74392|67554|233016|29857|230753|72567|107035|108000|26466|217410|227867|14797|16592|12575|225326|18624|73181|237339|66381|71702|17974|22697|12159|56207|12589|16210|81018|71389|67087|20723|75416|50794|19725|22284|15932|21402|19210|66213|76524|19821|494448|76479|79059|74256|70047|16638|107358|74776|…	192160|53890|75062|70047|66603|68147|72692|66966|75416|71702|76479|20383	545474|99304	Scrt2|AW060659
-6.40446	0.001	97	45	902	GO:0006139	nucleobase, nucleoside, nucleotide and nucleic acid metabolism	BP	2	152152160	152161288	15400|241915|12905|77605|17191|53890|58523|68703|11546|231386|216549|66867|17127|68147|107767|100226|74392|67554|233016|29857|230753|72567|107035|108000|26466|217410|227867|14797|16592|12575|225326|18624|73181|237339|66381|71702|17974|22697|12159|56207|12589|16210|81018|71389|67087|20723|75416|50794|19725|22284|15932|21402|19210|66213|76524|19821|494448|76479|79059|74256|70047|16638|107358|74776|…	53890|71702|19725|66867|66966|75416|11546|227867|404634|70047|192160|494448|237339|77605|17191|15400|22697|66603|73181|12593|68147|67381|75062|72692|20383|76479|240064|14390|14797|79059|231386|71389|68703|230753|26466|17127|20585|50794|19821|108143|20592|66213|67956|72567|30841	545474|99304	Scrt2|AW060659	545474	LOC545474	similar to Transcriptional repressor scratch 2 (Scratch homolog 2 zinc finger protein)
-7.01815	0	89	39	751	GO:0043283	biopolymer metabolism	BP	2	152152160	152161288	15400|241915|12905|77605|17191|53890|58523|68703|11546|231386|216549|66867|17127|68147|107767|100226|74392|67554|233016|29857|230753|72567|107035|108000|26466|217410|227867|14797|16592|12575|225326|18624|73181|237339|66381|71702|17974|22697|12159|56207|12589|16210|81018|71389|67087|20723|75416|50794|19725|22284|15932|21402|19210|66213|76524|19821|494448|76479|79059|74256|70047|16638|107358|74776|…	53890|66966|22284|56207|74256|74776|71702|75416|21402|107035|11546|70047|192160|29857|227867|77605|66867|66603|225326|58800|12593|68147|75062|74996|20383|76479|18624|217410|16210|71389|68703|17127|109161|19821|494448|67956|20585|72692|12159	545474|99304	Scrt2|AW060659
-4.34749	0.04	57	22	635	GO:0031323	regulation of cellular metabolism	BP	2	152152160	152161288	15400|241915|12905|77605|17191|53890|58523|68703|11546|231386|216549|66867|17127|68147|107767|100226|74392|67554|233016|29857|230753|72567|107035|108000|26466|217410|227867|14797|16592|12575|225326|18624|73181|237339|66381|71702|17974|22697|12159|56207|12589|16210|81018|71389|67087|20723|75416|50794|19725|22284|15932|21402|19210|66213|76524|19821|494448	19725|71702|237339|227867|66213|17191|15400|22697|66867|14797|16210|231386|73181|68703|230753|26466|17127|50794|19821|494448|72567|12159	545474|99304	Scrt2|AW060659	545474	LOC545474	similar to Transcriptional repressor scratch 2 (Scratch homolog 2 zinc finger protein)
-3.80566	0.04	36	19	921	GO:0051244	regulation of cellular physiological process	BP	2	152636587	152658121	18854|18749|225027|74533|108155|80877|11606|19821|70425|108735|216549|67684|13806|104625|11797|17350|14104|68585|26466|22221|268903|57317|21881|56070|12367|66043|69792|12861|53331|80876|11539|17974|73181|52609|14011|67072	69792|52609|26466|11606|74533|18854|268903|68585|12367|19821|22221|67072|104625|56070|11797|17974|17350|14011|73181	403172|246700|433490	4930525K10Rik|Defb19|Defb27
-4.92965	0.014	29	15	634	GO:0007165	signal transduction	BP	3	30105529	30119557	19263|107607|12334|52502|20308|19376|225845|80888|24017|80285|18596|11490|67122|14127|71704|13805|19229|18073|11931|16404|77407|56213|13809|26897|16419|108960|69745|14457|70292	108960|11490|16419|18596|13805|14127|19376|70292|56213|107607|71704|20308|19263|16404|77407	109279	9530010C24Rik
-4.01145	0.037	26	9	304	GO:0007166	cell surface receptor linked signal transduction	BP	3	30105529	30119557	19263|107607|12334|52502|20308|19376|225845|80888|24017|80285|18596|11490|67122|14127|71704|13805|19229|18073|11931|16404|77407|56213|13809|26897|16419|108960	108960|11490|16419|18596|13805|14127|16404|56213|19263	109279	9530010C24Rik
-4.62845	0.017	29	15	670	GO:0007154	cell communication	BP	3	30105529	30119557	19263|107607|12334|52502|20308|19376|225845|80888|24017|80285|18596|11490|67122|14127|71704|13805|19229|18073|11931|16404|77407|56213|13809|26897|16419|108960|69745|14457|70292	108960|11490|16419|18596|13805|14127|19376|70292|56213|107607|71704|20308|19263|16404|77407	109279	9530010C24Rik
-3.82587	0.032	17	6	203	GO:0006955	immune response	BP	3	53714889	53779474	66055|20292|107747|225845|22041|24017|170779|20345|140792|19263|26897|54445|72565|50908|67712|22436|20308	20292|54445|20308|72565|140792|50908	212434	Gm409
-4.65627	0.009	31	12	389	GO:0050874	organismal physiological process	BP	3	53714889	53779474	66055|20292|107747|225845|22041|24017|170779|20345|140792|19263|26897|54445|72565|50908|67712|22436|20308|11931|13982|110135|319475|216725|56429|18979|18647|73750|94185|15199|13618|14630|69583	18979|22436|54445|69583|13618|20308|72565|73750|110135|140792|20292|50908	212434	Gm409
-4.27517	0.039	79	11	130	GO:0009605	response to external stimulus	BP	3	53727350	53984686	107747|20292|225845|22041|20345|170779|140792|24017|72565|54445|50908|26897|20308|216725|56429|66055|94185|22436|18647|15199|319475|14630|13982|17105|11931|13618|12835|67865|18979|69583|269514|74145|13733|72400|20305|71704|19662|16985|14276|66978|17533|74754|12259|14962|16971|67712|73750|11502|11722|19263|16775|77407|14664|12260|56213|15185|13829|14268|12334|110135|14127|102209|19899|19038|17132|…	74145|20292|21937|14127|20305|14131|20308|72565|110135|16985|14268	212434|319979|67890	Gm409|C820005J03Rik|Ufm1
-6.19515	0	65	21	389	GO:0050874	organismal physiological process	BP	3	53727350	53984686	107747|20292|225845|22041|20345|170779|140792|24017|72565|54445|50908|26897|20308|216725|56429|66055|94185|22436|18647|15199|319475|14630|13982|17105|11931|13618|12835|67865|18979|69583|269514|74145|13733|72400|20305|71704|19662|16985|14276|66978|17533|74754|12259|14962|16971|67712|73750|11502|11722|19263|16775|77407|14664|12260|56213|15185|13829|14268|12334|110135|14127|102209|19899|19038|17132	74145|18979|22436|16985|50908|17132|54445|14127|20305|13618|12259|20308|14962|73750|110135|140792|20292|69583|14268|12260|72565	212434|319979|67890	Gm409|C820005J03Rik|Ufm1
-4.13027	0.048	61	5	29	GO:0016064	humoral defense mechanism (sensu Vertebrata)	BP	3	53727350	53984686	107747|20292|225845|22041|20345|170779|140792|24017|72565|54445|50908|26897|20308|216725|56429|66055|94185|22436|18647|15199|319475|14630|13982|17105|11931|13618|12835|67865|18979|69583|269514|74145|13733|72400|20305|71704|19662|16985|14276|66978|17533|74754|12259|14962|16971|67712|73750|11502|11722|19263|16775|77407|14664|12260|56213|15185|13829|14268|12334|110135|14127	50908|12259|12260|69583|14127	212434|319979|67890	Gm409|C820005J03Rik|Ufm1
-6.00912	0.001	79	18	241	GO:0006952	defense response	BP	3	53727350	53984686	107747|20292|225845|22041|20345|170779|140792|24017|72565|54445|50908|26897|20308|216725|56429|66055|94185|22436|18647|15199|319475|14630|13982|17105|11931|13618|12835|67865|18979|69583|269514|74145|13733|72400|20305|71704|19662|16985|14276|66978|17533|74754|12259|14962|16971|67712|73750|11502|11722|19263|16775|77407|14664|12260|56213|15185|13829|14268|12334|110135|14127|102209|19899|19038|17132|…	12259|20292|21937|50908|17132|54445|69583|20305|14962|14131|20308|72565|140792|16985|17105|14127|14268|12260	212434|319979|67890	Gm409|C820005J03Rik|Ufm1
-5.66633	0.003	79	16	203	GO:0006955	immune response	BP	3	53727350	53984686	107747|20292|225845|22041|20345|170779|140792|24017|72565|54445|50908|26897|20308|216725|56429|66055|94185|22436|18647|15199|319475|14630|13982|17105|11931|13618|12835|67865|18979|69583|269514|74145|13733|72400|20305|71704|19662|16985|14276|66978|17533|74754|12259|14962|16971|67712|73750|11502|11722|19263|16775|77407|14664|12260|56213|15185|13829|14268|12334|110135|14127|102209|19899|19038|17132|…	12259|20292|20305|50908|17132|54445|69583|21937|14962|14131|20308|72565|140792|12260|14127|14268	212434|319979|67890	Gm409|C820005J03Rik|Ufm1
-4.4501	0.03	61	6	41	GO:0006959	humoral immune response	BP	3	53727350	53984686	107747|20292|225845|22041|20345|170779|140792|24017|72565|54445|50908|26897|20308|216725|56429|66055|94185|22436|18647|15199|319475|14630|13982|17105|11931|13618|12835|67865|18979|69583|269514|74145|13733|72400|20305|71704|19662|16985|14276|66978|17533|74754|12259|14962|16971|67712|73750|11502|11722|19263|16775|77407|14664|12260|56213|15185|13829|14268|12334|110135|14127	12259|12260|69583|14962|14127|50908	212434|319979|67890	Gm409|C820005J03Rik|Ufm1
-4.81657	0.012	79	12	136	GO:0009613	response to pest, pathogen or parasite	BP	3	53727350	53984686	107747|20292|225845|22041|20345|170779|140792|24017|72565|54445|50908|26897|20308|216725|56429|66055|94185|22436|18647|15199|319475|14630|13982|17105|11931|13618|12835|67865|18979|69583|269514|74145|13733|72400|20305|71704|19662|16985|14276|66978|17533|74754|12259|14962|16971|67712|73750|11502|11722|19263|16775|77407|14664|12260|56213|15185|13829|14268|12334|110135|14127|102209|19899|19038|17132|…	12259|20292|17105|50908|69583|21937|14962|14131|72565|12260|14127|14268	212434|319979|67890	Gm409|C820005J03Rik|Ufm1
-4.62222	0.009	16	7	241	GO:0006952	defense response	BP	3	53739242	54054113	107747|20292|225845|72565|50908|22041|170779|20308|216725|71704|24017|66055|26897|54445|16985|140792	20292|54445|20308|72565|140792|16985|50908	319979|67890	C820005J03Rik|Ufm1
-3.99562	0.019	16	6	203	GO:0006955	immune response	BP	3	53739242	54054113	107747|20292|225845|72565|50908|22041|170779|20308|216725|71704|24017|66055|26897|54445|16985|140792	20292|54445|20308|72565|140792|50908	319979|67890	C820005J03Rik|Ufm1
-4.76903	0.016	33	9	187	GO:0007155	cell adhesion	BP	3	57616013	57643077	26897|24017|13982|18647|225845|107747|22041|20345|20292|56429|16985|54445|15199|12835|20720|11931|319475|14962|12833|19263|16433|15024|216725|66978|15185|12825|14664|19899|72565|16775|246707|19038|14012	12833|12835|16775|56429|16433|246707|20345|12825|14012	70770|97064	3230402G14Rik|Wwtr1
-4.85621	0.01	30	5	42	GO:0015698	inorganic anion transport	BP	3	57635250	57643183	102774|12833|209195|12835|20345|14105|12819|18647|54445|72040|24017|15199|66049|66734|11931|16433|73750|16985|26897|68312|68041|13982|56429|12836|14012|12826|16011|19038|19899|12825	12833|12826|12819|209195|12825	70770|97064	3230402G14Rik|Wwtr1
-7.20187	0	30	11	187	GO:0007155	cell adhesion	BP	3	57635250	57643183	102774|12833|209195|12835|20345|14105|12819|18647|54445|72040|24017|15199|66049|66734|11931|16433|73750|16985|26897|68312|68041|13982|56429|12836|14012|12826|16011|19038|19899|12825	12833|12835|12836|72040|56429|16433|12819|20345|12825|12826|14012	70770|97064	3230402G14Rik|Wwtr1
-3.88666	0.035	34	6	93	GO:0006520	amino acid metabolism	BP	3	77507569	77707426	227231|54150|22238|11625|11720|14080|18478|12116|17836|13095|11814|15458|11806|16644|11807|83702|13112|11699|84506|110135|26908|22262|18815|234724|11657|56388|17842|18979|17840|230163|11898|13124|13086|11846	234724|11846|18478|12116|11898|227231	383878	LOC383878
-4.71887	0.013	44	21	751	GO:0043283	biopolymer metabolism	BP	3	96726942	96815287	17191|319758|15400|13134|56086|24128|52530|11546|16985|264064|52466|56438|22284|12978|227867|12419|66679|50908|19265|68775|98685|72692|110119|30841|20520|68703|56456|75410|15413|17283|13057|241915|12482|50790|66867|74533|26398|13018|66978|70425|14672|230753|212999|76522	24128|12419|56438|56456|66867|76522|22284|12978|98685|14672|52530|17283|72692|56086|30841|70425|11546|227867|13018|26398|68703	74414|67845|54215	Polr3c|Zfp364|Cd160	67845	Zfp364	zinc finger protein 364
-4.66082	0.015	35	6	66	GO:0016568	chromatin modification	BP	3	96726942	96815287	17191|319758|15400|13134|56086|24128|52530|11546|16985|264064|52466|56438|22284|12978|227867|12419|66679|50908|19265|68775|98685|72692|110119|30841|20520|68703|56456|75410|15413|17283|13057|241915|12482|50790|66867	17283|56456|66867|30841|227867|68703	74414|67845|54215	Polr3c|Zfp364|Cd160
-5.06141	0.005	8	8	902	GO:0006139	nucleobase, nucleoside, nucleotide and nucleic acid metabolism	BP	3	96726942	96815287	17191|319758|15400|13134|56086|24128|52530|11546	24128|17191|15400|319758|52530|13134|56086|11546	74414|67845|54215	Polr3c|Zfp364|Cd160	74414	Polr3c	polymerase (RNA) III (DNA directed) polypeptide C
-6.28034	0	35	8	84	GO:0006325	establishment and/or maintenance of chromatin architecture	BP	3	96726942	96815287	17191|319758|15400|13134|56086|24128|52530|11546|16985|264064|52466|56438|22284|12978|227867|12419|66679|50908|19265|68775|98685|72692|110119|30841|20520|68703|56456|75410|15413|17283|13057|241915|12482|50790|66867	12419|56456|66867|56086|30841|227867|17283|68703	74414|67845|54215	Polr3c|Zfp364|Cd160
-5.42023	0.003	38	10	172	GO:0006259	DNA metabolism	BP	3	96726942	96815287	17191|319758|15400|13134|56086|24128|52530|11546|16985|264064|52466|56438|22284|12978|227867|12419|66679|50908|19265|68775|98685|72692|110119|30841|20520|68703|56456|75410|15413|17283|13057|241915|12482|50790|66867|74533|26398|13018	12419|56456|66867|56086|30841|11546|227867|17283|13018|68703	74414|67845|54215	Polr3c|Zfp364|Cd160
-4.45849	0.015	61	5	25	GO:0045087	innate immune response	BP	3	97823576	97987486	56338|50908|19664|18214|21415|75292|50909|26561|67865|102294|12741|17158|18767|19878|14131|67443|104086|21809|20345|76467|18979|21858|18647|80837|13618|11502|20308|20200|18764|17105|18553|14775|12628|27056|106952|14164|320586|68119|12475|68810|228026|12978|13733|237860|67712|52331|231670|54445|17228|12259|56644|66607|16149|14263|71704|56464|56193|225845|14276|11568|12260	12260|12259|12628|50909|50908	20333|433632	Sec22b|LOC433632
-5.48237	0.001	57	24	634	GO:0007165	signal transduction	BP	3	97823576	97987486	56338|50908|19664|18214|21415|75292|50909|26561|67865|102294|12741|17158|18767|19878|14131|67443|104086|21809|20345|76467|18979|21858|18647|80837|13618|11502|20308|20200|18764|17105|18553|14775|12628|27056|106952|14164|320586|68119|12475|68810|228026|12978|13733|237860|67712|52331|231670|54445|17228|12259|56644|66607|16149|14263|71704|56464|56193	56193|71704|67865|75292|13733|19878|21415|54445|66607|13618|14131|228026|56644|80837|106952|18764|19664|14164|18553|21858|18214|11502|12978|20308	20333|433632	Sec22b|LOC433632
-5.0702	0.003	61	11	140	GO:0051707	response to other organism	BP	3	97823576	97987486	56338|50908|19664|18214|21415|75292|50909|26561|67865|102294|12741|17158|18767|19878|14131|67443|104086|21809|20345|76467|18979|21858|18647|80837|13618|11502|20308|20200|18764|17105|18553|14775|12628|27056|106952|14164|320586|68119|12475|68810|228026|12978|13733|237860|67712|52331|231670|54445|17228|12259|56644|66607|16149|14263|71704|56464|56193|225845|14276|11568|12260	12259|56644|19664|17105|14131|12628|16149|12260|12475|50908|50909	20333|433632	Sec22b|LOC433632
-4.13027	0.032	61	5	29	GO:0016064	humoral defense mechanism (sensu Vertebrata)	BP	3	97823576	97987486	56338|50908|19664|18214|21415|75292|50909|26561|67865|102294|12741|17158|18767|19878|14131|67443|104086|21809|20345|76467|18979|21858|18647|80837|13618|11502|20308|20200|18764|17105|18553|14775|12628|27056|106952|14164|320586|68119|12475|68810|228026|12978|13733|237860|67712|52331|231670|54445|17228|12259|56644|66607|16149|14263|71704|56464|56193|225845|14276|11568|12260	50908|12259|12260|50909|16149	20333|433632	Sec22b|LOC433632
-4.15362	0.031	61	13	241	GO:0006952	defense response	BP	3	97823576	97987486	56338|50908|19664|18214|21415|75292|50909|26561|67865|102294|12741|17158|18767|19878|14131|67443|104086|21809|20345|76467|18979|21858|18647|80837|13618|11502|20308|20200|18764|17105|18553|14775|12628|27056|106952|14164|320586|68119|12475|68810|228026|12978|13733|237860|67712|52331|231670|54445|17228|12259|56644|66607|16149|14263|71704|56464|56193|225845|14276|11568|12260	12259|12260|12628|54445|19664|17105|14131|20308|16149|56644|12475|50908|50909	20333|433632	Sec22b|LOC433632
-4.20718	0.031	61	5	28	GO:0006956	complement activation	BP	3	97823576	97987486	56338|50908|19664|18214|21415|75292|50909|26561|67865|102294|12741|17158|18767|19878|14131|67443|104086|21809|20345|76467|18979|21858|18647|80837|13618|11502|20308|20200|18764|17105|18553|14775|12628|27056|106952|14164|320586|68119|12475|68810|228026|12978|13733|237860|67712|52331|231670|54445|17228|12259|56644|66607|16149|14263|71704|56464|56193|225845|14276|11568|12260	12260|12259|12628|50909|50908	20333|433632	Sec22b|LOC433632
-4.24067	0.03	61	12	203	GO:0006955	immune response	BP	3	97823576	97987486	56338|50908|19664|18214|21415|75292|50909|26561|67865|102294|12741|17158|18767|19878|14131|67443|104086|21809|20345|76467|18979|21858|18647|80837|13618|11502|20308|20200|18764|17105|18553|14775|12628|27056|106952|14164|320586|68119|12475|68810|228026|12978|13733|237860|67712|52331|231670|54445|17228|12259|56644|66607|16149|14263|71704|56464|56193|225845|14276|11568|12260	12259|12260|12628|54445|19664|14131|20308|16149|56644|12475|50908|50909	20333|433632	Sec22b|LOC433632
-4.4501	0.015	61	6	41	GO:0006959	humoral immune response	BP	3	97823576	97987486	56338|50908|19664|18214|21415|75292|50909|26561|67865|102294|12741|17158|18767|19878|14131|67443|104086|21809|20345|76467|18979|21858|18647|80837|13618|11502|20308|20200|18764|17105|18553|14775|12628|27056|106952|14164|320586|68119|12475|68810|228026|12978|13733|237860|67712|52331|231670|54445|17228|12259|56644|66607|16149|14263|71704|56464|56193|225845|14276|11568|12260	12259|12260|12628|16149|50908|50909	20333|433632	Sec22b|LOC433632
-4.27522	0.027	54	26	902	GO:0006139	nucleobase, nucleoside, nucleotide and nucleic acid metabolism	BP	3	98637104	98713594	18979|12833|16832|230908|12725|225326|268396|71795|17436|22284|81018|74754|15400|14778|72739|13033|230753|20296|76709|192200|214627|20216|69192|50794|67039|225164|74533|13982|216190|217031|13358|228998|67684|80876|13004|432508|244713|18542|12266|56353|72401|237339|15193|66427|66622|67956|101471|18045|66867|53379|12827|227867|268903|52609	52609|432508|53379|227867|13982|56353|72739|74533|15400|237339|66867|67039|66622|217031|69192|15193|101471|230753|214627|67684|268903|244713|50794|67956|230908|18045	15494	Hsd3b3
-4.91077	0.011	53	21	587	GO:0045449	regulation of transcription	BP	3	98713311	98777175	18979|12833|15400|20296|71795|81018|225326|67684|80876|66867|72739|69192|20520|22284|18624|16985|101471|108954|233833|268903|19934|230753|53860|432508|18542|12827|77605|237339|12266|19820|13134|230908|328572|227867|217031|15193|12725|13033|12843|18087|192200|50794|27054|56353|319196|74754|75410|68585|74533|67996|53379|76709|17191	56353|72739|432508|74533|17191|15400|319196|50794|217031|19820|13134|230753|237339|328572|75410|66867|15193|227867|67996|230908|268903	15493|15497|15492	Hsd3b2|Hsd3b6|Hsd3b1
-4.28576	0.033	53	26	921	GO:0051244	regulation of cellular physiological process	BP	3	98713311	98777175	18979|12833|15400|20296|71795|81018|225326|67684|80876|66867|72739|69192|20520|22284|18624|16985|101471|108954|233833|268903|19934|230753|53860|432508|18542|12827|77605|237339|12266|19820|13134|230908|328572|227867|217031|15193|12725|13033|12843|18087|192200|50794|27054|56353|319196|74754|75410|68585|74533|67996|53379|76709|17191	227867|75410|108954|237339|67996|56353|72739|74533|17191|15400|66867|230908|217031|69192|13134|15193|319196|76709|230753|268903|328572|12266|19820|68585|432508|50794	15493|15497|15492	Hsd3b2|Hsd3b6|Hsd3b1
-5.2284	0.005	53	23	661	GO:0019222	regulation of metabolism	BP	3	98713311	98777175	18979|12833|15400|20296|71795|81018|225326|67684|80876|66867|72739|69192|20520|22284|18624|16985|101471|108954|233833|268903|19934|230753|53860|432508|18542|12827|77605|237339|12266|19820|13134|230908|328572|227867|217031|15193|12725|13033|12843|18087|192200|50794|27054|56353|319196|74754|75410|68585|74533|67996|53379|76709|17191	227867|75410|108954|237339|67996|56353|72739|76709|17191|15400|66867|230908|217031|13134|15193|319196|74533|230753|268903|328572|50794|19820|432508	15493|15497|15492	Hsd3b2|Hsd3b6|Hsd3b1
-4.60946	0.016	53	20	563	GO:0006355	regulation of transcription, DNA-dependent	BP	3	98713311	98777175	18979|12833|15400|20296|71795|81018|225326|67684|80876|66867|72739|69192|20520|22284|18624|16985|101471|108954|233833|268903|19934|230753|53860|432508|18542|12827|77605|237339|12266|19820|13134|230908|328572|227867|217031|15193|12725|13033|12843|18087|192200|50794|27054|56353|319196|74754|75410|68585|74533|67996|53379|76709|17191	230753|72739|432508|56353|268903|15400|230908|50794|17191|19820|13134|328572|75410|66867|217031|15193|67996|227867|319196|74533	15493|15497|15492	Hsd3b2|Hsd3b6|Hsd3b1
-5.3291	0.004	53	22	602	GO:0006350	transcription	BP	3	98713311	98777175	18979|12833|15400|20296|71795|81018|225326|67684|80876|66867|72739|69192|20520|22284|18624|16985|101471|108954|233833|268903|19934|230753|53860|432508|18542|12827|77605|237339|12266|19820|13134|230908|328572|227867|217031|15193|12725|13033|12843|18087|192200|50794|27054|56353|319196|74754|75410|68585|74533|67996|53379|76709|17191	227867|75410|237339|67996|56353|72739|74533|17191|15400|66867|230908|217031|13134|15193|319196|101471|230753|268903|328572|50794|19820|432508	15493|15497|15492	Hsd3b2|Hsd3b6|Hsd3b1
-5.11607	0.006	53	21	570	GO:0006351	transcription, DNA-dependent	BP	3	98713311	98777175	18979|12833|15400|20296|71795|81018|225326|67684|80876|66867|72739|69192|20520|22284|18624|16985|101471|108954|233833|268903|19934|230753|53860|432508|18542|12827|77605|237339|12266|19820|13134|230908|328572|227867|217031|15193|12725|13033|12843|18087|192200|50794|27054|56353|319196|74754|75410|68585|74533|67996|53379|76709|17191	56353|72739|432508|74533|17191|15400|319196|50794|217031|19820|13134|230753|328572|75410|66867|15193|227867|67996|230908|268903|101471	15493|15497|15492	Hsd3b2|Hsd3b6|Hsd3b1
-6.02467	0	73	36	902	GO:0006139	nucleobase, nucleoside, nucleotide and nucleic acid metabolism	BP	3	98713311	98777175	18979|12833|15400|20296|71795|81018|225326|67684|80876|66867|72739|69192|20520|22284|18624|16985|101471|108954|233833|268903|19934|230753|53860|432508|18542|12827|77605|237339|12266|19820|13134|230908|328572|227867|217031|15193|12725|13033|12843|18087|192200|50794|27054|56353|319196|74754|75410|68585|74533|67996|53379|76709|17191|76295|72692|76479|56438|71389|70686|20216|216705|17920|66049|110639…	227867|67684|53379|75410|237339|67996|56353|72739|77605|17191|15400|110639|66993|66867|230908|76479|24128|217031|69192|13134|15193|319196|71389|101471|230753|53860|268903|328572|50794|19820|50798|72692|74533|432508|67710|67967	15493|15497|15492	Hsd3b2|Hsd3b6|Hsd3b1
-4.93906	0.01	53	22	635	GO:0031323	regulation of cellular metabolism	BP	3	98713311	98777175	18979|12833|15400|20296|71795|81018|225326|67684|80876|66867|72739|69192|20520|22284|18624|16985|101471|108954|233833|268903|19934|230753|53860|432508|18542|12827|77605|237339|12266|19820|13134|230908|328572|227867|217031|15193|12725|13033|12843|18087|192200|50794|27054|56353|319196|74754|75410|68585|74533|67996|53379|76709|17191	227867|75410|108954|237339|67996|56353|72739|74533|17191|15400|66867|230908|217031|13134|15193|319196|230753|268903|328572|50794|19820|432508	15493|15497|15492	Hsd3b2|Hsd3b6|Hsd3b1
-6.10159	0.001	33	5	22	GO:0042742	defense response to bacteria	BP	4	53070269	53162034	21689|20686|13863|105827|53376|75458|99738|78128|14866|66211|13056|12759|23959|83383|77674|286940|192201|54369|108101|72480|11500|14780|51801|73167|57785|78076|53422|75512|77704|15361|77673|50798|75400	78128|192201|77674|75400|77673	52076|384017	Tmem38b|LOC384017
-4.76309	0.016	7	5	241	GO:0006952	defense response	BP	4	61476214	61534615	17057|27226|18701|17069|246082|14786|77674	17057|77674|27226|246082|17069	16552	Kif12
-5.96246	0.002	65	6	22	GO:0042742	defense response to bacteria	BP	4	61476214	61534615	17057|27226|18701|17069|246082|14786|77674|13823|20335|211389|226422|69051|66111|20440|246700|72432|19215|11534|20732|77701|17937|56315|228608|12959|52187|12759|27410|232232|18025|13863|74180|18654|54357|68854|17761|75458|14620|100340|20431|13056|16796|18645|78128|75400|171170|22666|67874|18618|18605|15930|21976|80877|140742|66481|20686|18577|52466|66381|22122|241230|67891|66211|12095|69534|13214	246082|75400|77674|246700|78128|13214	16552	Kif12
-5.96922	0.006	215	64	653	GO:0007275	development	BP	4	81044476	81081071	20519|52428|21937|19264|19261|233079|19882|84004|19171|103968|50768|54369|13876|235442|20130|19139|23849|105377|24136|50773|13591|14962|14247|71711|225845|108150|54445|16449|240028|16890|16796|20181|56072|23966|20338|20817|107587|13476|67874|64177|55983|17132|11749|21847|15896|66214|226049|14265|75292|16157|59031|243771|12772|53896|16664|68188|268882|110310|72043|21416|72999|12587|11775|20846|142…	14615|226049|353156|17286|66049|16777|16010|171531|320910|107587|14228|13591|16664|72324|15258|14620|16157|23966|21407|171170|217124|14245|14247|97064|21417|19882|23980|14254|17967|235312|24136|16542|14265|19260|14013|12606|15423|19264|16449|15426|22339|22340|80837|106952|18764|21410|16848|20817|13710|21847|56792|12505|12772|117606|22724|20464|56177|16403|19317|13559|13730|19016|104445|18553	100255|68268	D130004H04Rik|Zdhhc21
-5.15248	0.006	24	11	389	GO:0050874	organismal physiological process	BP	4	137344789	137365091	12259|14276|13038|72157|14131|12262|74145|12260|11747|12389|20597|20657|103889|21422|66978|19878|14376|56878|227394|16985|12268|74761|11770|12335	74145|12259|12260|12389|12262|12268|12335|11747|16985|14131|11770	73162	Otud3
-4.96152	0.007	35	15	501	GO:0050896	response to stimulus	BP	4	137344789	137365091	12259|14276|13038|72157|14131|12262|74145|12260|11747|12389|20597|20657|103889|21422|66978|19878|14376|56878|227394|16985|12268|74761|11770|12335|11364|15926|12831|14775|76572|16848|16661|75458|71660|26561|17105	74145|75458|12259|12260|12262|20657|12268|71660|16985|17105|11747|15926|14775|14131|11770	73162	Otud3
-6.2854	0.001	35	13	286	GO:0006950	response to stress	BP	4	137344789	137365091	12259|14276|13038|72157|14131|12262|74145|12260|11747|12389|20597|20657|103889|21422|66978|19878|14376|56878|227394|16985|12268|74761|11770|12335|11364|15926|12831|14775|76572|16848|16661|75458|71660|26561|17105	74145|12259|12260|12262|20657|12268|71660|17105|11747|15926|14775|14131|11770	73162	Otud3
-4.69141	0.017	35	8	136	GO:0009613	response to pest, pathogen or parasite	BP	4	137344789	137365091	12259|14276|13038|72157|14131|12262|74145|12260|11747|12389|20597|20657|103889|21422|66978|19878|14376|56878|227394|16985|12268|74761|11770|12335|11364|15926|12831|14775|76572|16848|16661|75458|71660|26561|17105	12259|12260|12262|12268|71660|17105|14131|11770	73162	Otud3
-4.62559	0.023	54	14	286	GO:0006950	response to stress	BP	4	140105143	140134609	17762|16846|13733|14871|74776|11546|319475|19079|56744|23794|16784|74145|22142|56358|69774|74761|12260|72400|218294|22248|17533|108101|26422|216848|29816|230908|18970|72061|14228|11690|14376|12262|12259|12843|13872|67844|17105|20364|78829|16549|217258|14127|67772|27103|19265|16438|11835|227627|13728|14319|20308|20657|67619|20296	74145|18970|12259|12260|12262|19079|56744|14127|13872|20657|20296|17105|11546|27103	73957|69994	4930451G21Rik|Rsc1a1
-3.88971	0.035	41	11	286	GO:0006950	response to stress	BP	4	140134609	140167447	11546|13733|56325|26378|66251|13018|21422|12260|12259|13040|12262|67619|17762|16784|67065|69774|14871|72400|218294|74145|19079|14276|170719|74776|233908|17354|319475|108101|20296|56744|30843|30928|18970|74718|66661|22142|68219|19714|22248|20364|14131	74145|19714|12259|12260|12262|19079|20296|56744|14131|11546|18970	68817	Ddi2
-6.80699	0.001	64	14	157	GO:0006118	electron transport	BP	4	147160434	147244012	63954|12036|105352|12858|17995|65962|71361|68465|67914|50767|66925|67680|16828|15929|69104|320910|12039|11947|12638|94044|19340|12335|20657|170718|223666|56470|52231|227394|11409|259300|18104|22273|106326|14287|227197|16561|70497|11775|17105|16661|109900|246782|28080|109979|212111|11958|12861|27103|15926|11837|12122|18984|66694|17178|21854|78266|12389|83813|13992|93687|11747|14194|110842|11364	67680|22273|11364|66694|71361|18984|17995|66925|227197|11409|18104|110842|12858|12861	100483|63958|74310|77822	BB168181|Ube4b|1700121F15Rik|A930028C08Rik
-7.47692	0	207	10	21	GO:0006119	oxidative phosphorylation	BP	4	147160434	147244012	63954|12036|105352|12858|17995|65962|71361|68465|67914|50767|66925|67680|16828|15929|69104|320910|12039|11947|12638|94044|19340|12335|20657|170718|223666|56470|52231|227394|11409|259300|18104|22273|106326|14287|227197|16561|70497|11775|17105|16661|109900|246782|28080|109979|212111|11958|12861|27103|15926|11837|12122|18984|66694|17178|21854|78266|12389|83813|13992|93687|11747|14194|110842|11364|12…	17995|11946|11947|66445|75406|28080|26419|11958|66043|227197	100483|63958|74310|77822	BB168181|Ube4b|1700121F15Rik|A930028C08Rik
-5.41774	0.013	183	7	16	GO:0006754	ATP biosynthesis	BP	4	147160434	147244012	63954|12036|105352|12858|17995|65962|71361|68465|67914|50767|66925|67680|16828|15929|69104|320910|12039|11947|12638|94044|19340|12335|20657|170718|223666|56470|52231|227394|11409|259300|18104|22273|106326|14287|227197|16561|70497|11775|17105|16661|109900|246782|28080|109979|212111|11958|12861|27103|15926|11837|12122|18984|66694|17178|21854|78266|12389|83813|13992|93687|11747|14194|110842|11364|12…	11946|11947|28080|66290|26419|11958|66043	100483|63958|74310|77822	BB168181|Ube4b|1700121F15Rik|A930028C08Rik
-8.338	0	82	7	14	GO:0006099	tricarboxylic acid cycle	BP	4	147160434	147244012	63954|12036|105352|12858|17995|65962|71361|68465|67914|50767|66925|67680|16828|15929|69104|320910|12039|11947|12638|94044|19340|12335|20657|170718|223666|56470|52231|227394|11409|259300|18104|22273|106326|14287|227197|16561|70497|11775|17105|16661|109900|246782|28080|109979|212111|11958|12861|27103|15926|11837|12122|18984|66694|17178|21854|78266|12389|83813|13992|93687|11747|14194|110842|11364|12…	67680|66945|66925|14194|15926|15929|170718	100483|63958|74310|77822	BB168181|Ube4b|1700121F15Rik|A930028C08Rik
-5.47379	0.01	164	11	48	GO:0006092	main pathways of carbohydrate metabolism	BP	4	147160434	147244012	63954|12036|105352|12858|17995|65962|71361|68465|67914|50767|66925|67680|16828|15929|69104|320910|12039|11947|12638|94044|19340|12335|20657|170718|223666|56470|52231|227394|11409|259300|18104|22273|106326|14287|227197|16561|70497|11775|17105|16661|109900|246782|28080|109979|212111|11958|12861|27103|15926|11837|12122|18984|66694|17178|21854|78266|12389|83813|13992|93687|11747|14194|110842|11364|12…	67680|66945|78920|66925|14194|15926|15929|11450|14555|16828|170718	100483|63958|74310|77822	BB168181|Ube4b|1700121F15Rik|A930028C08Rik
-11.363	0	64	22	232	GO:0006091	generation of precursor metabolites and energy	BP	4	147160434	147244012	63954|12036|105352|12858|17995|65962|71361|68465|67914|50767|66925|67680|16828|15929|69104|320910|12039|11947|12638|94044|19340|12335|20657|170718|223666|56470|52231|227394|11409|259300|18104|22273|106326|14287|227197|16561|70497|11775|17105|16661|109900|246782|28080|109979|212111|11958|12861|27103|15926|11837|12122|18984|66694|17178|21854|78266|12389|83813|13992|93687|11747|14194|110842|11364	22273|66694|11409|18984|11947|28080|11958|18104|15929|12858|16828|12861|71361|15926|17995|170718|67680|11364|66925|14194|110842|227197	100483|63958|74310|77822	BB168181|Ube4b|1700121F15Rik|A930028C08Rik
-6.9141	0	204	20	99	GO:0051186	cofactor metabolism	BP	4	147160434	147244012	63954|12036|105352|12858|17995|65962|71361|68465|67914|50767|66925|67680|16828|15929|69104|320910|12039|11947|12638|94044|19340|12335|20657|170718|223666|56470|52231|227394|11409|259300|18104|22273|106326|14287|227197|16561|70497|11775|17105|16661|109900|246782|28080|109979|212111|11958|12861|27103|15926|11837|12122|18984|66694|17178|21854|78266|12389|83813|13992|93687|11747|14194|110842|11364|12…	67680|66945|11958|67528|11946|11947|66925|14287|28080|78920|66290|26419|15926|15929|17434|66043|14194|67914|170718|110821	100483|63958|74310|77822	BB168181|Ube4b|1700121F15Rik|A930028C08Rik
-5.65962	0.008	164	13	65	GO:0015980	energy derivation by oxidation of organic compounds	BP	4	147160434	147244012	63954|12036|105352|12858|17995|65962|71361|68465|67914|50767|66925|67680|16828|15929|69104|320910|12039|11947|12638|94044|19340|12335|20657|170718|223666|56470|52231|227394|11409|259300|18104|22273|106326|14287|227197|16561|70497|11775|17105|16661|109900|246782|28080|109979|212111|11958|12861|27103|15926|11837|12122|18984|66694|17178|21854|78266|12389|83813|13992|93687|11747|14194|110842|11364|12…	67680|66945|78920|66925|14194|15926|14936|15929|11450|14555|16828|27357|170718	100483|63958|74310|77822	BB168181|Ube4b|1700121F15Rik|A930028C08Rik
-7.2627	0	89	13	87	GO:0006732	coenzyme metabolism	BP	4	147160434	147244012	63954|12036|105352|12858|17995|65962|71361|68465|67914|50767|66925|67680|16828|15929|69104|320910|12039|11947|12638|94044|19340|12335|20657|170718|223666|56470|52231|227394|11409|259300|18104|22273|106326|14287|227197|16561|70497|11775|17105|16661|109900|246782|28080|109979|212111|11958|12861|27103|15926|11837|12122|18984|66694|17178|21854|78266|12389|83813|13992|93687|11747|14194|110842|11364|12…	67680|66945|11958|67914|11947|66925|14287|28080|14194|26419|15926|15929|170718	100483|63958|74310|77822	BB168181|Ube4b|1700121F15Rik|A930028C08Rik
-4.91699	0.031	185	10	40	GO:0009108	coenzyme biosynthesis	BP	4	147160434	147244012	63954|12036|105352|12858|17995|65962|71361|68465|67914|50767|66925|67680|16828|15929|69104|320910|12039|11947|12638|94044|19340|12335|20657|170718|223666|56470|52231|227394|11409|259300|18104|22273|106326|14287|227197|16561|70497|11775|17105|16661|109900|246782|28080|109979|212111|11958|12861|27103|15926|11837|12122|18984|66694|17178|21854|78266|12389|83813|13992|93687|11747|14194|110842|11364|12…	67914|11947|14287|28080|66290|26419|11958|17434|66043|11946	100483|63958|74310|77822	BB168181|Ube4b|1700121F15Rik|A930028C08Rik
-5.25052	0.021	253	10	28	GO:0006752	group transfer coenzyme metabolism	BP	4	147160434	147244012	63954|12036|105352|12858|17995|65962|71361|68465|67914|50767|66925|67680|16828|15929|69104|320910|12039|11947|12638|94044|19340|12335|20657|170718|223666|56470|52231|227394|11409|259300|18104|22273|106326|14287|227197|16561|70497|11775|17105|16661|109900|246782|28080|109979|212111|11958|12861|27103|15926|11837|12122|18984|66694|17178|21854|78266|12389|83813|13992|93687|11747|14194|110842|11364|12…	67528|11946|11947|14287|28080|17768|66290|26419|11958|66043	100483|63958|74310|77822	BB168181|Ube4b|1700121F15Rik|A930028C08Rik
-8.8028	0	239	10	15	GO:0046356	acetyl-CoA catabolism	BP	4	147160434	147244012	63954|12036|105352|12858|17995|65962|71361|68465|67914|50767|66925|67680|16828|15929|69104|320910|12039|11947|12638|94044|19340|12335|20657|170718|223666|56470|52231|227394|11409|259300|18104|22273|106326|14287|227197|16561|70497|11775|17105|16661|109900|246782|28080|109979|212111|11958|12861|27103|15926|11837|12122|18984|66694|17178|21854|78266|12389|83813|13992|93687|11747|14194|110842|11364|12…	67680|66945|67528|66925|12974|78920|14194|15926|15929|170718	100483|63958|74310|77822	BB168181|Ube4b|1700121F15Rik|A930028C08Rik
-5.7715	0.006	183	8	20	GO:0009206	purine ribonucleoside triphosphate biosynthesis	BP	4	147160434	147244012	63954|12036|105352|12858|17995|65962|71361|68465|67914|50767|66925|67680|16828|15929|69104|320910|12039|11947|12638|94044|19340|12335|20657|170718|223666|56470|52231|227394|11409|259300|18104|22273|106326|14287|227197|16561|70497|11775|17105|16661|109900|246782|28080|109979|212111|11958|12861|27103|15926|11837|12122|18984|66694|17178|21854|78266|12389|83813|13992|93687|11747|14194|110842|11364|12…	11946|11947|18510|28080|66290|26419|11958|66043	100483|63958|74310|77822	BB168181|Ube4b|1700121F15Rik|A930028C08Rik
-3.69394	0.039	8	6	563	GO:0006355	regulation of transcription, DNA-dependent	BP	5	8406443	8672431	16391|70223|12140|15185|13864|19821|15402|353208	16391|13864|15402|19821|15185|353208	319653|242819|18671	Slc25a40|Gm440|Abcb1a
-3.62303	0.043	8	7	902	GO:0006139	nucleobase, nucleoside, nucleotide and nucleic acid metabolism	BP	5	8406443	8672431	16391|70223|12140|15185|13864|19821|15402|353208	16391|13864|15402|19821|70223|15185|353208	319653|242819|18671	Slc25a40|Gm440|Abcb1a
-3.96274	0.036	10	7	563	GO:0006355	regulation of transcription, DNA-dependent	BP	5	8406673	8672587	16391|70223|13864|15185|19821|14672|30949|353208|102209|20602	102209|16391|13864|19821|15185|353208|20602	319653|242819|18671	Slc25a40|Gm440|Abcb1a
-4.43257	0.042	64	23	593	GO:0019219	regulation of nucleobase, nucleoside, nucleotide and nucleic acid metabolism	BP	5	43102381	43222418	12013|70425|19821|18854|53380|224624|14368|80877|13667|230709|16391|20663|68011|71833|494448|80907|52808|27410|14312|23857|56070|22343|27054|50757|67500|11797|74254|12408|20527|56438|16410|53331|68147|15384|26398|66999|54123|104625|11773|70572|107358|17191|69792|67996|74302|51788|14933|66647|18988|11416|26466|66381|225027|67661|19224|66585|66184|56440|20481|27081|17217|226075|56698|20847	20481|53380|56070|16391|12013|15384|226075|67996|69792|18854|17191|18988|23857|104625|66999|17217|27081|66647|26466|54123|19821|20847|494448	77548|16826	8030487O14Rik|Ldb2
-4.87426	0.013	108	33	563	GO:0006355	regulation of transcription, DNA-dependent	BP	5	43102381	43222418	12013|70425|19821|18854|53380|224624|14368|80877|13667|230709|16391|20663|68011|71833|494448|80907|52808|27410|14312|23857|56070|22343|27054|50757|67500|11797|74254|12408|20527|56438|16410|53331|68147|15384|26398|66999|54123|104625|11773|70572|107358|17191|69792|67996|74302|51788|14933|66647|18988|11416|26466|66381|225027|67661|19224|66585|66184|56440|20481|27081|17217|226075|56698|20847|67072|66…	20481|53380|56070|16391|104625|12013|15384|226075|67996|69792|18854|17191|22697|18988|23857|114741|66999|109113|14011|17217|20677|104263|27081|22221|66647|73181|26466|17257|54123|19821|20847|494448|19009	77548|16826	8030487O14Rik|Ldb2
-5.67991	0.001	111	48	902	GO:0006139	nucleobase, nucleoside, nucleotide and nucleic acid metabolism	BP	5	43102381	43222418	12013|70425|19821|18854|53380|224624|14368|80877|13667|230709|16391|20663|68011|71833|494448|80907|52808|27410|14312|23857|56070|22343|27054|50757|67500|11797|74254|12408|20527|56438|16410|53331|68147|15384|26398|66999|54123|104625|11773|70572|107358|17191|69792|67996|74302|51788|14933|66647|18988|11416|26466|66381|225027|67661|19224|66585|66184|56440|20481|27081|17217|226075|56698|20847|67072|66…	20481|225027|53380|56070|16391|12013|75416|12419|15384|66585|226075|67996|69792|18854|17191|22697|68011|18988|23857|104625|68147|114741|66999|109113|14011|17217|24128|72480|11842|20677|104263|52808|27081|51788|12593|70223|66647|73181|22221|26466|17257|54123|19821|20847|494448|230257|19009|68219	77548|16826	8030487O14Rik|Ldb2
-3.65223	0.026	23	15	1085	GO:0050789	regulation of biological process	BP	5	44129478	44174599	17025|17217|319263|56070|56494|212285|12905|57782|63856|11797|80877|71833|17191|12417|56294|66867|99889|494448|216190|12589|14797|18854|19821	12417|18854|56070|17217|494448|12905|17191|14797|19821|63856|99889|66867|11797|57782|212285	66988|66999|58227	Lap3|Med28|9630031F12Rik	66999	Med28	mediator of RNA polymerase II transcription, subunit 28 homolog (yeast)
-3.5982	0.031	23	14	959	GO:0050791	regulation of physiological process	BP	5	44129478	44174599	17025|17217|319263|56070|56494|212285|12905|57782|63856|11797|80877|71833|17191|12417|56294|66867|99889|494448|216190|12589|14797|18854|19821	12417|18854|56070|17217|494448|12905|17191|14797|19821|63856|99889|66867|11797|57782	66988|66999|58227	Lap3|Med28|9630031F12Rik	66999	Med28	mediator of RNA polymerase II transcription, subunit 28 homolog (yeast)
-3.83301	0.016	23	11	563	GO:0006355	regulation of transcription, DNA-dependent	BP	5	44129478	44174599	17025|17217|319263|56070|56494|212285|12905|57782|63856|11797|80877|71833|17191|12417|56294|66867|99889|494448|216190|12589|14797|18854|19821	17217|18854|56070|17191|12417|14797|19821|494448|63856|66867|57782	66988|66999|58227	Lap3|Med28|9630031F12Rik	66999	Med28	mediator of RNA polymerase II transcription, subunit 28 homolog (yeast)
-3.82148	0.035	15	11	995	GO:0050794	regulation of cellular process	BP	5	47507771	47613122	19821|227867|17191|12013|24128|80877|11797|73181|56070|109857|66912|54123|67105|67500|494448	66912|56070|17191|54123|67500|19821|12013|494448|11797|227867|73181	80334|625026	Kcnip4|LOC625026
-4.15339	0.017	15	11	921	GO:0051244	regulation of cellular physiological process	BP	5	47507771	47613122	19821|227867|17191|12013|24128|80877|11797|73181|56070|109857|66912|54123|67105|67500|494448	66912|56070|17191|54123|67500|12013|19821|494448|11797|227867|73181	80334|625026	Kcnip4|LOC625026
-3.86263	0.031	12	8	635	GO:0031323	regulation of cellular metabolism	BP	5	47507771	47613122	19821|227867|17191|12013|24128|80877|11797|73181|56070|109857|66912|54123	66912|56070|17191|54123|19821|12013|227867|73181	80334|625026	Kcnip4|LOC625026
-4.49266	0.011	55	24	751	GO:0043283	biopolymer metabolism	BP	5	47508157	47790014	19821|227867|17191|12013|11797|24128|80877|73181|56070|54123|67105|67500|66912|12408|217410|241915|494448|70425|20663|20527|107358|66867|109857|67072|22284|11837|20520|107767|319263|12419|56438|225027|12417|15204|16410|68775|70047|328572|12905|75717|26466|68147|230709|53331|74256|58523|68703|59014|66647|12151|22343|30841|18406|67684|11842	12417|12419|22284|217410|74256|225027|70425|227867|319263|66867|230709|70047|24128|11842|75717|68147|15204|68703|67684|19821|494448|56438|12151|30841	80334|625026|77415	Kcnip4|LOC625026|C030015E24Rik
-5.70611	0.002	52	8	66	GO:0016568	chromatin modification	BP	5	47508157	47790014	19821|227867|17191|12013|11797|24128|80877|73181|56070|54123|67105|67500|66912|12408|217410|241915|494448|70425|20663|20527|107358|66867|109857|67072|22284|11837|20520|107767|319263|12419|56438|225027|12417|15204|16410|68775|70047|328572|12905|75717|26466|68147|230709|53331|74256|58523|68703|59014|66647|12151|22343|30841	12417|19821|494448|66867|12151|30841|227867|68703	80334|625026|77415	Kcnip4|LOC625026|C030015E24Rik
-4.09797	0.032	13	10	921	GO:0051244	regulation of cellular physiological process	BP	5	47508157	47790014	19821|227867|17191|12013|11797|24128|80877|73181|56070|54123|67105|67500|66912	66912|56070|17191|54123|67500|19821|12013|11797|227867|73181	80334|625026|77415	Kcnip4|LOC625026|C030015E24Rik
-5.91428	0.001	52	9	84	GO:0006325	establishment and/or maintenance of chromatin architecture	BP	5	47508157	47790014	19821|227867|17191|12013|11797|24128|80877|73181|56070|54123|67105|67500|66912|12408|217410|241915|494448|70425|20663|20527|107358|66867|109857|67072|22284|11837|20520|107767|319263|12419|56438|225027|12417|15204|16410|68775|70047|328572|12905|75717|26466|68147|230709|53331|74256|58523|68703|59014|66647|12151|22343|30841	12417|12419|19821|494448|66867|12151|30841|227867|68703	80334|625026|77415	Kcnip4|LOC625026|C030015E24Rik
-4.39659	0.013	55	15	334	GO:0006996	organelle organization and biogenesis	BP	5	47508157	47790014	19821|227867|17191|12013|11797|24128|80877|73181|56070|54123|67105|67500|66912|12408|217410|241915|494448|70425|20663|20527|107358|66867|109857|67072|22284|11837|20520|107767|319263|12419|56438|225027|12417|15204|16410|68775|70047|328572|12905|75717|26466|68147|230709|53331|74256|58523|68703|59014|66647|12151|22343|30841|18406|67684|11842	12417|11842|12419|59014|66867|19821|494448|68147|53331|230709|12151|30841|227867|11837|68703	80334|625026|77415	Kcnip4|LOC625026|C030015E24Rik
-4.50676	0.015	41	5	36	GO:0006333	chromatin assembly or disassembly	BP	5	48114559	48154288	71746|26398|13121|20467|12366|76804|213464|52808|22249|80876|13002|17937|19730|27361|216848|57743|14863|227102|56469|20937|12159|51788|20112|80904|23873|68188|11842|18604|29819|11603|20345|19200|94091|22317|56294|11773|20602|103836|20289|230709|75387	52808|216848|75387|51788|20937	72976	2900064K03Rik
-4.06943	0.036	22	5	84	GO:0006325	establishment and/or maintenance of chromatin architecture	BP	5	48114559	48154288	71746|26398|13121|20467|12366|76804|213464|52808|22249|80876|13002|17937|19730|27361|216848|57743|14863|227102|56469|20937|12159|51788	52808|20937|51788|76804|216848	72976	2900064K03Rik
-3.75274	0.036	32	5	66	GO:0016568	chromatin modification	BP	5	48605554	48668601	67072|12417|108735|66867|80877|17191|20527|11797|19821|107767|233016|12905|67105|67554|109857|80876|17523|68775|20723|12589|241915|66999|12575|230654|67956|56070|107358|11842|68585|11837|12406|404634	12417|404634|66867|67956|19821	70693	Gpr125
-4.90827	0.024	68	11	130	GO:0009605	response to external stimulus	BP	5	75829345	75855348	12978|217258|13618|14182|18613|21961|14871|16010|21810|20272|19737|13038|73341|20740|14276|16493|18596|246707|71660|319713|56226|16985|54445|20641|14962|18553|70584|56878|23980|78926|14131|14127|77907|104086|75292|102209|56356|74145|69903|68119|66395|14707|68041|109689|20292|16971|12227|18134|11749|17105|72318|69165|56744|17967|13429|233571|12267|102294|13057|21414|59125|64138|13717|319475|116701…	74145|20292|56744|12267|69165|14127|20305|14131|18613|68119|16985	74318	Hod
-6.28572	0.001	109	39	634	GO:0007165	signal transduction	BP	5	75829345	75855348	12978|217258|13618|14182|18613|21961|14871|16010|21810|20272|19737|13038|73341|20740|14276|16493|18596|246707|71660|319713|56226|16985|54445|20641|14962|18553|70584|56878|23980|78926|14131|14127|77907|104086|75292|102209|56356|74145|69903|68119|66395|14707|68041|109689|20292|16971|12227|18134|11749|17105|72318|69165|56744|17967|13429|233571|12267|102294|13057|21414|59125|64138|13717|319475|116701…	56193|69903|56213|16985|60440|19737|75292|18596|71461|21414|21415|56744|54445|14127|13618|14131|21813|70584|18613|20292|20423|16971|20305|20308|18553|11864|19417|66395|116701|109689|21858|233571|14182|12267|14707|12978|214137|73341|72318	74318	Hod
-5.19828	0.017	65	17	304	GO:0007166	cell surface receptor linked signal transduction	BP	5	75829345	75855348	12978|217258|13618|14182|18613|21961|14871|16010|21810|20272|19737|13038|73341|20740|14276|16493|18596|246707|71660|319713|56226|16985|54445|20641|14962|18553|70584|56878|23980|78926|14131|14127|77907|104086|75292|102209|56356|74145|69903|68119|66395|14707|68041|109689|20292|16971|12227|18134|11749|17105|72318|69165|56744|17967|13429|233571|12267|102294|13057|21414|59125|64138|13717|319475|116701	12978|233571|18596|14182|21414|56744|16971|54445|14127|13618|14131|12267|109689|19737|18553|116701|14707	74318	Hod
-6.85091	0	84	9	41	GO:0006935	chemotaxis	BP	5	75829345	75855348	12978|217258|13618|14182|18613|21961|14871|16010|21810|20272|19737|13038|73341|20740|14276|16493|18596|246707|71660|319713|56226|16985|54445|20641|14962|18553|70584|56878|23980|78926|14131|14127|77907|104086|75292|102209|56356|74145|69903|68119|66395|14707|68041|109689|20292|16971|12227|18134|11749|17105|72318|69165|56744|17967|13429|233571|12267|102294|13057|21414|59125|64138|13717|319475|116701…	20292|56744|12267|14127|20305|14131|20308|68119|16985	74318	Hod
-4.64129	0.038	75	8	63	GO:0051246	regulation of protein metabolism	BP	5	75829345	75855348	12978|217258|13618|14182|18613|21961|14871|16010|21810|20272|19737|13038|73341|20740|14276|16493|18596|246707|71660|319713|56226|16985|54445|20641|14962|18553|70584|56878|23980|78926|14131|14127|77907|104086|75292|102209|56356|74145|69903|68119|66395|14707|68041|109689|20292|16971|12227|18134|11749|17105|72318|69165|56744|17967|13429|233571|12267|102294|13057|21414|59125|64138|13717|319475|116701…	18596|20423|68041|69165|14127|14131|13717|20740	74318	Hod
-4.88325	0.024	85	17	241	GO:0006952	defense response	BP	5	75829345	75855348	12978|217258|13618|14182|18613|21961|14871|16010|21810|20272|19737|13038|73341|20740|14276|16493|18596|246707|71660|319713|56226|16985|54445|20641|14962|18553|70584|56878|23980|78926|14131|14127|77907|104086|75292|102209|56356|74145|69903|68119|66395|14707|68041|109689|20292|16971|12227|18134|11749|17105|72318|69165|56744|17967|13429|233571|12267|102294|13057|21414|59125|64138|13717|319475|116701…	12259|20292|12262|20305|56744|17064|12267|71660|69165|14127|54445|14962|14131|20308|16985|17105|12260	74318	Hod
-5.65181	0.005	109	39	670	GO:0007154	cell communication	BP	5	75829345	75855348	12978|217258|13618|14182|18613|21961|14871|16010|21810|20272|19737|13038|73341|20740|14276|16493|18596|246707|71660|319713|56226|16985|54445|20641|14962|18553|70584|56878|23980|78926|14131|14127|77907|104086|75292|102209|56356|74145|69903|68119|66395|14707|68041|109689|20292|16971|12227|18134|11749|17105|72318|69165|56744|17967|13429|233571|12267|102294|13057|21414|59125|64138|13717|319475|116701…	56193|69903|56213|16985|60440|19737|75292|18596|71461|21414|21415|56744|54445|14127|13618|14131|21813|70584|18613|20292|20423|16971|20305|20308|18553|11864|19417|66395|116701|109689|21858|233571|14182|12267|14707|12978|214137|73341|72318	74318	Hod
-4.29019	0.05	38	9	184	GO:0006468	protein amino acid phosphorylation	BP	5	75831615	75870456	21961|217258|13618|12978|18553|16010|226251|69903|18613|14182|12317|73341|75292|16493|18596|19737|56226|98388|17967|77907|14871|12227|14261|102209|70584|21810|20272|16971|13038|23980|14707|21414|104086|78926|319713|56356|69014|59125	18596|14182|17967|12978|59125|69014|70584|18553|75292	74318	Hod
-4.38131	0.043	16	10	634	GO:0007165	signal transduction	BP	5	75831615	75870456	21961|217258|13618|12978|18553|16010|226251|69903|18613|14182|12317|73341|75292|16493|18596|19737	18596|14182|13618|69903|12978|18613|18553|19737|75292|73341	74318	Hod
-4.52761	0.034	121	8	41	GO:0006935	chemotaxis	BP	5	75831615	75870456	21961|217258|13618|12978|18553|16010|226251|69903|18613|14182|12317|73341|75292|16493|18596|19737|56226|98388|17967|77907|14871|12227|14261|102209|70584|21810|20272|16971|13038|23980|14707|21414|104086|78926|319713|56356|69014|59125|20529|56878|13026|14276|20740|13429|15185|246707|18476|16558|14962|72324|19263|20423|54445|20751|24136|12751|71660|11864|19417|102294|68041|20641|23972|16664|71461|31…	20292|56744|12267|14127|20305|14131|68119|16985	74318	Hod
-5.4119	0.002	19	10	389	GO:0050874	organismal physiological process	BP	5	91791971	91873476	11699|110135|15458|12116|12628|140742|14080|11807|18815|11806|227231|11625|16142|13733|11720|11657|20211|12005|16644	16644|12005|11625|16142|20211|12628|110135|18815|11806|11807	78088|319240	Ankrd56|9330159N05Rik
-5.27555	0	8	5	157	GO:0006118	electron transport	BP	5	134758704	134882912	66925|18749|21854|11364|12861|19243|71361|22273	71361|11364|66925|12861|22273	13846|22635|333778|13856	Ephb4|Zan|LOC333778|Epo
-9.81854	0	54	8	21	GO:0006119	oxidative phosphorylation	BP	5	134758704	134882912	66925|18749|21854|11364|12861|19243|71361|22273|26401|14697|67443|269061|26385|11848|26419|381314|75406|17001|11747|17158|26874|223455|19340|94245|11947|12010|66043|28080|72981|66445|231086|20688|72157|14661|18655|78266|227197|93687|109900|11845|56428|230257|227394|320910|12767|19286|12335|70025|16661|212111|21856|11837|56451|68349	11947|66445|75406|227197|28080|26419|66043|68349	13846|22635|333778|13856	Ephb4|Zan|LOC333778|Epo
-7.02813	0	37	13	232	GO:0006091	generation of precursor metabolites and energy	BP	5	134758704	134882912	66925|18749|21854|11364|12861|19243|71361|22273|26401|14697|67443|269061|26385|11848|26419|381314|75406|17001|11747|17158|26874|223455|19340|94245|11947|12010|66043|28080|72981|66445|231086|20688|72157|14661|18655|78266|227197	71361|11364|22273|11947|66925|75406|66445|28080|26419|66043|227197|12861|18655	13846|22635|333778|13856	Ephb4|Zan|LOC333778|Epo
-5.49353	0	38	12	256	GO:0006796	phosphate metabolism	BP	5	134758704	134882912	66925|18749|21854|11364|12861|19243|71361|22273|26401|14697|67443|269061|26385|11848|26419|381314|75406|17001|11747|17158|26874|223455|19340|94245|11947|12010|66043|28080|72981|66445|231086|20688|72157|14661|18655|78266|227197|93687	26401|11947|19243|66445|75406|18749|28080|26385|26419|93687|66043|227197	13846|22635|333778|13856	Ephb4|Zan|LOC333778|Epo	13846	Ephb4	Eph receptor B4
-5.54652	0	38	11	208	GO:0016310	phosphorylation	BP	5	134758704	134882912	66925|18749|21854|11364|12861|19243|71361|22273|26401|14697|67443|269061|26385|11848|26419|381314|75406|17001|11747|17158|26874|223455|19340|94245|11947|12010|66043|28080|72981|66445|231086|20688|72157|14661|18655|78266|227197|93687	26401|11947|66445|75406|18749|28080|26385|26419|93687|66043|227197	13846|22635|333778|13856	Ephb4|Zan|LOC333778|Epo	13846	Ephb4	Eph receptor B4
-3.973	0.035	44	5	43	GO:0043037	translation	BP	5	136327986	136502244	67036|353172|71116|231801|68015|68349|84585|11740|14697|56273|66108|11370|59027|30058|66925|12039|109801|381314|216767|110265|72948|70497|233870|17995|68291|18655|12858|231430|110821|22273|12861|11947|74197|59049|12466|67895|71361|27053|78523|75406|67680|72828|66694|72981	59049|381314|353172|72981|233870	18590|70744|19085	Pdgfa|6330403L08Rik|Prkar1b
-9.26975	0	43	14	157	GO:0006118	electron transport	BP	5	136327986	136502244	67036|353172|71116|231801|68015|68349|84585|11740|14697|56273|66108|11370|59027|30058|66925|12039|109801|381314|216767|110265|72948|70497|233870|17995|68291|18655|12858|231430|110821|22273|12861|11947|74197|59049|12466|67895|71361|27053|78523|75406|67680|72828|66694	67680|22273|68291|66694|71361|11370|17995|66925|75406|68349|72948|74197|12858|12861	18590|70744|19085	Pdgfa|6330403L08Rik|Prkar1b
-8.96782	0	43	16	232	GO:0006091	generation of precursor metabolites and energy	BP	5	136327986	136502244	67036|353172|71116|231801|68015|68349|84585|11740|14697|56273|66108|11370|59027|30058|66925|12039|109801|381314|216767|110265|72948|70497|233870|17995|68291|18655|12858|231430|110821|22273|12861|11947|74197|59049|12466|67895|71361|27053|78523|75406|67680|72828|66694	67680|22273|17995|68291|66694|71361|11370|11947|66925|75406|68349|72948|74197|12858|12861|18655	18590|70744|19085	Pdgfa|6330403L08Rik|Prkar1b
-3.87435	0.037	24	7	197	GO:0009059	macromolecule biosynthesis	BP	6	7721628	7795851	11835|11837|209354|21858|11568|13836|12273|13034|79196|14584|71853|69583|16658|66211|99738|13479|14276|19264|17308|329777|83768|67834|13002|94192	66211|209354|94192|329777|14584|17308|11837	213945	Col28a1
-5.26117	0.001	31	8	130	GO:0009605	response to external stimulus	BP	6	11581289	11766224	20308|235469|30843|21810|21858|15507|68119|13057|12843|17533|330171|20305|18134|74145|14672|69583|14584|53598|268977|192187|18613|21813|13429|14268|74761|18414|16658|12259|317750|170779|13349	74145|13349|20305|20308|18613|68119|192187|14268	17992|75725	Ndufa4|Phf14
-4.62568	0.012	16	11	751	GO:0043283	biopolymer metabolism	BP	6	12941155	13573492	78926|16549|14672|16179|14376|216848|66661|240880|50908|217864|16846|19243|70757|27632|70584|17149	240880|16549|14376|19243|216848|217864|16179|70584|14672|17149|70757	277899|69413|101118|101148	Gm725|1700016P04Rik|Tmem168|B630005N14Rik
-4.48596	0.016	17	14	1255	GO:0043170	macromolecule metabolism	BP	6	12941155	13573492	78926|16549|14672|16179|14376|216848|66661|240880|50908|217864|16846|19243|70757|27632|70584|17149|19079	240880|16549|19079|14376|50908|19243|16846|216848|217864|16179|70584|14672|17149|70757	277899|69413|101118|101148	Gm725|1700016P04Rik|Tmem168|B630005N14Rik
-4.06965	0.042	16	5	119	GO:0006396	RNA processing	BP	6	29120589	29269442	245944|67039|56399|106957|56041|12876|22433|78656|101214|14791|53606|53317|56453|22327|30791|20384	20384|67039|53317|101214|14791	69573|245884|74658|330277|12321|12057|232664	2310016C08Rik|AI507611|4930445G23Rik|BC048651|Calu|Opn1sw|4921511K06Rik
-4.10012	0.042	48	48	3175	GO:0050875	cellular physiological process	BP	6	29120589	29269442	245944|67039|56399|106957|56041|12876|22433|78656|101214|14791|53606|53317|56453|22327|30791|20384|244713|216705|78903|216825|11538|67727|11732|228960|140579|19697|19820|108652|19988|12675|56456|226551|18099|27081|74741|108911|67367|20641|237052|108062|225164|19712|68379|104625|73469|66743|12387|54123	19712|216705|12675|56453|56456|19820|225164|67727|11538|19988|78903|68379|108062|20384|20641|140579|14791|67367|30791|104625|18099|66743|245944|78656|53317|22433|27081|22327|12876|106957|56399|11732|101214|67039|228960|12387|53606|56041|54123|108652|244713|108911|19697|74741|226551|216825|237052|73469	69573|245884|74658|330277|12321|12057|232664	2310016C08Rik|AI507611|4930445G23Rik|BC048651|Calu|Opn1sw|4921511K06Rik	12057	Opn1sw	opsin 1 (cone pigments), short-wave-sensitive (color blindness, tritan)
-4.48196	0.015	42	7	87	GO:0006732	coenzyme metabolism	BP	6	33465773	33502202	19713|110826|94275|56752|11958|11537|56397|17850|56338|14194|26878|14431|66586|12359|57738|56188|20512|80837|106952|15929|50908|20216|71743|15526|16777|11669|51902|12039|140570|56615|15953|16195|58176|231670|12040|228983|13850|11363|66148|66945|27632|78920	66945|56615|78920|14194|11958|15929|71743	20336	Exoc4
-4.7069	0.008	19	6	125	GO:0006512	ubiquitin cycle	BP	6	51524023	51623939	17191|216705|230654|81018|19821|286940|80877|230737|68379|106957|13002|30949|19820|75410|66935|217463|231600|53606|56424	53606|56424|19820|19821|231600|230654	71982	Snx10
-4.0222	0.023	30	5	62	GO:0045892	negative regulation of transcription, DNA-dependent	BP	6	51524023	51623939	17191|216705|230654|81018|19821|286940|80877|230737|68379|106957|13002|30949|19820|75410|66935|217463|231600|53606|56424|108735|12877|237052|233833|66993|110119|19712|66867|20729|83965|20586	19712|20586|17191|19821|66935	71982	Snx10
-3.6217	0.045	32	14	635	GO:0031323	regulation of cellular metabolism	BP	6	51524023	51623939	17191|216705|230654|81018|19821|286940|80877|230737|68379|106957|13002|30949|19820|75410|66935|217463|231600|53606|56424|108735|12877|237052|233833|66993|110119|19712|66867|20729|83965|20586|432508|12159	19712|17191|237052|20586|217463|19820|19821|12877|66993|75410|66867|66935|432508|12159	71982	Snx10
-4.6289	0.013	51	11	188	GO:0006811	ion transport	BP	6	90256693	90313219	12259|246707|14276|74145|56213|80285|66978|12262|18438|50908|13038|19652|19038|74761|14376|14131|23794|71660|14645|12843|14105|14897|29815|72318|12616|16985|12260|77407|70292|216725|15203|72157|16773|17533|12819|20272|20597|70266|12389|66395|20657|269514|68428|21415|12833|12033|15199|80888|15926|18647|11749	12833|12259|12260|12262|18438|12843|68428|20272|12819|15203|11749	22297	V1ra2
-6.6887	0	45	6	24	GO:0006817	phosphate transport	BP	6	90256693	90313219	12259|246707|14276|74145|56213|80285|66978|12262|18438|50908|13038|19652|19038|74761|14376|14131|23794|71660|14645|12843|14105|14897|29815|72318|12616|16985|12260|77407|70292|216725|15203|72157|16773|17533|12819|20272|20597|70266|12389|66395|20657|269514|68428|21415|12833	12833|12259|12260|12262|12843|12819	22297	V1ra2
-4.45334	0.031	104	13	130	GO:0009605	response to external stimulus	BP	6	90413491	90490143	50908|80285|13809|15203|74761|246707|19038|18438|107747|80888|14871|21415|20272|74145|17533|72318|12033|15024|21858|11502|12825|216725|70292|14376|14645|12843|58176|19376|12259|20740|72565|71704|16985|13057|22359|20364|52502|269514|29815|11861|170779|70266|56213|15926|225845|106572|20409|20657|56758|20308|14131|73910|66978|17105|19878|17069|16773|18858|170791|235435|14276|66859|20471|14600|13733|…	74145|12267|20292|56744|18187|14127|14131|20308|72565|16985|11770|14268|12479	113852|22296	V1rb1|V1ra1
-5.01363	0.011	104	8	41	GO:0006935	chemotaxis	BP	6	90413491	90490143	50908|80285|13809|15203|74761|246707|19038|18438|107747|80888|14871|21415|20272|74145|17533|72318|12033|15024|21858|11502|12825|216725|70292|14376|14645|12843|58176|19376|12259|20740|72565|71704|16985|13057|22359|20364|52502|269514|29815|11861|170779|70266|56213|15926|225845|106572|20409|20657|56758|20308|14131|73910|66978|17105|19878|17069|16773|18858|170791|235435|14276|66859|20471|14600|13733|…	12267|20292|56744|18187|14127|14131|20308|16985	113852|22296	V1rb1|V1ra1
-4.98915	0.011	101	19	241	GO:0006952	defense response	BP	6	90413491	90490143	50908|80285|13809|15203|74761|246707|19038|18438|107747|80888|14871|21415|20272|74145|17533|72318|12033|15024|21858|11502|12825|216725|70292|14376|14645|12843|58176|19376|12259|20740|72565|71704|16985|13057|22359|20364|52502|269514|29815|11861|170779|70266|56213|15926|225845|106572|20409|20657|56758|20308|14131|73910|66978|17105|19878|17069|16773|18858|170791|235435|14276|66859|20471|14600|13733|…	12259|20292|14469|56744|50908|12267|17069|14127|15024|17105|14962|14131|20308|72565|107607|16985|11770|14268|12479	113852|22296	V1rb1|V1ra1
-4.38127	0.036	101	13	136	GO:0009613	response to pest, pathogen or parasite	BP	6	90413491	90490143	50908|80285|13809|15203|74761|246707|19038|18438|107747|80888|14871|21415|20272|74145|17533|72318|12033|15024|21858|11502|12825|216725|70292|14376|14645|12843|58176|19376|12259|20740|72565|71704|16985|13057|22359|20364|52502|269514|29815|11861|170779|70266|56213|15926|225845|106572|20409|20657|56758|20308|14131|73910|66978|17105|19878|17069|16773|18858|170791|235435|14276|66859|20471|14600|13733|…	12259|20292|56744|50908|12267|14127|17105|14962|14131|72565|11770|14268|12479	113852|22296	V1rb1|V1ra1
-4.15868	0.036	48	7	85	GO:0009966	regulation of signal transduction	BP	6	90580986	90658975	13809|50908|15203|74761|80285|80888|19038|107747|14871|16493|18438|20740|170779|70292|12033|246707|21415|11502|17069|71704|58176|19376|269514|74145|20308|73910|21858|52502|20272|216725|12843|72565|13057|73230|11861|17533|72318|20409|14376|12259|56213|15024|225845|12466|56758|22359|13649|16971	21858|16971|73230|70292|56213|71704|72318	113851|243535|381796|71797	V1ra9|BC048671|LOC381796|Chst13
-4.91663	0.008	25	7	130	GO:0009605	response to external stimulus	BP	6	93109402	93233539	77407|18414|18438|18187|14131|12628|13733|104086|226422|20564|50908|17158|12268|68119|225845|29869|18214|12267|209354|330171|17918|56644|215449|72565|19128	12267|56644|18187|14131|72565|68119|19128	101401|74516	Adamts9|A730049H05Rik
-4.83374	0.009	24	7	140	GO:0051707	response to other organism	BP	6	93109402	93233539	77407|18414|18438|18187|14131|12628|13733|104086|226422|20564|50908|17158|12268|68119|225845|29869|18214|12267|209354|330171|17918|56644|215449|72565	56644|12267|12268|14131|12628|72565|50908	101401|74516	Adamts9|A730049H05Rik
-3.79215	0.042	24	7	203	GO:0006955	immune response	BP	6	93109402	93233539	77407|18414|18438|18187|14131|12628|13733|104086|226422|20564|50908|17158|12268|68119|225845|29869|18214|12267|209354|330171|17918|56644|215449|72565	56644|12267|12268|14131|12628|72565|50908	101401|74516	Adamts9|A730049H05Rik
-3.86465	0.038	24	6	136	GO:0009613	response to pest, pathogen or parasite	BP	6	93109402	93233539	77407|18414|18438|18187|14131|12628|13733|104086|226422|20564|50908|17158|12268|68119|225845|29869|18214|12267|209354|330171|17918|56644|215449|72565	12267|12268|14131|12628|72565|50908	101401|74516	Adamts9|A730049H05Rik
-4.87308	0.01	45	9	130	GO:0009605	response to external stimulus	BP	6	93199813	93246147	77407|18438|14131|18414|12628|246707|226422|52398|20564|80285|18187|50908|13733|12268|56644|225845|12267|13034|29869|56193|18214|68119|72318|330171|72565|27056|17158|12978|13136|215449|233571|104086|77032|217262|17918|192289|20308|67712|24136|19038|54612|20452|20471|20305|12475	12267|56644|18187|20305|14131|20308|72565|68119|12475	74516|101401	A730049H05Rik|Adamts9
-5.288	0.005	44	6	41	GO:0006935	chemotaxis	BP	6	93199813	93246147	77407|18438|14131|18414|12628|246707|226422|52398|20564|80285|18187|50908|13733|12268|56644|225845|12267|13034|29869|56193|18214|68119|72318|330171|72565|27056|17158|12978|13136|215449|233571|104086|77032|217262|17918|192289|20308|67712|24136|19038|54612|20452|20471|20305	12267|18187|20305|14131|20308|68119	74516|101401	A730049H05Rik|Adamts9
-5.25792	0.007	29	8	140	GO:0051707	response to other organism	BP	6	93199813	93246147	77407|18438|14131|18414|12628|246707|226422|52398|20564|80285|18187|50908|13733|12268|56644|225845|12267|13034|29869|56193|18214|68119|72318|330171|72565|27056|17158|12978|13136	56644|12267|12268|13136|14131|12628|72565|50908	74516|101401	A730049H05Rik|Adamts9
-5.92508	0.003	51	6	28	GO:0006956	complement activation	BP	6	93199813	93246147	77407|18438|14131|18414|12628|246707|226422|52398|20564|80285|18187|50908|13733|12268|56644|225845|12267|13034|29869|56193|18214|68119|72318|330171|72565|27056|17158|12978|13136|215449|233571|104086|77032|217262|17918|192289|20308|67712|24136|19038|54612|20452|20471|20305|12475|67865|117146|14276|14231|13809|12260	12260|12267|12268|13136|12628|50908	74516|101401	A730049H05Rik|Adamts9
-5.67992	0.003	53	13	203	GO:0006955	immune response	BP	6	93199813	93246147	77407|18438|14131|18414|12628|246707|226422|52398|20564|80285|18187|50908|13733|12268|56644|225845|12267|13034|29869|56193|18214|68119|72318|330171|72565|27056|17158|12978|13136|215449|233571|104086|77032|217262|17918|192289|20308|67712|24136|19038|54612|20452|20471|20305|12475|67865|117146|14276|14231|13809|12260|85031|54445	56644|12267|12268|54445|13136|20305|14131|12628|72565|20308|12475|50908|12260	74516|101401	A730049H05Rik|Adamts9
-4.32705	0.02	29	7	136	GO:0009613	response to pest, pathogen or parasite	BP	6	93199813	93246147	77407|18438|14131|18414|12628|246707|226422|52398|20564|80285|18187|50908|13733|12268|56644|225845|12267|13034|29869|56193|18214|68119|72318|330171|72565|27056|17158|12978|13136	12267|12268|13136|14131|12628|72565|50908	74516|101401	A730049H05Rik|Adamts9
-4.02663	0.041	45	5	41	GO:0006935	chemotaxis	BP	6	114567931	114685195	54612|12833|75747|18414|20305|106572|72565|17105|246707|85031|77032|215690|107607|15199|13057|12260|56320|12843|53605|16795|12978|14131|20308|16773|16846|22666|22403|13733|67865|14276|53379|16784|20292|56356|14584|11569|56177|226422|69076|56213|12259|29869|235435|66978|68119	20308|20305|14131|20292|68119	243616	Slc6a11
-5.50721	0.006	158	22	182	GO:0009887	organ morphogenesis	BP	6	116177465	116205683	76267|22320|16784|18784|53319|103140|103889|70361|22352|12837|57874|66234|54135|56878|26433|75458|67475|71660|19079|23945|107587|53313|320292|269261|73341|11951|54710|71779|66880|70097|269397|54326|29816|17920|16846|20163|66826|233571|12095|319713|12826|16404|15413|12390|29815|104445|97064|21401|54612|15357|102462|18952|11610|17984|14063|14228|12819|18510|71795|54409|66978|72265|13052|71780|19886…	19088|12306|16404|15902|12837|13867|15413|15414|121021|107587|15434|15436|18510|103889|15438|104156|14182|14183|20732|19317|13559|13052	67088|19951|212516	Cand2|Rpl32|BC060267
-6.20992	0.002	158	33	328	GO:0048513	organ development	BP	6	116177465	116205683	76267|22320|16784|18784|53319|103140|103889|70361|22352|12837|57874|66234|54135|56878|26433|75458|67475|71660|19079|23945|107587|53313|320292|269261|73341|11951|54710|71779|66880|70097|269397|54326|29816|17920|16846|20163|66826|233571|12095|319713|12826|16404|15413|12390|29815|104445|97064|21401|54612|15357|102462|18952|11610|17984|14063|14228|12819|18510|71795|54409|66978|72265|13052|71780|19886…	18952|19088|12306|16404|15902|66978|12837|97064|16846|13867|15413|15414|56632|19260|121021|12095|107587|15436|15434|11468|21410|15438|103889|16852|18510|104156|13797|14182|14183|13052|19317|13559|20732	67088|19951|212516	Cand2|Rpl32|BC060267
-4.85429	0.027	139	7	24	GO:0006817	phosphate transport	BP	6	116177465	116205683	76267|22320|16784|18784|53319|103140|103889|70361|22352|12837|57874|66234|54135|56878|26433|75458|67475|71660|19079|23945|107587|53313|320292|269261|73341|11951|54710|71779|66880|70097|269397|54326|29816|17920|16846|20163|66826|233571|12095|319713|12826|16404|15413|12390|29815|104445|97064|21401|54612|15357|102462|18952|11610|17984|14063|14228|12819|18510|71795|54409|66978|72265|13052|71780|19886…	12833|12837|12819|140703|12826|12827|12831	67088|19951|212516	Cand2|Rpl32|BC060267
-4.49691	0.01	19	6	136	GO:0009613	response to pest, pathogen or parasite	BP	6	118468951	118682714	13002|12260|12978|27055|12262|14276|74145|12259|235050|12831|11842|12419|69076|14131|15507|17920|103889|20292|18636	12259|20292|12262|18636|14131|12260	70727|78752|19713	Rasgef1a|Galnact2|Ret
-4.51876	0.01	19	8	286	GO:0006950	response to stress	BP	6	118468951	118682714	13002|12260|12978|27055|12262|14276|74145|12259|235050|12831|11842|12419|69076|14131|15507|17920|103889|20292|18636	74145|12259|12260|12262|18636|14131|15507|20292	70727|78752|19713	Rasgef1a|Galnact2|Ret
-4.59868	0.021	80	21	389	GO:0050874	organismal physiological process	BP	6	128225442	128251137	13733|80285|12259|107607|24136|72318|11459|66441|14276|12268|12262|13038|23794|74145|56213|14961|75458|16848|108101|12260|14609|103889|29815|19652|20272|19376|17972|67784|80888|12389|19263|113868|16846|116847|19285|66395|20657|246707|14105|11749|56193|71660|14897|12390|66978|108960|14131|12772|19264|17132|17533|12406|225845|70292|22142|12616|52502|14645|72157|70097|12843|17105|104445|54445|20452|…	19264|74145|12259|12260|12389|12262|14961|56744|12268|14131|17132|54445|16846|14127|14609|11459|20308|12772|14268|50908|11749	381812	Efcab4b
-5.40121	0.003	80	26	501	GO:0050896	response to stimulus	BP	6	128225442	128251137	13733|80285|12259|107607|24136|72318|11459|66441|14276|12268|12262|13038|23794|74145|56213|14961|75458|16848|108101|12260|14609|103889|29815|19652|20272|19376|17972|67784|80888|12389|19263|113868|16846|116847|19285|66395|20657|246707|14105|11749|56193|71660|14897|12390|66978|108960|14131|12772|19264|17132|17533|12406|225845|70292|22142|12616|52502|14645|72157|70097|12843|17105|104445|54445|20452|…	12268|14609|74145|56744|54445|14127|20657|14131|14268|19264|75458|19652|16846|17105|20308|107607|12260|50908|12259|12772|12262|17132|71660|14961|12406|80888	381812	Efcab4b
-5.92306	0	80	18	241	GO:0006952	defense response	BP	6	128225442	128251137	13733|80285|12259|107607|24136|72318|11459|66441|14276|12268|12262|13038|23794|74145|56213|14961|75458|16848|108101|12260|14609|103889|29815|19652|20272|19376|17972|67784|80888|12389|19263|113868|16846|116847|19285|66395|20657|246707|14105|11749|56193|71660|14897|12390|66978|108960|14131|12772|19264|17132|17533|12406|225845|70292|22142|12616|52502|14645|72157|70097|12843|17105|104445|54445|20452|…	19264|12259|12260|12262|14961|56744|71660|14268|17132|12268|54445|17105|14131|20308|107607|12772|14127|50908	381812	Efcab4b
-4.85536	0.011	80	18	286	GO:0006950	response to stress	BP	6	128225442	128251137	13733|80285|12259|107607|24136|72318|11459|66441|14276|12268|12262|13038|23794|74145|56213|14961|75458|16848|108101|12260|14609|103889|29815|19652|20272|19376|17972|67784|80888|12389|19263|113868|16846|116847|19285|66395|20657|246707|14105|11749|56193|71660|14897|12390|66978|108960|14131|12772|19264|17132|17533|12406|225845|70292|22142|12616|52502|14645|72157|70097|12843|17105|104445|54445|20452|…	74145|12259|12260|12262|14609|56744|12268|14268|71660|19652|14127|20657|14131|12406|80888|12772|17105|50908	381812	Efcab4b
-4.9087	0.009	80	15	203	GO:0006955	immune response	BP	6	128225442	128251137	13733|80285|12259|107607|24136|72318|11459|66441|14276|12268|12262|13038|23794|74145|56213|14961|75458|16848|108101|12260|14609|103889|29815|19652|20272|19376|17972|67784|80888|12389|19263|113868|16846|116847|19285|66395|20657|246707|14105|11749|56193|71660|14897|12390|66978|108960|14131|12772|19264|17132|17533|12406|225845|70292|22142|12616|52502|14645|72157|70097|12843|17105|104445|54445|20452|…	19264|12259|12260|12262|56744|12268|14268|17132|54445|14127|14961|14131|20308|12772|50908	381812	Efcab4b
-4.79415	0.015	80	7	41	GO:0006959	humoral immune response	BP	6	128225442	128251137	13733|80285|12259|107607|24136|72318|11459|66441|14276|12268|12262|13038|23794|74145|56213|14961|75458|16848|108101|12260|14609|103889|29815|19652|20272|19376|17972|67784|80888|12389|19263|113868|16846|116847|19285|66395|20657|246707|14105|11749|56193|71660|14897|12390|66978|108960|14131|12772|19264|17132|17533|12406|225845|70292|22142|12616|52502|14645|72157|70097|12843|17105|104445|54445|20452|…	12259|12260|12262|12268|14127|12772|50908	381812	Efcab4b
-4.75912	0.016	80	12	136	GO:0009613	response to pest, pathogen or parasite	BP	6	128225442	128251137	13733|80285|12259|107607|24136|72318|11459|66441|14276|12268|12262|13038|23794|74145|56213|14961|75458|16848|108101|12260|14609|103889|29815|19652|20272|19376|17972|67784|80888|12389|19263|113868|16846|116847|19285|66395|20657|246707|14105|11749|56193|71660|14897|12390|66978|108960|14131|12772|19264|17132|17533|12406|225845|70292|22142|12616|52502|14645|72157|70097|12843|17105|104445|54445|20452|…	12259|12260|12262|56744|12268|14268|71660|14127|17105|14131|12772|50908	381812	Efcab4b
-6.6316	0.004	161	9	24	GO:0006817	phosphate transport	BP	6	128581728	128619729	103889|13592|16846|104445|19264|107607|24136|12406|13733|404634|12262|320586|108101|67883|75747|75458|12260|19716|13038|14229|66441|12268|70097|19243|67784|12484|15437|23794|12259|14775|14961|12843|103140|67475|80285|11749|20469|18636|54445|14609|29815|20657|54725|66395|13134|21413|14276|69774|19285|12819|56612|16924|78076|22142|58233|18417|14182|15438|102462|66978|15414|52502|12349|16848|30962|5…	12833|12259|12260|12262|12843|12819|12826|12827|12831	68498|109246	Tspan11|Tspan9
-5.23103	0.026	38	5	28	GO:0006956	complement activation	BP	6	128581728	128619729	103889|13592|16846|104445|19264|107607|24136|12406|13733|404634|12262|320586|108101|67883|75747|75458|12260|19716|13038|14229|66441|12268|70097|19243|67784|12484|15437|23794|12259|14775|14961|12843|103140|67475|80285|11749|20469|18636	12260|12259|12268|12262|18636	68498|109246	Tspan11|Tspan9
-5.25249	0.024	161	10	42	GO:0015698	inorganic anion transport	BP	6	128581728	128619729	103889|13592|16846|104445|19264|107607|24136|12406|13733|404634|12262|320586|108101|67883|75747|75458|12260|19716|13038|14229|66441|12268|70097|19243|67784|12484|15437|23794|12259|14775|14961|12843|103140|67475|80285|11749|20469|18636|54445|14609|29815|20657|54725|66395|13134|21413|14276|69774|19285|12819|56612|16924|78076|22142|58233|18417|14182|15438|102462|66978|15414|52502|12349|16848|30962|5…	12833|12259|12260|12262|77032|12843|12819|12826|12827|12831	68498|109246	Tspan11|Tspan9
-4.4828	0.018	13	7	328	GO:0048513	organ development	BP	6	128632354	128659906	12505|14609|14961|16848|14229|103889|107587|12829|13591|11475|12772|15414|12095	107587|12772|103889|14609|15414|12505|12095	109246	Tspan9
-4.39338	0.021	13	9	653	GO:0007275	development	BP	6	128632354	128659906	12505|14609|14961|16848|14229|103889|107587|12829|13591|11475|12772|15414|12095	107587|12772|103889|16848|14609|15414|13591|12505|12095	109246	Tspan9
-4.98601	0.007	31	10	241	GO:0006952	defense response	BP	6	129811183	129967253	13038|68792|66441|13733|20272|14960|67784|15426|107607|19878|13591|14961|103889|16149|80285|52502|104445|14972|18760|12259|18636|12268|66395|13171|16848|116847|11702|29815|12260|24136|19264	19264|12259|12260|18636|12268|14960|14961|16149|107607|14972	93694|76432|384496|12515	Clec2d|2310001H17Rik|Gm1414|Cd69	93694	Clec2d	C-type lectin domain family 2, member d
-4.72341	0.011	31	9	203	GO:0006955	immune response	BP	6	129811183	129967253	13038|68792|66441|13733|20272|14960|67784|15426|107607|19878|13591|14961|103889|16149|80285|52502|104445|14972|18760|12259|18636|12268|66395|13171|16848|116847|11702|29815|12260|24136|19264	19264|12259|12260|18636|12268|14960|14961|16149|14972	93694|76432|384496|12515	Clec2d|2310001H17Rik|Gm1414|Cd69	93694	Clec2d	C-type lectin domain family 2, member d
-4.98469	0.007	29	5	41	GO:0006959	humoral immune response	BP	6	129811183	129967253	13038|68792|66441|13733|20272|14960|67784|15426|107607|19878|13591|14961|103889|16149|80285|52502|104445|14972|18760|12259|18636|12268|66395|13171|16848|116847|11702|29815|12260	12260|12259|12268|16149|18636	93694|76432|384496|12515	Clec2d|2310001H17Rik|Gm1414|Cd69
-3.75243	0.045	34	15	653	GO:0007275	development	BP	6	129811183	129967253	13038|68792|66441|13733|20272|14960|67784|15426|107607|19878|13591|14961|103889|16149|80285|52502|104445|14972|18760|12259|18636|12268|66395|13171|16848|116847|11702|29815|12260|24136|19264|11490|13592|14609	19264|14960|15426|14609|24136|66441|116847|16848|67784|103889|16149|11702|13591|13592|104445	93694|76432|384496|12515	Clec2d|2310001H17Rik|Gm1414|Cd69	93694	Clec2d	C-type lectin domain family 2, member d
-3.92328	0.037	30	5	65	GO:0007389	pattern specification	BP	6	129811183	129967253	13038|68792|66441|13733|20272|14960|67784|15426|107607|19878|13591|14961|103889|16149|80285|52502|104445|14972|18760|12259|18636|12268|66395|13171|16848|116847|11702|29815|12260|24136	67784|103889|15426|16848|24136	93694|76432|384496|12515	Clec2d|2310001H17Rik|Gm1414|Cd69
-4.24582	0.018	29	7	140	GO:0051707	response to other organism	BP	6	132331850	132400779	104086|17105|18760|12260|14236|13038|19264|12262|12259|12033|67443|13829|84112|19253|17132|58994|76969|108960|98256|18669|11569|210789|67150|14775|19664|20338|20130|13592|56744	12259|12260|12262|56744|76969|19664|17105	114600|56272|381833	MP4|Prpmp5|Prb1
-4.41533	0.013	17	7	241	GO:0006952	defense response	BP	6	132331850	132400779	104086|17105|18760|12260|14236|13038|19264|12262|12259|12033|67443|13829|84112|19253|17132|58994|76969	19264|12259|12260|12262|76969|17132|17105	114600|56272|381833	MP4|Prpmp5|Prb1
-4.07579	0.025	29	8	203	GO:0006955	immune response	BP	6	132331850	132400779	104086|17105|18760|12260|14236|13038|19264|12262|12259|12033|67443|13829|84112|19253|17132|58994|76969|108960|98256|18669|11569|210789|67150|14775|19664|20338|20130|13592|56744	19264|12259|12260|12262|56744|76969|17132|19664	114600|56272|381833	MP4|Prpmp5|Prb1
-4.02301	0.037	44	5	42	GO:0015698	inorganic anion transport	BP	7	8080033	8314909	14629|19716|19878|72157|56351|14276|218693|21841|13038|20657|12260|20688|224170|68428|12614|12268|67883|12259|12262|18760|67065|19651|56248|74145|13733|12389|66859|68070|13592|140481|16848|14664|67150|72567|66395|11847|22720|53620|108960|12831|12638|26922|17347|13487	12831|12259|12260|12262|13487	330474|71337|69094|18142|232906	BC057627|5430402M21Rik|Tmem160|Npas1|Grlf1
-4.08169	0.048	36	5	50	GO:0035295	tube development	BP	7	15396814	15600566	20652|227644|16796|22359|12505|17057|16419|17294|14645|71853|21689|56356|17760|27226|59125|14598|54369|12728|16432|14183|16784|14182|14127|77578|243197|68041|66624|12095|18654|13730|75420|14620|15930|14168|72043|71461	12505|14183|71461|18654|14182	233001|243881	Nlrp9a|EG243881
-3.79558	0.034	20	7	249	GO:0008104	protein localization	BP	7	16537282	16610429	17913|72065|215690|20912|19072|14055|76338|80285|67451|22666|14199|23924|27362|18111|50915|22230|234094|12380|226422|107371	72065|107371|20912|76338|23924|226422|80285	11652|73032|269881|76690	Akt2|Ttc9b|Map3k10|1500037F05Rik
-4.35263	0.015	23	8	241	GO:0006952	defense response	BP	7	94210162	94223628	60440|21415|71704|13057|16493|108960|19263|80888|80285|246707|17132|14871|12259|21824|225845|11502|50908|14127|20292|15024|20272|14469|17105	12259|20292|14469|17132|14127|15024|17105|50908	258594|384651|233670	Olfr710|LOC384651|Olfr6
-5.90619	0.001	42	5	19	GO:0006958	complement activation, classical pathway	BP	7	97459729	97550533	71147|18483|21415|68480|53886|242509|68479|104086|270118|14236|13057|110078|18760|11502|12259|11459|80888|75747|23970|107607|58994|17347|246707|12262|19263|13136|11490|12263|109594|231430|235435|12033|20130|67139|20660|108960|14871|116701|16493|15024|71704|12260	13136|12259|12260|12262|12263	20947	Swap70
-5.26727	0.004	42	5	25	GO:0045087	innate immune response	BP	7	97459729	97550533	71147|18483|21415|68480|53886|242509|68479|104086|270118|14236|13057|110078|18760|11502|12259|11459|80888|75747|23970|107607|58994|17347|246707|12262|19263|13136|11490|12263|109594|231430|235435|12033|20130|67139|20660|108960|14871|116701|16493|15024|71704|12260	13136|12259|12260|12262|12263	20947	Swap70
-6.01507	0.001	40	5	19	GO:0006958	complement activation, classical pathway	BP	7	97480129	97897068	71147|21415|18483|68480|53886|242509|104086|68479|270118|14236|13057|110078|18760|11502|11459|12259|107607|23970|80888|75747|17347|58994|12262|246707|13136|19263|11490|235435|231430|12263|214579|20660|109594|67139|12033|20130|116701|108960|16493|12260	13136|12259|12260|12262|12263	20947|319934|16736	Swap70|Sbf2|L1Md-Tf30
-5.37503	0.001	40	5	25	GO:0045087	innate immune response	BP	7	97480129	97897068	71147|21415|18483|68480|53886|242509|104086|68479|270118|14236|13057|110078|18760|11502|11459|12259|107607|23970|80888|75747|17347|58994|12262|246707|13136|19263|11490|235435|231430|12263|214579|20660|109594|67139|12033|20130|116701|108960|16493|12260	13136|12259|12260|12262|12263	20947|319934|16736	Swap70|Sbf2|L1Md-Tf30
-3.7797	0.038	26	15	902	GO:0006139	nucleobase, nucleoside, nucleotide and nucleic acid metabolism	BP	7	132929074	132947537	27222|27041|228980|67500|240263|71972|72692|83701|224902|56351|17190|66679|328572|80904|66978|67465|269338|84505|76007|30928|230753|110809|27103|14635|212139|19651	230753|19651|224902|17190|240263|67465|212139|30928|228980|72692|110809|84505|27103|328572|76007	74848	4833446E11Rik
-4.36548	0.011	25	6	106	GO:0006066	alcohol metabolism	BP	8	85813223	85826470	18933|22248|11690|11534|68939|72567|13360|65256|13806|13358|14658|17880|170791|11732|64930|19240|14555|108155|56177|16592|20787|14017|108911|15483|68603	13360|14555|13806|16592|20787|68603	244562	Abcc12
-4.32589	0.016	12	6	251	GO:0009607	response to biotic stimulus	BP	8	86384764	86395958	12259|74145|14276|12262|103889|12389|12772|12260|19009|56193|12268|14131	12259|12260|12262|12268|14131|12772	330819	EG330819
-5.46643	0.002	12	8	389	GO:0050874	organismal physiological process	BP	8	86384764	86395958	12259|74145|14276|12262|103889|12389|12772|12260|19009|56193|12268|14131	74145|12259|12260|12389|12262|12268|14131|12772	330819	EG330819
-4.42684	0.014	12	6	241	GO:0006952	defense response	BP	8	86384764	86395958	12259|74145|14276|12262|103889|12389|12772|12260|19009|56193|12268|14131	12259|12260|12262|12268|14131|12772	330819	EG330819
-5.54759	0.002	19	9	286	GO:0006950	response to stress	BP	8	86384764	86395958	12259|74145|14276|12262|103889|12389|12772|12260|19009|56193|12268|14131|21422|16848|21841|226747|20657|13002|18636	74145|12259|12772|12262|18636|12268|20657|14131|12260	330819	EG330819
-6.82498	0.001	19	5	28	GO:0006956	complement activation	BP	8	86384764	86395958	12259|74145|14276|12262|103889|12389|12772|12260|19009|56193|12268|14131|21422|16848|21841|226747|20657|13002|18636	12260|12259|12268|12262|18636	330819	EG330819
-4.85609	0.005	12	6	203	GO:0006955	immune response	BP	8	86384764	86395958	12259|74145|14276|12262|103889|12389|12772|12260|19009|56193|12268|14131	12259|12260|12262|12268|14131|12772	330819	EG330819
-7.61829	0	19	6	41	GO:0006959	humoral immune response	BP	8	86384764	86395958	12259|74145|14276|12262|103889|12389|12772|12260|19009|56193|12268|14131|21422|16848|21841|226747|20657|13002|18636	12259|12260|12262|12268|18636|12772	330819	EG330819
-5.87586	0.002	12	6	136	GO:0009613	response to pest, pathogen or parasite	BP	8	86384764	86395958	12259|74145|14276|12262|103889|12389|12772|12260|19009|56193|12268|14131	12259|12260|12262|12268|14131|12772	330819	EG330819
-4.89469	0.004	33	8	136	GO:0009613	response to pest, pathogen or parasite	BP	8	114992394	115105413	74761|19878|12259|50909|216725|14127|11502|226049|233571|16796|13057|20912|12262|23790|26879|20720|192187|56213|71704|20308|19264|67468|21937|67951|68119|12260|13730|17758|52163|13852|16852|52502|56744	12259|12260|12262|56744|14127|21937|192187|50909	17132|320646	Maf|6030439D06Rik
-5.43292	0.001	26	9	203	GO:0006955	immune response	BP	8	114992394	115105413	74761|19878|12259|50909|216725|14127|11502|226049|233571|16796|13057|20912|12262|23790|26879|20720|192187|56213|71704|20308|19264|67468|21937|67951|68119|12260	19264|12259|12260|12262|14127|21937|20308|192187|50909	17132|320646	Maf|6030439D06Rik	17132	Maf	avian musculoaponeurotic fibrosarcoma (v-maf) AS42 oncogene homolog
-6.00736	0	26	5	29	GO:0016064	humoral defense mechanism (sensu Vertebrata)	BP	8	114992394	115105413	74761|19878|12259|50909|216725|14127|11502|226049|233571|16796|13057|20912|12262|23790|26879|20720|192187|56213|71704|20308|19264|67468|21937|67951|68119|12260	12259|12260|50909|12262|14127	17132|320646	Maf|6030439D06Rik
-3.62816	0.045	33	11	389	GO:0050874	organismal physiological process	BP	8	114992394	115105413	74761|19878|12259|50909|216725|14127|11502|226049|233571|16796|13057|20912|12262|23790|26879|20720|192187|56213|71704|20308|19264|67468|21937|67951|68119|12260|13730|17758|52163|13852|16852|52502|56744	19264|12259|12260|12262|56744|14127|21937|20308|192187|13852|50909	17132|320646	Maf|6030439D06Rik	17132	Maf	avian musculoaponeurotic fibrosarcoma (v-maf) AS42 oncogene homolog
-4.30235	0.026	47	18	563	GO:0006355	regulation of transcription, DNA-dependent	BP	8	128369612	128450600	244713|59079|108735|54609|67367|11797|225055|208715|14555|21976|72567|13806|56353|104112|216190|69048|74741|14797|66427|15436|228960|66213|55980|68939|16592|330914|228980|230908|235050|19821|107035|229487|18619|16527|102462|17257|108829|18628|102334|109754|12750|230753|66647|67684|58800|64930|73181	56353|18628|66213|67367|244713|235050|66647|15436|14797|230753|108829|72567|228980|19821|17257|230908|73181|102334	74703	Ccdc7
-4.07173	0.039	55	20	587	GO:0045449	regulation of transcription	BP	8	128369612	128450600	244713|59079|108735|54609|67367|11797|225055|208715|14555|21976|72567|13806|56353|104112|216190|69048|74741|14797|66427|15436|228960|66213|55980|68939|16592|330914|228980|230908|235050|19821|107035|229487|18619|16527|102462|17257|108829|18628|102334|109754|12750|230753|66647|67684|58800|64930|73181|140740|218543|12527|13033|27226|56218|228012|27081	56353|18628|66213|72567|67367|27081|235050|66647|15436|14797|230753|108829|244713|228980|19821|17257|56218|230908|73181|102334	74703	Ccdc7
-4.90128	0.007	51	20	563	GO:0006355	regulation of transcription, DNA-dependent	BP	8	128470206	128506850	244713|108735|330914|208715|18619|21976|15436|74741|59079|14555|66647|56353|16592|19821|230753|225055|17257|230908|20682|30795|494448|12527|102334|22350|19988|228012|83703|67367|13033|11539|14063|20688|353208|67684|216190|55980|12876|140740|102462|69048|27081|56218|64930|72567|228980|18771|218543|56440|22249|54367|193796	56353|193796|67367|494448|27081|20682|66647|15436|19821|244713|230753|20688|18771|228980|72567|353208|17257|230908|102334|54367	75453	1700008F21Rik
-4.19809	0.027	62	9	113	GO:0006357	regulation of transcription from RNA polymerase II promoter	BP	8	128470206	128506850	244713|108735|330914|208715|18619|21976|15436|74741|59079|14555|66647|56353|16592|19821|230753|225055|17257|230908|20682|30795|494448|12527|102334|22350|19988|228012|83703|67367|13033|11539|14063|20688|353208|67684|216190|55980|12876|140740|102462|69048|27081|56218|64930|72567|228980|18771|218543|56440|22249|54367|193796|16828|73458|20823|24051|11603|19069|50790|66213|11797|68775|74318	56353|66213|230753|20682|19821|74318|20688|18771|228980	75453	1700008F21Rik
-5.58295	0.001	64	32	902	GO:0006139	nucleobase, nucleoside, nucleotide and nucleic acid metabolism	BP	8	128470206	128506850	244713|108735|330914|208715|18619|21976|15436|74741|59079|14555|66647|56353|16592|19821|230753|225055|17257|230908|20682|30795|494448|12527|102334|22350|19988|228012|83703|67367|13033|11539|14063|20688|353208|67684|216190|55980|12876|140740|102462|69048|27081|56218|64930|72567|228980|18771|218543|56440|22249|54367|193796|16828|73458|20823|24051|11603|19069|50790|66213|11797|68775|74318|13207|13559	193796|66647|13207|56218|56353|66213|67367|228012|218543|353208|102462|27081|20682|83703|15436|74318|20688|18771|20823|21976|54367|230753|67684|72567|244713|19821|17257|494448|228980|102334|13559|230908	75453	1700008F21Rik
-5.52574	0.001	64	26	635	GO:0031323	regulation of cellular metabolism	BP	8	128470206	128506850	244713|108735|330914|208715|18619|21976|15436|74741|59079|14555|66647|56353|16592|19821|230753|225055|17257|230908|20682|30795|494448|12527|102334|22350|19988|228012|83703|67367|13033|11539|14063|20688|353208|67684|216190|55980|12876|140740|102462|69048|27081|56218|64930|72567|228980|18771|218543|56440|22249|54367|193796|16828|73458|20823|24051|11603|19069|50790|66213|11797|68775|74318|13207|13559	193796|13207|56218|56353|66213|67367|353208|102334|27081|20682|13559|15436|74318|20688|18771|66647|54367|230753|50790|244713|19821|17257|494448|228980|72567|230908	75453	1700008F21Rik
-5.60736	0.001	64	25	587	GO:0045449	regulation of transcription	BP	8	128470206	128506850	244713|108735|330914|208715|18619|21976|15436|74741|59079|14555|66647|56353|16592|19821|230753|225055|17257|230908|20682|30795|494448|12527|102334|22350|19988|228012|83703|67367|13033|11539|14063|20688|353208|67684|216190|55980|12876|140740|102462|69048|27081|56218|64930|72567|228980|18771|218543|56440|22249|54367|193796|16828|73458|20823|24051|11603|19069|50790|66213|11797|68775|74318|13207|13559	193796|13207|56218|56353|66213|67367|353208|102334|27081|20682|13559|15436|74318|20688|18771|66647|54367|230753|244713|19821|17257|494448|228980|72567|230908	75453	1700008F21Rik
-5.90273	0.002	107	7	22	GO:0042742	defense response to bacteria	BP	9	36879417	36965223	99738|77907|66269|270685|17235|234593|16891|13214|13218|19215|15212|50790|13056|18700|52466|17967|66993|226422|20502|56089|83965|216724|211389|81535|70887|20641|11534|15185|14719|13215|233575|55949|56792|14431|14867|20716|13722|69454|64008|75767|11305|12269|232232|20686|56397|22122|70350|14227|18605|107869|192201|14786|66234|69178|68041|68312|18753|67891|23980|77701|16558|18744|75400|246707|24608…	246082|246085|75400|192201|77674|13214|13215	235180|208076	Fez1|Pknox2
-3.52779	0.044	30	9	299	GO:0009653	morphogenesis	BP	9	56295384	56405065	12258|76365|232943|13196|19215|236920|20732|14268|15270|27226|73750|55932|13823|71461|227644|17057|76560|21355|56226|72322|216867|140570|15415|68938|18708|224674|14233|66885|13030|14182	71461|14182|14268|76365|232943|15415|14233|140570|20732	19200|56434|97548|244895	Pstpip1|Tspan3|C81615|C230081A13Rik
-3.93481	0.029	27	8	230	GO:0015031	protein transport	BP	9	65193644	65430984	74718|71805|18214|19069|66972|20893|228998|18099|69534|69048|73834|98053|246707|59042|17257|16527|260302|13666|102462|22194|19342|19302|12419|218397|18567|13872|56453	59042|56453|228998|260302|71805|19342|19069|74718	69882|57874|386552|76430|74388|319972|56741|19289	2010321M09Rik|Ptplad1|EG386552|2310004I03Rik|Dpp8|A430110M15Rik|Nope|Punc
-4.34974	0.013	12	5	145	GO:0016070	RNA metabolism	BP	9	85368285	85412709	216190|30931|53607|69724|244713|67727|14791|67039|22284|228960|67738|233789	53607|69724|233789|67039|14791	94213	Ddx50
-3.92803	0.03	32	21	1255	GO:0043170	macromolecule metabolism	BP	9	85368285	85412709	216190|30931|53607|69724|244713|67727|14791|67039|22284|228960|67738|233789|72567|107035|15975|56399|58800|14468|246700|68135|235574|68278|225164|66912|21402|78656|59024|50794|18087|20383|56041|12339	66912|78656|67039|53607|15975|30931|14791|22284|68135|225164|18087|233789|58800|12339|69724|68278|21402|107035|59024|67738|20383	94213	Ddx50
-3.42052	0.049	7	7	1255	GO:0043170	macromolecule metabolism	BP	9	87452805	87473986	170749|67684|64050|18087|52808|56438|14594	14594|67684|18087|52808|64050|56438|170749	382089|266690	C030002E08Rik|Cyb5r4
-3.68856	0.048	36	7	136	GO:0009613	response to pest, pathogen or parasite	BP	9	87569013	87617529	13722|11534|18750|93762|27356|27226|22122|232232|69051|66269|14786|67891|270685|18701|64296|56089|16573|18577|19215|14468|24012|57785|69724|18654|15185|246700|11305|66153|140740|54369|13214|77674|17319|17057|17761|246082	246082|17319|77674|246700|13214|27226|18750	244958	LOC244958
-3.93082	0.027	30	8	205	GO:0019752	carboxylic acid metabolism	BP	9	92619250	92642581	74147|18979|11669|71743|71586|330064|67895|243382|106759|26457|66885|58875|73139|20512|56752|27205|237860|76365|14194|29819|19043|58200|56188|11537|73750|70160|20216|234678|69903|13202	74147|66885|14194|56752|13202|20216|26457|58875	331003	4933400C23
-6.01589	0	23	7	98	GO:0007001	chromosome organization and biogenesis (sensu Eukaryota)	BP	9	95308870	95338060	19821|66269|230654|78656|80877|19125|56089|13033|68011|243382|66993|225027|224585|270685|83383|19357|75410|81535|232232|68854|20663|227867|12419	78656|12419|232232|19821|66993|227867|19357	102683|67958	AU023006|2610101N10Rik
-4.5788	0.008	22	5	66	GO:0016568	chromatin modification	BP	9	95308870	95338060	19821|66269|230654|78656|80877|19125|56089|13033|68011|243382|66993|225027|224585|270685|83383|19357|75410|81535|232232|68854|20663|227867	78656|66993|227867|19821|232232	102683|67958	AU023006|2610101N10Rik
-5.17641	0.001	23	6	84	GO:0006325	establishment and/or maintenance of chromatin architecture	BP	9	95308870	95338060	19821|66269|230654|78656|80877|19125|56089|13033|68011|243382|66993|225027|224585|270685|83383|19357|75410|81535|232232|68854|20663|227867|12419	78656|12419|232232|19821|66993|227867	102683|67958	AU023006|2610101N10Rik
-4.38385	0.015	23	7	172	GO:0006259	DNA metabolism	BP	9	95308870	95338060	19821|66269|230654|78656|80877|19125|56089|13033|68011|243382|66993|225027|224585|270685|83383|19357|75410|81535|232232|68854|20663|227867|12419	78656|12419|232232|19821|66993|227867|19357	102683|67958	AU023006|2610101N10Rik
-4.41599	0.043	84	14	187	GO:0007155	cell adhesion	BP	9	102531665	102618317	214663|66993|20305|104174|330171|26365|17207|20292|17967|15185|19038|69702|18753|56878|14168|98388|18700|81535|107747|21813|18438|16777|11772|56089|20531|13609|26561|234593|71982|18613|72565|20308|102414|11722|68119|13717|19252|16828|19899|16558|170779|11804|12550|18476|56222|66269|21937|16772|102294|14261|14783|18553|20229|12330|17064|16598|81877|12526|17920|11568|106952|21858|12825|98403|72999|…	170779|16772|12550|16775|17064|16777|17967|11568|18613|13609|12825|81877|192187|12831	75177|56332	4930533D04Rik|Amotl2
-5.4135	0.002	114	10	56	GO:0007626	locomotory behavior	BP	9	103064943	103136566	20200|104444|21813|12833|16011|20305|14268|72175|71330|81703|69524|20363|330171|13717|17064|16010|56878|12818|19122|13033|114332|20292|214663|77907|140580|75767|66734|27053|73750|22249|224674|12825|26433|20531|15199|12827|11722|21810|20308|81535|56744|102209|56438|28084|109648|72322|13609|16985|12334|14783|14853|74741|68312|68119|207742|71148|12978|15185|12741|13143|18087|16777|13867|12835|56429|…	20292|56744|20363|14127|20305|14131|20308|68119|16985|18203	270192|20818|22041	Rab6b|Srprb|Trf
-4.81518	0.013	114	11	79	GO:0007610	behavior	BP	9	103064943	103136566	20200|104444|21813|12833|16011|20305|14268|72175|71330|81703|69524|20363|330171|13717|17064|16010|56878|12818|19122|13033|114332|20292|214663|77907|140580|75767|66734|27053|73750|22249|224674|12825|26433|20531|15199|12827|11722|21810|20308|81535|56744|102209|56438|28084|109648|72322|13609|16985|12334|14783|14853|74741|68312|68119|207742|71148|12978|15185|12741|13143|18087|16777|13867|12835|56429|…	20292|56744|20363|14127|20305|14131|20308|11607|16985|68119|18203	270192|20818|22041	Rab6b|Srprb|Trf
-4.75869	0.014	54	6	41	GO:0006935	chemotaxis	BP	9	103064943	103136566	20200|104444|21813|12833|16011|20305|14268|72175|71330|81703|69524|20363|330171|13717|17064|16010|56878|12818|19122|13033|114332|20292|214663|77907|140580|75767|66734|27053|73750|22249|224674|12825|26433|20531|15199|12827|11722|21810|20308|81535|56744|102209|56438|28084|109648|72322|13609|16985|12334|14783|14853|74741|68312|68119	20292|56744|20305|20308|68119|16985	270192|20818|22041	Rab6b|Srprb|Trf
-5.70336	0.001	36	5	24	GO:0006817	phosphate transport	BP	9	103064943	103136566	20200|104444|21813|12833|16011|20305|14268|72175|71330|81703|69524|20363|330171|13717|17064|16010|56878|12818|19122|13033|114332|20292|214663|77907|140580|75767|66734|27053|73750|22249|224674|12825|26433|20531|15199|12827	20531|12833|12818|12827|12825	270192|20818|22041	Rab6b|Srprb|Trf
-7.31365	0	112	21	187	GO:0007155	cell adhesion	BP	9	103064943	103136566	20200|104444|21813|12833|16011|20305|14268|72175|71330|81703|69524|20363|330171|13717|17064|16010|56878|12818|19122|13033|114332|20292|214663|77907|140580|75767|66734|27053|73750|22249|224674|12825|26433|20531|15199|12827|11722|21810|20308|81535|56744|102209|56438|28084|109648|72322|13609|16985|12334|14783|14853|74741|68312|68119|207742|71148|12978|15185|12741|13143|18087|16777|13867|12835|56429|…	12827|12833|12835|12818|12741|16775|17064|16777|14268|56460|56429|192187|16433|21810|69524|81877|13609|12825|170779|114332|18613	270192|20818|22041	Rab6b|Srprb|Trf
-3.80916	0.045	31	14	634	GO:0007165	signal transduction	BP	9	111007204	111064874	13733|50908|18400|12628|17105|13040|72318|71148|72565|14961|140742|68119|56193|12268|106572|15388|16179|75747|13449|56644|19664|18414|17158|20308|13057|226422|66859|67865|102294|21858|12772	56193|21858|56644|13733|13449|106572|18414|19664|16179|20308|226422|67865|12772|72318	17002|54199	Ltf|Ccrl2	54199	Ccrl2	chemokine (C-C motif) receptor-like 2
-5.26765	0.005	21	7	140	GO:0051707	response to other organism	BP	9	111007204	111064874	13733|50908|18400|12628|17105|13040|72318|71148|72565|14961|140742|68119|56193|12268|106572|15388|16179|75747|13449|56644|19664	56644|12268|19664|17105|12628|72565|50908	17002|54199	Ltf|Ccrl2
-4.10694	0.025	14	5	136	GO:0009613	response to pest, pathogen or parasite	BP	9	111007204	111064874	13733|50908|18400|12628|17105|13040|72318|71148|72565|14961|140742|68119|56193|12268	12628|17105|12268|72565|50908	17002|54199	Ltf|Ccrl2
-5.59503	0.002	33	11	241	GO:0006952	defense response	BP	9	111007204	111064874	13733|50908|18400|12628|17105|13040|72318|71148|72565|14961|140742|68119|56193|12268|106572|15388|16179|75747|13449|56644|19664|18414|17158|20308|13057|226422|66859|67865|102294|21858|12772|16658|14964	56644|14961|12628|12268|19664|17105|14964|72565|20308|12772|50908	17002|54199	Ltf|Ccrl2
-5.38218	0.004	33	10	203	GO:0006955	immune response	BP	9	111007204	111064874	13733|50908|18400|12628|17105|13040|72318|71148|72565|14961|140742|68119|56193|12268|106572|15388|16179|75747|13449|56644|19664|18414|17158|20308|13057|226422|66859|67865|102294|21858|12772|16658|14964	56644|12628|12268|19664|14961|14964|72565|20308|12772|50908	17002|54199	Ltf|Ccrl2
-4.096	0.027	24	11	501	GO:0050896	response to stimulus	BP	9	111007204	111064874	13733|50908|18400|12628|17105|13040|72318|71148|72565|14961|140742|68119|56193|12268|106572|15388|16179|75747|13449|56644|19664|18414|17158|20308	18400|56644|14961|12268|19664|17105|12628|72565|68119|20308|50908	17002|54199	Ltf|Ccrl2
-5.44296	0.003	49	13	232	GO:0006091	generation of precursor metabolites and energy	BP	9	111275889	111323032	18400|71148|24071|69702|19244|30058|28080|12040|19223|18542|12039|11740|19042|108682|107351|69527|13120|227197|110842|18134|14783|67443|212111|56451|67533|209446|22431|75406|66446|11947|330171|69165|20852|21813|11848|11964|320707|22273|71361|30059|216558|67680|16777|21854|70031|18081|231876|27053|72948	13120|22273|56451|71361|67680|11947|75406|28080|72948|19223|110842|11964|227197	77781|320429	Epm2aip1|Lba1
-6.01449	0.001	36	5	21	GO:0006119	oxidative phosphorylation	BP	9	111275889	111323032	18400|71148|24071|69702|19244|30058|28080|12040|19223|18542|12039|11740|19042|108682|107351|69527|13120|227197|110842|18134|14783|67443|212111|56451|67533|209446|22431|75406|66446|11947|330171|69165|20852|21813|11848|11964	28080|11947|11964|227197|75406	77781|320429	Epm2aip1|Lba1
-4.29121	0.013	25	5	66	GO:0016568	chromatin modification	BP	9	117806172	117849374	13121|11306|22138|17937|252966|12159|20826|23873|18640|110119|56737|228608|241226|22122|64930|193796|21427|73836|22317|27226|227102|76804|211389|209011|20937	193796|209011|76804|21427|20937	74638	Zcwpw2
-4.73951	0.003	27	6	84	GO:0006325	establishment and/or maintenance of chromatin architecture	BP	9	117806172	117849374	13121|11306|22138|17937|252966|12159|20826|23873|18640|110119|56737|228608|241226|22122|64930|193796|21427|73836|22317|27226|227102|76804|211389|209011|20937|93694|52808	76804|52808|20937|209011|193796|21427	74638	Zcwpw2
-4.22042	0.019	26	9	286	GO:0006950	response to stress	BP	10	11616875	11710264	12978|12260|17105|27103|16149|110119|13057|11603|11546|218543|59079|19820|16985|19079|56356|21810|67865|56744|56424|81018|319758|53379|66978|74145|218397|14127	74145|12260|19079|56744|14127|17105|16149|11546|27103	97663	C86195
-3.4552	0.036	21	5	119	GO:0006396	RNA processing	BP	10	92470956	92543931	71702|56494|20208|74414|67072|16993|68815|494448|15384|73181|241915|107358|20383|50757|12589|99889|16633|66603|53380|17025|68147	15384|66603|68147|71702|20383	380653	Gm872
-3.56255	0.05	20	5	119	GO:0006396	RNA processing	BP	10	92491708	92564531	71702|56494|67072|16993|74414|73181|15384|494448|107358|66603|68815|20383|99889|12905|12589|50757|53380|71746|22697|68147	15384|66603|68147|71702|20383	380653	Gm872
-4.25002	0.032	12	8	563	GO:0006355	regulation of transcription, DNA-dependent	BP	10	92513823	92564951	16391|12140|53380|71702|15384|14368|20677|18854|68011|12211|69790|14011	53380|20677|18854|16391|71702|15384|14011|69790	380653	Gm872
-4.03381	0.039	12	8	602	GO:0006350	transcription	BP	10	92513823	92564951	16391|12140|53380|71702|15384|14368|20677|18854|68011|12211|69790|14011	53380|20677|18854|16391|71702|15384|14011|69790	380653	Gm872
-3.97277	0.029	15	9	602	GO:0006350	transcription	BP	10	92543931	92598527	18854|16391|53380|15384|56494|66184|14368|20677|68011|74414|20335|71702|14011|27410|69790	53380|20677|18854|16391|74414|71702|15384|14011|69790	380653	Gm872
-4.53314	0.014	25	8	207	GO:0048522	positive regulation of cellular process	BP	11	22901351	23038864	606496|83453|12176|14661|107351|17311|14775|114615|22695|12753|240028|12633|66859|14057|11600|108150|78926|20512|20423|108960|13592|66082|21847|14733|21416	20423|21416|14775|12176|21847|13592|12633|17311	73873	4930430E16Rik
-4.9201	0.005	25	9	245	GO:0048518	positive regulation of biological process	BP	11	22901351	23038864	606496|83453|12176|14661|107351|17311|14775|114615|22695|12753|240028|12633|66859|14057|11600|108150|78926|20512|20423|108960|13592|66082|21847|14733|21416	108960|20423|21416|14775|12176|21847|13592|12633|17311	73873	4930430E16Rik
-3.6683	0.033	20	5	113	GO:0006357	regulation of transcription from RNA polymerase II promoter	BP	11	35393024	35564301	74533|73181|216190|104112|12263|19357|225027|218503|103806|170439|268903|245867|56722|83946|270110|12537|100226|74153|70686|14797	268903|103806|14797|270110|74533	211347|237730|104458|211652	Pank3|AI595406|Rars|Wwc1
-6.22076	0.001	12	6	119	GO:0006396	RNA processing	BP	11	51196572	51222543	66603|19205|71702|20764|11650|12140|75416|68713|16180|68147|94067|67619	67619|19205|66603|68147|71702|75416	237759	Col23a1
-4.20035	0.021	24	8	241	GO:0006952	defense response	BP	12	40013083	40044261	13592|66251|12335|320910|17067|71041|17158|15893|11537|227394|12268|18111|231329|15953|14972|11834|223666|387524|16848|54635|18405|19264|20183|15951	19264|18405|11537|17067|12268|15951|15953|14972	217517	Stxbp6
-3.84327	0.039	36	5	56	GO:0007626	locomotory behavior	BP	12	46557084	46606253	56542|13030|13034|67865|20305|12978|67072|68585|104086|114332|12260|27053|21810|14999|14131|12262|13057|235435|20363|14276|72175|330171|233571|13522|246707|18081|170779|20292|11416|13733|211945|17158|18952|235339|85031|14127	20363|20305|14131|20292|14127	217558|76983	6030408C04Rik|Scfd1
-4.22199	0.034	42	8	130	GO:0009605	response to external stimulus	BP	12	46557186	46609269	13057|20305|17158|104086|67865|20292|12260|69076|246707|107607|235435|72565|14131|12978|14276|12259|17105|19376|27055|13733|19263|170779|14127|20308|27369|79196|12262|233571|170786|117146|17918|71660|330171|67712|75805|20962|21415|18414|12267|19662|58176|74145	74145|20292|12267|14127|20305|14131|20308|72565	217558|76983	6030408C04Rik|Scfd1
-3.98577	0.043	46	14	389	GO:0050874	organismal physiological process	BP	12	46557186	46609269	13057|20305|17158|104086|67865|20292|12260|69076|246707|107607|235435|72565|14131|12978|14276|12259|17105|19376|27055|13733|19263|170779|14127|20308|27369|79196|12262|233571|170786|117146|17918|71660|330171|67712|75805|20962|21415|18414|12267|19662|58176|74145|140792|17533|13649|16658	74145|12259|20292|12262|12267|14127|20305|16658|14131|20308|72565|140792|12260|17918	217558|76983	6030408C04Rik|Scfd1
-5.60618	0.003	39	6	41	GO:0006935	chemotaxis	BP	12	46557186	46609269	13057|20305|17158|104086|67865|20292|12260|69076|246707|107607|235435|72565|14131|12978|14276|12259|17105|19376|27055|13733|19263|170779|14127|20308|27369|79196|12262|233571|170786|117146|17918|71660|330171|67712|75805|20962|21415|18414|12267	20292|12267|14127|20305|14131|20308	217558|76983	6030408C04Rik|Scfd1
-4.92927	0.01	44	7	71	GO:0006897	endocytosis	BP	12	46557186	46609269	13057|20305|17158|104086|67865|20292|12260|69076|246707|107607|235435|72565|14131|12978|14276|12259|17105|19376|27055|13733|19263|170779|14127|20308|27369|79196|12262|233571|170786|117146|17918|71660|330171|67712|75805|20962|21415|18414|12267|19662|58176|74145|140792|17533	170786|14127|19376|14131|140792|170779|17533	217558|76983	6030408C04Rik|Scfd1
-4.01153	0.04	24	6	128	GO:0009628	response to abiotic stimulus	BP	12	46557186	46609269	13057|20305|17158|104086|67865|20292|12260|69076|246707|107607|235435|72565|14131|12978|14276|12259|17105|19376|27055|13733|19263|170779|14127|20308	20292|14127|20305|14131|20308|72565	217558|76983	6030408C04Rik|Scfd1
-6.83995	0	43	14	241	GO:0006952	defense response	BP	12	46557186	46609269	13057|20305|17158|104086|67865|20292|12260|69076|246707|107607|235435|72565|14131|12978|14276|12259|17105|19376|27055|13733|19263|170779|14127|20308|27369|79196|12262|233571|170786|117146|17918|71660|330171|67712|75805|20962|21415|18414|12267|19662|58176|74145|140792	12259|20292|12262|20305|12267|71660|14127|17105|14131|20308|72565|107607|140792|12260	217558|76983	6030408C04Rik|Scfd1
-5.27688	0.005	27	9	203	GO:0006955	immune response	BP	12	46557186	46609269	13057|20305|17158|104086|67865|20292|12260|69076|246707|107607|235435|72565|14131|12978|14276|12259|17105|19376|27055|13733|19263|170779|14127|20308|27369|79196|12262	12259|20292|12262|14127|20305|14131|20308|72565|12260	217558|76983	6030408C04Rik|Scfd1
-4.33302	0.026	39	5	41	GO:0006959	humoral immune response	BP	12	46557186	46609269	13057|20305|17158|104086|67865|20292|12260|69076|246707|107607|235435|72565|14131|12978|14276|12259|17105|19376|27055|13733|19263|170779|14127|20308|27369|79196|12262|233571|170786|117146|17918|71660|330171|67712|75805|20962|21415|18414|12267	14127|12259|12260|12262|12267	217558|76983	6030408C04Rik|Scfd1
-6.24954	0	39	10	136	GO:0009613	response to pest, pathogen or parasite	BP	12	46557186	46609269	13057|20305|17158|104086|67865|20292|12260|69076|246707|107607|235435|72565|14131|12978|14276|12259|17105|19376|27055|13733|19263|170779|14127|20308|27369|79196|12262|233571|170786|117146|17918|71660|330171|67712|75805|20962|21415|18414|12267	12259|12260|12262|12267|71660|14127|17105|14131|72565|20292	217558|76983	6030408C04Rik|Scfd1
-4.32705	0.013	29	7	136	GO:0009613	response to pest, pathogen or parasite	BP	12	46880050	46905284	12260|12978|12262|14276|12259|104086|14131|114332|17158|13034|233571|12831|20305|18636|27055|246707|68043|67865|74145|170779|20292|27369|17920|73251|170786|71602|231430|19664|71660	12259|20292|12262|18636|71660|14131|12260	11782	Ap4s1
-5.25792	0.002	29	8	140	GO:0051707	response to other organism	BP	12	46880050	46905284	12260|12978|12262|14276|12259|104086|14131|114332|17158|13034|233571|12831|20305|18636|27055|246707|68043|67865|74145|170779|20292|27369|17920|73251|170786|71602|231430|19664|71660	12259|20292|12262|18636|71660|19664|14131|12260	11782	Ap4s1
-3.80792	0.033	12	5	188	GO:0006811	ion transport	BP	12	46880050	46905284	12260|12978|12262|14276|12259|104086|14131|114332|17158|13034|233571|12831	12259|12260|233571|12262|12831	11782	Ap4s1
-4.98601	0.003	31	10	241	GO:0006952	defense response	BP	12	46880050	46905284	12260|12978|12262|14276|12259|104086|14131|114332|17158|13034|233571|12831|20305|18636|27055|246707|68043|67865|74145|170779|20292|27369|17920|73251|170786|71602|231430|19664|71660|21810|20308	12259|12260|12262|18636|71660|19664|20305|14131|20308|20292	11782	Ap4s1
-4.72341	0.009	31	9	203	GO:0006955	immune response	BP	12	46880050	46905284	12260|12978|12262|14276|12259|104086|14131|114332|17158|13034|233571|12831|20305|18636|27055|246707|68043|67865|74145|170779|20292|27369|17920|73251|170786|71602|231430|19664|71660|21810|20308	12259|12260|12262|18636|19664|20305|14131|20308|20292	11782	Ap4s1
-3.90623	0.025	31	11	389	GO:0050874	organismal physiological process	BP	12	46880050	46905284	12260|12978|12262|14276|12259|104086|14131|114332|17158|13034|233571|12831|20305|18636|27055|246707|68043|67865|74145|170779|20292|27369|17920|73251|170786|71602|231430|19664|71660|21810|20308	17920|74145|12259|12260|12262|18636|19664|20305|14131|20308|20292	11782	Ap4s1
-7.04856	0	12	5	42	GO:0015698	inorganic anion transport	BP	12	46880050	46905284	12260|12978|12262|14276|12259|104086|14131|114332|17158|13034|233571|12831	12259|12260|233571|12262|12831	11782	Ap4s1
-4.63186	0.017	34	5	41	GO:0006935	chemotaxis	BP	12	47706315	47750215	104086|12978|19664|12260|20305|114332|13034|215690|219135|67443|99738|67865|246707|14131|70025|330171|16658|12262|17158|17105|102294|14276|13057|29869|20292|18214|19731|20308|18669|211945|216558|12259|64177|56744	20292|20305|14131|20308|56744	11855	Arhgap5
-4.86974	0.016	42	9	140	GO:0051707	response to other organism	BP	12	47706315	47750215	104086|12978|19664|12260|20305|114332|13034|215690|219135|67443|99738|67865|246707|14131|70025|330171|16658|12262|17158|17105|102294|14276|13057|29869|20292|18214|19731|20308|18669|211945|216558|12259|64177|56744|12831|27055|27357|75805|14231|54612|12638|69165	12259|12260|12262|56744|69165|19664|17105|14131|20292	11855	Arhgap5
-4.58782	0.018	34	10	241	GO:0006952	defense response	BP	12	47706315	47750215	104086|12978|19664|12260|20305|114332|13034|215690|219135|67443|99738|67865|246707|14131|70025|330171|16658|12262|17158|17105|102294|14276|13057|29869|20292|18214|19731|20308|18669|211945|216558|12259|64177|56744	12259|12260|12262|20305|56744|19664|17105|14131|20308|20292	11855	Arhgap5
-4.36819	0.027	34	9	203	GO:0006955	immune response	BP	12	47706315	47750215	104086|12978|19664|12260|20305|114332|13034|215690|219135|67443|99738|67865|246707|14131|70025|330171|16658|12262|17158|17105|102294|14276|13057|29869|20292|18214|19731|20308|18669|211945|216558|12259|64177|56744	12259|12260|12262|56744|19664|20305|14131|20308|20292	11855	Arhgap5
-3.85376	0.044	34	7	136	GO:0009613	response to pest, pathogen or parasite	BP	12	47706315	47750215	104086|12978|19664|12260|20305|114332|13034|215690|219135|67443|99738|67865|246707|14131|70025|330171|16658|12262|17158|17105|102294|14276|13057|29869|20292|18214|19731|20308|18669|211945|216558|12259|64177|56744	12259|20292|12262|56744|17105|14131|12260	11855	Arhgap5
-4.07539	0.034	32	13	501	GO:0050896	response to stimulus	BP	12	69267758	69591050	12362|68119|14127|53320|20345|14268|329777|54445|19215|232943|13823|71461|20305|216867|227644|76560|81703|15270|73750|71853|108150|14276|20308|21813|14766|17057|21355|17227|15415|19122|224674|27226	17057|15270|12362|21355|54445|14127|20305|19122|20308|73750|68119|27226|14268	319927|238266|74284|386753	9630050P21Rik|Syt16|1700086L19Rik|Dbpht2
-3.8902	0.039	41	5	48	GO:0006725	aromatic compound metabolism	BP	12	71489288	71531226	18979|17918|12116|227231|22238|22230|54150|17842|11720|14080|11625|17229|53357|67139|15458|18478|17836|26365|16644|22262|11699|66055|13095|110135|83702|18815|11806|56388|11657|13112|114713|11807|234724|11750|230163|84506|68810|12751|69379|12370|56720	56720|234724|18478|22262|227231	80384	Tex21
-5.61564	0.003	54	11	140	GO:0051707	response to other organism	BP	12	73901012	74448630	21858|23972|26561|244867|14276|13429|85031|16414|68119|13601|14584|75788|17105|14710|77032|12258|13040|19264|17228|58994|13479|18173|11568|67122|235442|20338|12259|12273|11502|13136|13038|14133|14236|14268|79196|13653|18553|209354|13057|12475|67150|21813|14960|217258|19229|57810|50909|16012|13733|76467|19878|98267|14127|19664	13136|12258|12259|17105|14127|19664|12273|12475|14268|50909|16414	77541|268566|70897|56217|73834|13665|27260|320125|268567|211945|110417|321017|11847	D730048A03Rik|Gphn|4921509E07Rik|Mpp5|Atp6v1d|Eif2s1|Plek2|E130002L11Rik|6330442E10Rik|Plekhh1|Pigh|9230116L04Rik|Arg2
-4.42875	0.022	53	5	29	GO:0016064	humoral defense mechanism (sensu Vertebrata)	BP	12	73901012	74448630	21858|23972|26561|244867|14276|13429|85031|16414|68119|13601|14584|75788|17105|14710|77032|12258|13040|19264|17228|58994|13479|18173|11568|67122|235442|20338|12259|12273|11502|13136|13038|14133|14236|14268|79196|13653|18553|209354|13057|12475|67150|21813|14960|217258|19229|57810|50909|16012|13733|76467|19878|98267|14127	13136|12258|12259|50909|14127	77541|268566|70897|56217|73834|13665|27260|320125|268567|211945|110417|321017|11847	D730048A03Rik|Gphn|4921509E07Rik|Mpp5|Atp6v1d|Eif2s1|Plek2|E130002L11Rik|6330442E10Rik|Plekhh1|Pigh|9230116L04Rik|Arg2
-5.49308	0.005	54	14	241	GO:0006952	defense response	BP	12	73901012	74448630	21858|23972|26561|244867|14276|13429|85031|16414|68119|13601|14584|75788|17105|14710|77032|12258|13040|19264|17228|58994|13479|18173|11568|67122|235442|20338|12259|12273|11502|13136|13038|14133|14236|14268|79196|13653|18553|209354|13057|12475|67150|21813|14960|217258|19229|57810|50909|16012|13733|76467|19878|98267|14127|19664	19264|19664|12258|12259|17105|13136|14127|14960|12273|13653|12475|14268|50909|16414	77541|268566|70897|56217|73834|13665|27260|320125|268567|211945|110417|321017|11847	D730048A03Rik|Gphn|4921509E07Rik|Mpp5|Atp6v1d|Eif2s1|Plek2|E130002L11Rik|6330442E10Rik|Plekhh1|Pigh|9230116L04Rik|Arg2
-4.76541	0.011	47	5	28	GO:0006956	complement activation	BP	12	73901012	74448630	21858|23972|26561|244867|14276|13429|85031|16414|68119|13601|14584|75788|17105|14710|77032|12258|13040|19264|17228|58994|13479|18173|11568|67122|235442|20338|12259|12273|11502|13136|13038|14133|14236|14268|79196|13653|18553|209354|13057|12475|67150|21813|14960|217258|19229|57810|50909	13136|12273|12258|12259|50909	77541|268566|70897|56217|73834|13665|27260|320125|268567|211945|110417|321017|11847	D730048A03Rik|Gphn|4921509E07Rik|Mpp5|Atp6v1d|Eif2s1|Plek2|E130002L11Rik|6330442E10Rik|Plekhh1|Pigh|9230116L04Rik|Arg2
-5.58066	0.004	54	13	203	GO:0006955	immune response	BP	12	73901012	74448630	21858|23972|26561|244867|14276|13429|85031|16414|68119|13601|14584|75788|17105|14710|77032|12258|13040|19264|17228|58994|13479|18173|11568|67122|235442|20338|12259|12273|11502|13136|13038|14133|14236|14268|79196|13653|18553|209354|13057|12475|67150|21813|14960|217258|19229|57810|50909|16012|13733|76467|19878|98267|14127|19664	19264|19664|12258|12259|13136|14127|14960|12273|13653|12475|14268|50909|16414	77541|268566|70897|56217|73834|13665|27260|320125|268567|211945|110417|321017|11847	D730048A03Rik|Gphn|4921509E07Rik|Mpp5|Atp6v1d|Eif2s1|Plek2|E130002L11Rik|6330442E10Rik|Plekhh1|Pigh|9230116L04Rik|Arg2
-4.80644	0.01	53	6	41	GO:0006959	humoral immune response	BP	12	73901012	74448630	21858|23972|26561|244867|14276|13429|85031|16414|68119|13601|14584|75788|17105|14710|77032|12258|13040|19264|17228|58994|13479|18173|11568|67122|235442|20338|12259|12273|11502|13136|13038|14133|14236|14268|79196|13653|18553|209354|13057|12475|67150|21813|14960|217258|19229|57810|50909|16012|13733|76467|19878|98267|14127	12258|12259|14127|13136|12273|50909	77541|268566|70897|56217|73834|13665|27260|320125|268567|211945|110417|321017|11847	D730048A03Rik|Gphn|4921509E07Rik|Mpp5|Atp6v1d|Eif2s1|Plek2|E130002L11Rik|6330442E10Rik|Plekhh1|Pigh|9230116L04Rik|Arg2
-4.94616	0.01	53	10	136	GO:0009613	response to pest, pathogen or parasite	BP	12	73901012	74448630	21858|23972|26561|244867|14276|13429|85031|16414|68119|13601|14584|75788|17105|14710|77032|12258|13040|19264|17228|58994|13479|18173|11568|67122|235442|20338|12259|12273|11502|13136|13038|14133|14236|14268|79196|13653|18553|209354|13057|12475|67150|21813|14960|217258|19229|57810|50909|16012|13733|76467|19878|98267|14127	12258|12259|17105|14127|13136|12273|12475|14268|50909|16414	77541|268566|70897|56217|73834|13665|27260|320125|268567|211945|110417|321017|11847	D730048A03Rik|Gphn|4921509E07Rik|Mpp5|Atp6v1d|Eif2s1|Plek2|E130002L11Rik|6330442E10Rik|Plekhh1|Pigh|9230116L04Rik|Arg2
-5.80054	0.002	67	12	130	GO:0009605	response to external stimulus	BP	12	74321497	74451289	21858|16414|14276|23972|26561|14710|13732|13429|85031|13038|17105|68119|244867|114332|14584|14268|13057|21810|16985|18173|13601|77032|12259|235469|11568|75788|18553|12260|58994|18636|217258|20305|12262|12258|14133|12183|14127|20740|13479|17228|19264|11502|21813|20338|81877|13040|50909|12978|329777|81703|67122|20308|235442|26464|13136|79196|170779|12273|17533|18952|74145|12818|12475|13806|19878|67…	74145|12258|12273|14127|20305|20308|18613|68119|16985|12475|14268|16414	211945|110417|321017|11847|53612	Plekhh1|Pigh|9230116L04Rik|Arg2|Vti1b
-3.98573	0.046	63	17	389	GO:0050874	organismal physiological process	BP	12	74321497	74451289	21858|16414|14276|23972|26561|14710|13732|13429|85031|13038|17105|68119|244867|114332|14584|14268|13057|21810|16985|18173|13601|77032|12259|235469|11568|75788|18553|12260|58994|18636|217258|20305|12262|12258|14133|12183|14127|20740|13479|17228|19264|11502|21813|20338|81877|13040|50909|12978|329777|81703|67122|20308|235442|26464|13136|79196|170779|12273|17533|18952|74145|12818|12475	19264|74145|12258|12259|12260|12262|20305|18636|14127|13136|12273|20308|16985|12475|14268|50909|16414	211945|110417|321017|11847|53612	Plekhh1|Pigh|9230116L04Rik|Arg2|Vti1b	11847	Arg2	arginase type II
-4.50676	0.023	69	22	501	GO:0050896	response to stimulus	BP	12	74321497	74451289	21858|16414|14276|23972|26561|14710|13732|13429|85031|13038|17105|68119|244867|114332|14584|14268|13057|21810|16985|18173|13601|77032|12259|235469|11568|75788|18553|12260|58994|18636|217258|20305|12262|12258|14133|12183|14127|20740|13479|17228|19264|11502|21813|20338|81877|13040|50909|12978|329777|81703|67122|20308|235442|26464|13136|79196|170779|12273|17533|18952|74145|12818|12475|13806|19878|67…	68119|16414|74145|14127|18613|12475|14268|19264|18636|13136|17105|20308|16985|50909|12258|12259|12260|12262|20305|14960|12273|58994	211945|110417|321017|11847|53612	Plekhh1|Pigh|9230116L04Rik|Arg2|Vti1b
-7.49782	0	55	7	25	GO:0045087	innate immune response	BP	12	74321497	74451289	21858|16414|14276|23972|26561|14710|13732|13429|85031|13038|17105|68119|244867|114332|14584|14268|13057|21810|16985|18173|13601|77032|12259|235469|11568|75788|18553|12260|58994|18636|217258|20305|12262|12258|14133|12183|14127|20740|13479|17228|19264|11502|21813|20338|81877|13040|50909|12978|329777|81703|67122|20308|235442|26464|13136	12258|12259|12260|12262|18636|13136|50909	211945|110417|321017|11847|53612	Plekhh1|Pigh|9230116L04Rik|Arg2|Vti1b
-5.74351	0.002	58	7	41	GO:0006935	chemotaxis	BP	12	74321497	74451289	21858|16414|14276|23972|26561|14710|13732|13429|85031|13038|17105|68119|244867|114332|14584|14268|13057|21810|16985|18173|13601|77032|12259|235469|11568|75788|18553|12260|58994|18636|217258|20305|12262|12258|14133|12183|14127|20740|13479|17228|19264|11502|21813|20338|81877|13040|50909|12978|329777|81703|67122|20308|235442|26464|13136|79196|170779|12273	20305|14127|12273|20308|68119|16985|16414	211945|110417|321017|11847|53612	Plekhh1|Pigh|9230116L04Rik|Arg2|Vti1b
-7.00541	0	55	7	29	GO:0016064	humoral defense mechanism (sensu Vertebrata)	BP	12	74321497	74451289	21858|16414|14276|23972|26561|14710|13732|13429|85031|13038|17105|68119|244867|114332|14584|14268|13057|21810|16985|18173|13601|77032|12259|235469|11568|75788|18553|12260|58994|18636|217258|20305|12262|12258|14133|12183|14127|20740|13479|17228|19264|11502|21813|20338|81877|13040|50909|12978|329777|81703|67122|20308|235442|26464|13136	12258|12259|12260|12262|14127|13136|50909	211945|110417|321017|11847|53612	Plekhh1|Pigh|9230116L04Rik|Arg2|Vti1b
-4.5154	0.023	62	5	24	GO:0006817	phosphate transport	BP	12	74321497	74451289	21858|16414|14276|23972|26561|14710|13732|13429|85031|13038|17105|68119|244867|114332|14584|14268|13057|21810|16985|18173|13601|77032|12259|235469|11568|75788|18553|12260|58994|18636|217258|20305|12262|12258|14133|12183|14127|20740|13479|17228|19264|11502|21813|20338|81877|13040|50909|12978|329777|81703|67122|20308|235442|26464|13136|79196|170779|12273|17533|18952|74145|12818	12818|12259|12260|14133|12262	211945|110417|321017|11847|53612	Plekhh1|Pigh|9230116L04Rik|Arg2|Vti1b
-6.96621	0	69	18	241	GO:0006952	defense response	BP	12	74321497	74451289	21858|16414|14276|23972|26561|14710|13732|13429|85031|13038|17105|68119|244867|114332|14584|14268|13057|21810|16985|18173|13601|77032|12259|235469|11568|75788|18553|12260|58994|18636|217258|20305|12262|12258|14133|12183|14127|20740|13479|17228|19264|11502|21813|20338|81877|13040|50909|12978|329777|81703|67122|20308|235442|26464|13136|79196|170779|12273|17533|18952|74145|12818|12475|13806|19878|67…	19264|13136|12258|12259|12260|12262|17105|12273|18636|14127|14960|20305|20308|16985|12475|14268|50909|16414	211945|110417|321017|11847|53612	Plekhh1|Pigh|9230116L04Rik|Arg2|Vti1b
-4.71833	0.016	67	16	286	GO:0006950	response to stress	BP	12	74321497	74451289	21858|16414|14276|23972|26561|14710|13732|13429|85031|13038|17105|68119|244867|114332|14584|14268|13057|21810|16985|18173|13601|77032|12259|235469|11568|75788|18553|12260|58994|18636|217258|20305|12262|12258|14133|12183|14127|20740|13479|17228|19264|11502|21813|20338|81877|13040|50909|12978|329777|81703|67122|20308|235442|26464|13136|79196|170779|12273|17533|18952|74145|12818|12475|13806|19878|67…	74145|12258|12259|12260|12262|17105|18636|14127|13136|12273|58994|18613|12475|14268|50909|16414	211945|110417|321017|11847|53612	Plekhh1|Pigh|9230116L04Rik|Arg2|Vti1b
-8.40984	0	58	8	28	GO:0006956	complement activation	BP	12	74321497	74451289	21858|16414|14276|23972|26561|14710|13732|13429|85031|13038|17105|68119|244867|114332|14584|14268|13057|21810|16985|18173|13601|77032|12259|235469|11568|75788|18553|12260|58994|18636|217258|20305|12262|12258|14133|12183|14127|20740|13479|17228|19264|11502|21813|20338|81877|13040|50909|12978|329777|81703|67122|20308|235442|26464|13136|79196|170779|12273	12258|12259|12260|12262|18636|13136|12273|50909	211945|110417|321017|11847|53612	Plekhh1|Pigh|9230116L04Rik|Arg2|Vti1b
-6.51422	0	69	16	203	GO:0006955	immune response	BP	12	74321497	74451289	21858|16414|14276|23972|26561|14710|13732|13429|85031|13038|17105|68119|244867|114332|14584|14268|13057|21810|16985|18173|13601|77032|12259|235469|11568|75788|18553|12260|58994|18636|217258|20305|12262|12258|14133|12183|14127|20740|13479|17228|19264|11502|21813|20338|81877|13040|50909|12978|329777|81703|67122|20308|235442|26464|13136|79196|170779|12273|17533|18952|74145|12818|12475|13806|19878|67…	19264|13136|12258|12259|12260|12262|20305|18636|14127|14960|12273|20308|12475|14268|50909|16414	211945|110417|321017|11847|53612	Plekhh1|Pigh|9230116L04Rik|Arg2|Vti1b
-6.82664	0	55	6	19	GO:0006958	complement activation, classical pathway	BP	12	74321497	74451289	21858|16414|14276|23972|26561|14710|13732|13429|85031|13038|17105|68119|244867|114332|14584|14268|13057|21810|16985|18173|13601|77032|12259|235469|11568|75788|18553|12260|58994|18636|217258|20305|12262|12258|14133|12183|14127|20740|13479|17228|19264|11502|21813|20338|81877|13040|50909|12978|329777|81703|67122|20308|235442|26464|13136	12258|12259|12260|12262|13136|50909	211945|110417|321017|11847|53612	Plekhh1|Pigh|9230116L04Rik|Arg2|Vti1b
-8.30403	0	58	9	41	GO:0006959	humoral immune response	BP	12	74321497	74451289	21858|16414|14276|23972|26561|14710|13732|13429|85031|13038|17105|68119|244867|114332|14584|14268|13057|21810|16985|18173|13601|77032|12259|235469|11568|75788|18553|12260|58994|18636|217258|20305|12262|12258|14133|12183|14127|20740|13479|17228|19264|11502|21813|20338|81877|13040|50909|12978|329777|81703|67122|20308|235442|26464|13136|79196|170779|12273	12258|12259|12260|12262|18636|14127|13136|12273|50909	211945|110417|321017|11847|53612	Plekhh1|Pigh|9230116L04Rik|Arg2|Vti1b
-5.19582	0.008	68	7	42	GO:0015698	inorganic anion transport	BP	12	74321497	74451289	21858|16414|14276|23972|26561|14710|13732|13429|85031|13038|17105|68119|244867|114332|14584|14268|13057|21810|16985|18173|13601|77032|12259|235469|11568|75788|18553|12260|58994|18636|217258|20305|12262|12258|14133|12183|14127|20740|13479|17228|19264|11502|21813|20338|81877|13040|50909|12978|329777|81703|67122|20308|235442|26464|13136|79196|170779|12273|17533|18952|74145|12818|12475|13806|19878|67…	12259|12260|12262|77032|12818|20498|14133	211945|110417|321017|11847|53612	Plekhh1|Pigh|9230116L04Rik|Arg2|Vti1b
-6.7737	0	63	13	136	GO:0009613	response to pest, pathogen or parasite	BP	12	74321497	74451289	21858|16414|14276|23972|26561|14710|13732|13429|85031|13038|17105|68119|244867|114332|14584|14268|13057|21810|16985|18173|13601|77032|12259|235469|11568|75788|18553|12260|58994|18636|217258|20305|12262|12258|14133|12183|14127|20740|13479|17228|19264|11502|21813|20338|81877|13040|50909|12978|329777|81703|67122|20308|235442|26464|13136|79196|170779|12273|17533|18952|74145|12818|12475	12258|12259|12260|12262|17105|18636|14127|13136|12273|12475|14268|50909|16414	211945|110417|321017|11847|53612	Plekhh1|Pigh|9230116L04Rik|Arg2|Vti1b
-4.07439	0.025	44	5	41	GO:0006935	chemotaxis	BP	12	74349342	74470873	16414|14276|13732|23972|114332|17105|21858|13806|13038|21810|26561|85031|11690|14268|13429|13057|26385|16985|12818|11652|11772|18173|12183|20305|235469|68119|11568|58994|81877|21813|14584|18636|12259|217258|14710|12260|241490|70536|12262|69129|57810|18952|20740|14127	16985|20305|68119|16414|14127	211945|110417|321017|11847|53612|17252	Plekhh1|Pigh|9230116L04Rik|Arg2|Vti1b|Rdh11
-4.07439	0.025	44	5	41	GO:0006959	humoral immune response	BP	12	74349342	74470873	16414|14276|13732|23972|114332|17105|21858|13806|13038|21810|26561|85031|11690|14268|13429|13057|26385|16985|12818|11652|11772|18173|12183|20305|235469|68119|11568|58994|81877|21813|14584|18636|12259|217258|14710|12260|241490|70536|12262|69129|57810|18952|20740|14127	18636|12259|12260|12262|14127	211945|110417|321017|11847|53612|17252	Plekhh1|Pigh|9230116L04Rik|Arg2|Vti1b|Rdh11
-3.93111	0.043	44	8	136	GO:0009613	response to pest, pathogen or parasite	BP	12	74349342	74470873	16414|14276|13732|23972|114332|17105|21858|13806|13038|21810|26561|85031|11690|14268|13429|13057|26385|16985|12818|11652|11772|18173|12183|20305|235469|68119|11568|58994|81877|21813|14584|18636|12259|217258|14710|12260|241490|70536|12262|69129|57810|18952|20740|14127	12259|12260|12262|18636|14127|17105|14268|16414	211945|110417|321017|11847|53612|17252	Plekhh1|Pigh|9230116L04Rik|Arg2|Vti1b|Rdh11
-4.47844	0.023	58	5	26	GO:0007160	cell-matrix adhesion	BP	12	74377058	74558132	16414|14276|13038|114332|23972|21858|13732|21810|85031|26561|26385|13057|58994|68119|11652|17105|11772|11690|12183|18173|12818|20305|13429|14268|235469|81877|18636|241490|57810|20740|21813|81703|16648|18952|66849|14584|14885|17064|14710|210622|69129|16985|11848|20308|12978|11837|53605|11502|12259|19274|12260|18073|17533|26395|329777|170779|13618|21687	11848|18073|14268|16414|21687	110417|211945|321017|11847|53612|17252|77974|211978	Pigh|Plekhh1|9230116L04Rik|Arg2|Vti1b|Rdh11|Rdh12|Zfyve26
-4.29123	0.029	65	6	41	GO:0006935	chemotaxis	BP	12	74377058	74558132	16414|14276|13038|114332|23972|21858|13732|21810|85031|26561|26385|13057|58994|68119|11652|17105|11772|11690|12183|18173|12818|20305|13429|14268|235469|81877|18636|241490|57810|20740|21813|81703|16648|18952|66849|14584|14885|17064|14710|210622|69129|16985|11848|20308|12978|11837|53605|11502|12259|19274|12260|18073|17533|26395|329777|170779|13618|21687|12262|330171|18553|97064|23790|15368|20315	20305|20308|68119|16985|20315|16414	110417|211945|321017|11847|53612|17252|77974|211978	Pigh|Plekhh1|9230116L04Rik|Arg2|Vti1b|Rdh11|Rdh12|Zfyve26
-4.10081	0.039	58	11	187	GO:0007155	cell adhesion	BP	12	74377058	74558132	16414|14276|13038|114332|23972|21858|13732|21810|85031|26561|26385|13057|58994|68119|11652|17105|11772|11690|12183|18173|12818|20305|13429|14268|235469|81877|18636|241490|57810|20740|21813|81703|16648|18952|66849|14584|14885|17064|14710|210622|69129|16985|11848|20308|12978|11837|53605|11502|12259|19274|12260|18073|17533|26395|329777|170779|13618|21687	17064|14268|21810|11848|12818|81877|21687|18073|170779|114332|16414	110417|211945|321017|11847|53612|17252|77974|211978	Pigh|Plekhh1|9230116L04Rik|Arg2|Vti1b|Rdh11|Rdh12|Zfyve26	211945	Plekhh1	pleckstrin homology domain containing, family H (with MyTH4 domain) member 1
-4.67383	0.015	88	17	241	GO:0006952	defense response	BP	12	74682914	74785878	77032|68119|114332|102414|85031|14276|72565|18754|14268|81877|52055|13593|13732|14584|74145|110095|26561|72999|20305|67122|69702|106572|11502|13033|329777|15216|18636|66375|12818|18822|19662|235041|11793|21813|12978|224674|16985|14783|21858|20308|219135|14133|13136|20292|83379|17105|69537|68428|19651|14236|80837|17064|76467|22720|170779|192187|18214|233908|11568|16648|17533|20619|58994|11767|1423…	19264|15216|20292|20305|17064|18636|17229|14127|13136|17105|20308|72565|16985|192187|14268|12260|228607	19363|52532	Rad51l1|D12Ertd123e
-4.24857	0.041	38	16	587	GO:0045449	regulation of transcription	BP	12	79829077	80045455	73181|20585|230753|140742|212391|72699|18970|17169|12874|68365|21749|67150|170439|71834|12263|12750|58226|22697|17105|64930|108155|67381|347722|216549|21841|20184|228960|72567|101214|217716|244713|11750|102334|18087|230908|22284|14105|20471	230753|212391|20585|20471|14105|67150|244713|21749|72567|20184|22697|71834|230908|73181|102334|67381	217708|12677|19300|432677|627191	Lin52|Chx10|Abcd4|7420416P09Rik|Tmem90a	12677	Chx10	C. elegans ceh-10 homeo domain containing homolog
-4.21181	0.041	58	22	635	GO:0031323	regulation of cellular metabolism	BP	12	79829077	80045455	73181|20585|230753|140742|212391|72699|18970|17169|12874|68365|21749|67150|170439|71834|12263|12750|58226|22697|17105|64930|108155|67381|347722|216549|21841|20184|228960|72567|101214|217716|244713|11750|102334|18087|230908|22284|14105|20471|67039|72318|14300|73910|55980|216190|17874|218543|22631|97998|75985|14797|20203|260302|17533|212139|78889|17134|78656|16476	14105|71834|212391|22697|212139|244713|67381|102334|78656|72567|14797|67150|17874|20184|16476|73181|230753|20585|17134|21749|20471|230908	217708|12677|19300|432677|627191	Lin52|Chx10|Abcd4|7420416P09Rik|Tmem90a	12677	Chx10	C. elegans ceh-10 homeo domain containing homolog
-5.76926	0.001	27	5	31	GO:0035239	tube morphogenesis	BP	12	85625126	85678081	84004|50773|12825|18141|211347|14012|108101|72318|15926|26415|14972|15511|17132|19899|15203|20272|15193|20276|107747|14376|12421|14182|19016|12389|24136|13800|67784	24136|13800|67784|18141|14182	71349	5430427M07Rik
-5.14144	0.009	58	7	50	GO:0035295	tube development	BP	12	85625126	85678081	84004|50773|12825|18141|211347|14012|108101|72318|15926|26415|14972|15511|17132|19899|15203|20272|15193|20276|107747|14376|12421|14182|19016|12389|24136|13800|67784|29815|70266|17347|20181|56758|110611|21413|13591|67781|246707|66214|216725|80888|29819|218442|14962|19878|66395|18858|15426|12836|14600|14871|14645|23980|71041|93692|100340|56470|12180|12606	14182|24136|13800|216725|67784|18141|12606	71349	5430427M07Rik
-3.98098	0.022	22	15	1085	GO:0050789	regulation of biological process	BP	12	94813850	94855105	240064|57813|18933|26943|17874|19737|228998|140742|22317|11964|270110|12417|18028|57743|26944|13560|14797|12593|17191|72388|17686|170755	240064|12417|170755|72388|140742|228998|17191|18028|14797|17874|18933|13560|19737|270110|26943	12313	Calm1
-3.70739	0.036	22	14	995	GO:0050794	regulation of cellular process	BP	12	94813850	94855105	240064|57813|18933|26943|17874|19737|228998|140742|22317|11964|270110|12417|18028|57743|26944|13560|14797|12593|17191|72388|17686|170755	240064|12417|170755|72388|140742|17191|18028|14797|17874|18933|13560|19737|270110|26943	12313	Calm1
-3.76337	0.03	21	13	902	GO:0006139	nucleobase, nucleoside, nucleotide and nucleic acid metabolism	BP	12	94813850	94855105	240064|57813|18933|26943|17874|19737|228998|140742|22317|11964|270110|12417|18028|57743|26944|13560|14797|12593|17191|72388|17686	240064|12417|72388|17191|18028|14797|12593|57813|17686|13560|11964|270110|18933	12313	Calm1
-3.7822	0.029	28	7	172	GO:0006259	DNA metabolism	BP	12	94813850	94855105	240064|57813|18933|26943|17874|19737|228998|140742|22317|11964|270110|12417|18028|57743|26944|13560|14797|12593|17191|72388|17686|170755|30791|11750|216190|20088|17769|20585	12417|20585|18028|12593|57813|17686|13560	12313	Calm1
-3.54539	0.046	22	7	245	GO:0048523	negative regulation of cellular process	BP	12	94813850	94855105	240064|57813|18933|26943|17874|19737|228998|140742|22317|11964|270110|12417|18028|57743|26944|13560|14797|12593|17191|72388|17686|170755	170755|140742|17191|18028|14797|19737|270110	12313	Calm1
-3.86709	0.033	46	17	563	GO:0006355	regulation of transcription, DNA-dependent	BP	12	94827894	94856097	20585|57813|170755|20382|64050|17191|240064|228960|68815|73181|212999|19219|12593|216190|14797|68365|13560|72774|19737|228998|66867|66966|57743|270110|22697|18452|66213|231279|18028|17874|12091|244713|72567|20516|18933|67603|81018|93759|72736|68671|235633|108062|12409|55942|67727|15400	240064|66213|55942|17191|15400|20585|18028|14797|66867|64050|244713|18933|72567|22697|73181|270110|93759	12313	Calm1
-5.69978	0.003	47	26	902	GO:0006139	nucleobase, nucleoside, nucleotide and nucleic acid metabolism	BP	12	94827894	94856097	20585|57813|170755|20382|64050|17191|240064|228960|68815|73181|212999|19219|12593|216190|14797|68365|13560|72774|19737|228998|66867|66966|57743|270110|22697|18452|66213|231279|18028|17874|12091|244713|72567|20516|18933|67603|81018|93759|72736|68671|235633|108062|12409|55942|67727|15400|11964	270110|55942|66966|20382|66213|17191|15400|22697|12593|64050|66867|108062|11964|93759|240064|72774|72567|14797|57813|73181|20585|18028|18933|244713|13560|12409	12313	Calm1
-4.44039	0.007	38	17	635	GO:0031323	regulation of cellular metabolism	BP	12	94827894	94856097	20585|57813|170755|20382|64050|17191|240064|228960|68815|73181|212999|19219|12593|216190|14797|68365|13560|72774|19737|228998|66867|66966|57743|270110|22697|18452|66213|231279|18028|17874|12091|244713|72567|20516|18933|67603|81018|93759	240064|270110|66213|17191|20585|18028|14797|66867|17874|244713|18933|72567|13560|22697|73181|64050|93759	12313	Calm1
-4.24857	0.015	38	16	587	GO:0045449	regulation of transcription	BP	12	94827894	94856097	20585|57813|170755|20382|64050|17191|240064|228960|68815|73181|212999|19219|12593|216190|14797|68365|13560|72774|19737|228998|66867|66966|57743|270110|22697|18452|66213|231279|18028|17874|12091|244713|72567|20516|18933|67603|81018|93759	240064|66213|17191|20585|18028|14797|66867|64050|244713|18933|72567|13560|22697|73181|270110|93759	12313	Calm1
-4.67483	0.004	21	7	172	GO:0006259	DNA metabolism	BP	12	94827894	94856097	20585|57813|170755|20382|64050|17191|240064|228960|68815|73181|212999|19219|12593|216190|14797|68365|13560|72774|19737|228998|66867	72774|20585|12593|64050|66867|57813|13560	12313	Calm1
-4.43419	0.011	28	7	136	GO:0009613	response to pest, pathogen or parasite	BP	12	98926261	98987108	18104|12978|14131|56464|16828|20597|67443|56320|19340|12335|26419|68428|71862|16661|227394|17105|99738|20700|12260|27055|320910|12259|12831|65962|52231|12262|74145|20716	12259|12260|12262|20716|17105|14131|20700	238393|20715|380781	Serpina3f|Serpina3g|LOC380781
-3.93349	0.032	28	9	286	GO:0006950	response to stress	BP	12	98926261	98987108	18104|12978|14131|56464|16828|20597|67443|56320|19340|12335|26419|68428|71862|16661|227394|17105|99738|20700|12260|27055|320910|12259|12831|65962|52231|12262|74145|20716	74145|12259|12260|12262|20716|17105|14131|18104|20700	238393|20715|380781	Serpina3f|Serpina3g|LOC380781
-3.76043	0.037	26	7	188	GO:0006811	ion transport	BP	12	98926261	98987108	18104|12978|14131|56464|16828|20597|67443|56320|19340|12335|26419|68428|71862|16661|227394|17105|99738|20700|12260|27055|320910|12259|12831|65962|52231|12262	12259|12260|12262|68428|26419|99738|12831	238393|20715|380781	Serpina3f|Serpina3g|LOC380781
-6.22872	0	22	17	995	GO:0050794	regulation of cellular process	BP	12	112763658	112972923	20088|231769|114716|58800|20184|23857|56784|235380|21750|56070|18028|17354|67039|16150|22221|11819|54169|216805|11797|75646|19732|19291	21750|56070|17354|11819|18028|22221|56784|23857|19732|11797|16150|20184|54169|19291|114716|75646|216805	217946|13411	Cdca7l|Dnahc11	217946	Cdca7l	cell division cycle associated 7 like
-5.27907	0.002	17	13	902	GO:0006139	nucleobase, nucleoside, nucleotide and nucleic acid metabolism	BP	12	112763658	112972923	20088|231769|114716|58800|20184|23857|56784|235380|21750|56070|18028|17354|67039|16150|22221|11819|54169	21750|56070|17354|11819|18028|22221|56784|23857|16150|231769|20184|54169|67039	217946|13411	Cdca7l|Dnahc11
-4.89748	0.002	22	15	921	GO:0051244	regulation of cellular physiological process	BP	12	112763658	112972923	20088|231769|114716|58800|20184|23857|56784|235380|21750|56070|18028|17354|67039|16150|22221|11819|54169|216805|11797|75646|19732|19291	21750|56070|17354|11819|18028|22221|56784|23857|11797|16150|20184|54169|19291|75646|216805	217946|13411	Cdca7l|Dnahc11	217946	Cdca7l	cell division cycle associated 7 like
-5.56731	0	22	13	587	GO:0045449	regulation of transcription	BP	12	112763658	112972923	20088|231769|114716|58800|20184|23857|56784|235380|21750|56070|18028|17354|67039|16150|22221|11819|54169|216805|11797|75646|19732|19291	21750|56070|17354|11819|18028|22221|56784|23857|16150|20184|54169|19291|75646	217946|13411	Cdca7l|Dnahc11
-4.19433	0.034	27	16	902	GO:0006139	nucleobase, nucleoside, nucleotide and nucleic acid metabolism	BP	13	3019699	3235681	108735|218543|80877|67684|270110|19820|223649|67367|19821|11416|104625|71833|11797|101214|18087|57743|66213|17350|12876|73181|21749|19219|67738|17190|225027|17191|67039	225027|67684|66213|17190|67367|17191|19820|19821|218543|104625|101214|17350|21749|73181|270110|67039	382985|239383|76937	Rrm2b|LOC239383|2810429I04Rik	382985	Rrm2b	ribonucleotide reductase M2 B (TP53 inducible)
-3.93224	0.032	20	15	1255	GO:0043170	macromolecule metabolism	BP	13	6094665	6642889	66867|66882|67684|19820|245944|67039|17191|12505|11842|67738|53379|11538|12725|217410|12876|20520|12833|74996|104263|224170	12833|66882|53379|67684|17191|19820|224170|104263|12876|11842|217410|66867|74996|67738|67039	78401|69617|56421	2900042G08Rik|Pitrm1|Pfkp	56421	Pfkp	phosphofructokinase, platelet
-4.35097	0.014	30	7	130	GO:0009605	response to external stimulus	BP	13	56487637	56552446	21938|12033|66607|26879|13809|29815|74145|12491|26561|74761|50908|71704|12259|80888|11747|66859|216725|80285|246707|20272|14131|18582|21415|14645|21858|20308|18438|14276|28042|76969	74145|11747|76969|21938|14131|20308|18582	20745	Spock1
-5.22232	0.007	22	5	49	GO:0006461	protein complex assembly	BP	13	58560126	58591273	66213|20382|170719|18452|231769|244713|19290|228960|20937|16886|67870|71389|218543|80904|72388|20383|170749|102334|12159|260302|233107|14105	14105|20383|20382|260302|231769	78918|67269	4930455M05Rik|Agtpbp1
-4.35503	0.022	70	10	119	GO:0006396	RNA processing	BP	13	58560126	58591273	66213|20382|170719|18452|231769|244713|19290|228960|20937|16886|67870|71389|218543|80904|72388|20383|170749|102334|12159|260302|233107|14105|56494|57743|81018|29819|94178|19303|14107|53319|14137|108012|22249|21749|22142|21423|17169|52808|101471|14595|13560|18074|17190|18710|57377|27361|13849|69129|21750|103836|210126|21685|18826|66700|105782|72400|76580|79059|213464|53607|74741|108062|71779|66978…	53607|53319|218543|69072|20382|231769|14105|20383|108062|101471	78918|67269	4930455M05Rik|Agtpbp1
-5.52212	0.004	62	9	78	GO:0006397	mRNA processing	BP	13	58560126	58591273	66213|20382|170719|18452|231769|244713|19290|228960|20937|16886|67870|71389|218543|80904|72388|20383|170749|102334|12159|260302|233107|14105|56494|57743|81018|29819|94178|19303|14107|53319|14137|108012|22249|21749|22142|21423|17169|52808|101471|14595|13560|18074|17190|18710|57377|27361|13849|69129|21750|103836|210126|21685|18826|66700|105782|72400|76580|79059|213464|53607|74741|108062	53607|53319|218543|20382|231769|14105|20383|108062|101471	78918|67269	4930455M05Rik|Agtpbp1
-5.01065	0.009	22	5	54	GO:0000398	nuclear mRNA splicing, via spliceosome	BP	13	58560126	58591273	66213|20382|170719|18452|231769|244713|19290|228960|20937|16886|67870|71389|218543|80904|72388|20383|170749|102334|12159|260302|233107|14105	14105|20383|20382|231769|218543	78918|67269	4930455M05Rik|Agtpbp1
-4.03164	0.05	35	9	217	GO:0046907	intracellular transport	BP	13	58560126	58591273	66213|20382|170719|18452|231769|244713|19290|228960|20937|16886|67870|71389|218543|80904|72388|20383|170749|102334|12159|260302|233107|14105|56494|57743|81018|29819|94178|19303|14107|53319|14137|108012|22249|21749|22142	228960|94178|53319|108012|56494|57743|260302|14105|22142	78918|67269	4930455M05Rik|Agtpbp1
-4.89112	0.035	259	9	24	GO:0006817	phosphate transport	BP	13	58672977	58728788	22142|56494|107771|67511|170719|71660|53319|93871|105782|12705|66111|23971|14873|14063|102462|20539|17190|14107|23830|57377|72058|12826|14137|102334|17057|14228|109113|78829|66461|14595|226551|12660|13797|54139|18214|20937|22359|67710|68585|56041|16527|71779|56424|11938|22390|70998|72388|18744|13560|233107|18710|217031|66624|20382|22003|18970|103140|110172|19886|53379|216705|27410|22375|404634|56…	12259|12260|12837|12262|12819|140703|12826|12827|12831	67269|77801|319469	Agtpbp1|A930015P04Rik|A230056J06Rik
-5.54956	0.014	436	12	24	GO:0006817	phosphate transport	BP	13	58680089	58732232	22142|56494|107771|67511|12705|170719|66111|20539|53319|23971|102462|57377|105782|72058|14063|17190|71660|14107|12826|23830|14873|14228|109113|14595|93871|18214|78829|16527|102334|56041|14137|12660|226551|54139|18744|14977|110172|66826|52808|18710|66461|67710|71779|53379|19886|66624|72388|13560|216705|18970|233107|11938|22375|56397|27410|103140|76687|71853|22003|53868|404634|12827|14127|56353|203…	12833|12259|12260|12837|12262|12843|12819|140703|12825|12826|12827|12831	67269|77801|319469|78689	Agtpbp1|A930015P04Rik|A230056J06Rik|Mak10
-4.82754	0.012	74	34	905	GO:0051234	establishment of localization	BP	13	58682129	58736844	22142|14127|22359|56356|246707|14319|71660|13649|74761|217262|26879|12826|109689|319475|14228|23924|13057|226519|110006|14871|20364|12267|216725|16971|14376|12843|233571|19038|13733|12260|11749|12273|14012|108123|22248|12259|16985|52163|16658|14645|235435|22041|12827|26921|80285|18596|78829|56744|12831|11690|13730|54445|105782|19376|66395|14229|14276|16149|20700|18214|16773|59125|67951|72400|2379…	13057|16773|14600|74761|16149|22041|12826|12827|16796|80285|12831|56356|56744|12843|217262|14127|19376|16952|20539|52163|14276|14319|233571|22359|108123|12259|12260|11749|22248|23790|67951|23924|29816|22142	67269|77801|319469|78689	Agtpbp1|A930015P04Rik|A230056J06Rik|Mak10
-5.69674	0.002	74	36	914	GO:0051179	localization	BP	13	58682129	58736844	22142|14127|22359|56356|246707|14319|71660|13649|74761|217262|26879|12826|109689|319475|14228|23924|13057|226519|110006|14871|20364|12267|216725|16971|14376|12843|233571|19038|13733|12260|11749|12273|14012|108123|22248|12259|16985|52163|16658|14645|235435|22041|12827|26921|80285|18596|78829|56744|12831|11690|13730|54445|105782|19376|66395|14229|14276|16149|20700|18214|16773|59125|67951|72400|2379…	13057|16773|14600|74761|14228|16149|22041|12826|12827|16796|80285|12831|56356|56744|12843|217262|14127|19376|105782|16952|20539|52163|14276|14319|233571|22359|108123|12259|12260|11749|22248|23790|67951|23924|29816|22142	67269|77801|319469|78689	Agtpbp1|A930015P04Rik|A230056J06Rik|Mak10
-6.46098	0	49	6	24	GO:0006817	phosphate transport	BP	13	58682129	58736844	22142|14127|22359|56356|246707|14319|71660|13649|74761|217262|26879|12826|109689|319475|14228|23924|13057|226519|110006|14871|20364|12267|216725|16971|14376|12843|233571|19038|13733|12260|11749|12273|14012|108123|22248|12259|16985|52163|16658|14645|235435|22041|12827|26921|80285|18596|78829|56744|12831	12259|12260|12843|12826|12827|12831	67269|77801|319469|78689	Agtpbp1|A930015P04Rik|A230056J06Rik|Mak10
-4.57719	0.023	58	6	41	GO:0006959	humoral immune response	BP	13	58682129	58736844	22142|14127|22359|56356|246707|14319|71660|13649|74761|217262|26879|12826|109689|319475|14228|23924|13057|226519|110006|14871|20364|12267|216725|16971|14376|12843|233571|19038|13733|12260|11749|12273|14012|108123|22248|12259|16985|52163|16658|14645|235435|22041|12827|26921|80285|18596|78829|56744|12831|11690|13730|54445|105782|19376|66395|14229|14276|16149	12259|12260|12267|14127|12273|16149	67269|77801|319469|78689	Agtpbp1|A930015P04Rik|A230056J06Rik|Mak10
-4.70263	0.019	81	12	136	GO:0009613	response to pest, pathogen or parasite	BP	13	58682129	58736844	22142|14127|22359|56356|246707|14319|71660|13649|74761|217262|26879|12826|109689|319475|14228|23924|13057|226519|110006|14871|20364|12267|216725|16971|14376|12843|233571|19038|13733|12260|11749|12273|14012|108123|22248|12259|16985|52163|16658|14645|235435|22041|12827|26921|80285|18596|78829|56744|12831|11690|13730|54445|105782|19376|66395|14229|14276|16149|20700|18214|16773|59125|67951|72400|2379…	12259|12260|12273|56744|20700|12267|71660|14127|17105|16149|192187|14268	67269|77801|319469|78689	Agtpbp1|A930015P04Rik|A230056J06Rik|Mak10
-6.18217	0	49	7	42	GO:0015698	inorganic anion transport	BP	13	58682129	58736844	22142|14127|22359|56356|246707|14319|71660|13649|74761|217262|26879|12826|109689|319475|14228|23924|13057|226519|110006|14871|20364|12267|216725|16971|14376|12843|233571|19038|13733|12260|11749|12273|14012|108123|22248|12259|16985|52163|16658|14645|235435|22041|12827|26921|80285|18596|78829|56744|12831	233571|12260|12843|12259|12826|12827|12831	67269|77801|319469|78689	Agtpbp1|A930015P04Rik|A230056J06Rik|Mak10
-8.82187	0	32	12	157	GO:0006118	electron transport	BP	13	81801961	81849771	56451|11740|28080|27222|66445|12858|11370|75406|22273|17995|11947|66043|67680|66108|30059|30058|12039|67914|79196|18749|76499|66694|231086|13120|18186|171543|12861|56273|66142|27053|64297|66925	67680|22273|66694|11370|17995|13120|75406|66445|66925|12858|12861|66142	66671|218397	Ccnh|Rasa1
-10.969	0	12	6	21	GO:0006119	oxidative phosphorylation	BP	13	81801961	81849771	56451|11740|28080|27222|66445|12858|11370|75406|22273|17995|11947|66043	11947|17995|66445|75406|28080|66043	66671|218397	Ccnh|Rasa1
-6.401	0.001	47	5	14	GO:0015986	ATP synthesis coupled proton transport	BP	13	81801961	81849771	56451|11740|28080|27222|66445|12858|11370|75406|22273|17995|11947|66043|67680|66108|30059|30058|12039|67914|79196|18749|76499|66694|231086|13120|18186|171543|12861|56273|66142|27053|64297|66925|11853|11848|14194|12896|15929|14615|56428|51798|11958|12040|20751|56282|226646|78920|11946	28080|11946|11947|11958|66043	66671|218397	Ccnh|Rasa1
-7.59855	0	50	6	16	GO:0006754	ATP biosynthesis	BP	13	81801961	81849771	56451|11740|28080|27222|66445|12858|11370|75406|22273|17995|11947|66043|67680|66108|30059|30058|12039|67914|79196|18749|76499|66694|231086|13120|18186|171543|12861|56273|66142|27053|64297|66925|11853|11848|14194|12896|15929|14615|56428|51798|11958|12040|20751|56282|226646|78920|11946|71116|11429|57423	11946|11947|57423|28080|11958|66043	66671|218397	Ccnh|Rasa1
-11.8366	0	50	14	87	GO:0006732	coenzyme metabolism	BP	13	81801961	81849771	56451|11740|28080|27222|66445|12858|11370|75406|22273|17995|11947|66043|67680|66108|30059|30058|12039|67914|79196|18749|76499|66694|231086|13120|18186|171543|12861|56273|66142|27053|64297|66925|11853|11848|14194|12896|15929|14615|56428|51798|11958|12040|20751|56282|226646|78920|11946|71116|11429|57423	67680|56451|11429|78920|67914|11947|66925|57423|28080|14194|11958|15929|66043|11946	66671|218397	Ccnh|Rasa1
-4.79492	0.009	12	6	208	GO:0016310	phosphorylation	BP	13	81801961	81849771	56451|11740|28080|27222|66445|12858|11370|75406|22273|17995|11947|66043	11947|17995|66445|75406|28080|66043	66671|218397	Ccnh|Rasa1
-4.17671	0.029	50	7	81	GO:0015672	monovalent inorganic cation transport	BP	13	81801961	81849771	56451|11740|28080|27222|66445|12858|11370|75406|22273|17995|11947|66043|67680|66108|30059|30058|12039|67914|79196|18749|76499|66694|231086|13120|18186|171543|12861|56273|66142|27053|64297|66925|11853|11848|14194|12896|15929|14615|56428|51798|11958|12040|20751|56282|226646|78920|11946|71116|11429|57423	27222|11946|11947|57423|28080|11958|66043	66671|218397	Ccnh|Rasa1
-9.96092	0	49	7	14	GO:0006099	tricarboxylic acid cycle	BP	13	81801961	81849771	56451|11740|28080|27222|66445|12858|11370|75406|22273|17995|11947|66043|67680|66108|30059|30058|12039|67914|79196|18749|76499|66694|231086|13120|18186|171543|12861|56273|66142|27053|64297|66925|11853|11848|14194|12896|15929|14615|56428|51798|11958|12040|20751|56282|226646|78920|11946|71116|11429	67680|56451|11429|78920|66925|14194|15929	66671|218397	Ccnh|Rasa1
-6.27209	0.001	50	7	40	GO:0009108	coenzyme biosynthesis	BP	13	81801961	81849771	56451|11740|28080|27222|66445|12858|11370|75406|22273|17995|11947|66043|67680|66108|30059|30058|12039|67914|79196|18749|76499|66694|231086|13120|18186|171543|12861|56273|66142|27053|64297|66925|11853|11848|14194|12896|15929|14615|56428|51798|11958|12040|20751|56282|226646|78920|11946|71116|11429|57423	67914|11947|57423|28080|11958|66043|11946	66671|218397	Ccnh|Rasa1
-15.387	0	49	23	232	GO:0006091	generation of precursor metabolites and energy	BP	13	81801961	81849771	56451|11740|28080|27222|66445|12858|11370|75406|22273|17995|11947|66043|67680|66108|30059|30058|12039|67914|79196|18749|76499|66694|231086|13120|18186|171543|12861|56273|66142|27053|64297|66925|11853|11848|14194|12896|15929|14615|56428|51798|11958|12040|20751|56282|226646|78920|11946|71116|11429	22273|56451|66694|66445|75406|11429|11946|11947|28080|11958|15929|12858|12861|13120|78920|17995|226646|66142|67680|11370|66925|14194|66043	66671|218397	Ccnh|Rasa1
-6.07776	0.001	50	6	27	GO:0015992	proton transport	BP	13	81801961	81849771	56451|11740|28080|27222|66445|12858|11370|75406|22273|17995|11947|66043|67680|66108|30059|30058|12039|67914|79196|18749|76499|66694|231086|13120|18186|171543|12861|56273|66142|27053|64297|66925|11853|11848|14194|12896|15929|14615|56428|51798|11958|12040|20751|56282|226646|78920|11946|71116|11429|57423	11946|11947|57423|28080|11958|66043	66671|218397	Ccnh|Rasa1
-6.91454	0	37	11	157	GO:0006118	electron transport	BP	13	81836061	81865065	56451|22273|27222|11740|12858|73458|231086|57423|66445|67680|79196|75406|28080|30059|11853|15507|11429|56273|230257|94065|11947|66043|14030|17995|11848|11370|67914|12861|51798|68349|66108|20751|171543|71116|66142|26395|66218	67680|22273|66218|17995|66445|75406|68349|66142|12858|11370|12861	66671|218397	Ccnh|Rasa1
-11.2267	0	37	8	21	GO:0006119	oxidative phosphorylation	BP	13	81836061	81865065	56451|22273|27222|11740|12858|73458|231086|57423|66445|67680|79196|75406|28080|30059|11853|15507|11429|56273|230257|94065|11947|66043|14030|17995|11848|11370|67914|12861|51798|68349|66108|20751|171543|71116|66142|26395|66218	17995|66218|11947|66445|75406|28080|66043|68349	66671|218397	Ccnh|Rasa1
-7.12281	0	27	8	87	GO:0006732	coenzyme metabolism	BP	13	81836061	81865065	56451|22273|27222|11740|12858|73458|231086|57423|66445|67680|79196|75406|28080|30059|11853|15507|11429|56273|230257|94065|11947|66043|14030|17995|11848|11370|67914	67680|56451|11429|67914|11947|57423|28080|66043	66671|218397	Ccnh|Rasa1
-4.46933	0.015	40	10	208	GO:0016310	phosphorylation	BP	13	81836061	81865065	56451|22273|27222|11740|12858|73458|231086|57423|66445|67680|79196|75406|28080|30059|11853|15507|11429|56273|230257|94065|11947|66043|14030|17995|11848|11370|67914|12861|51798|68349|66108|20751|171543|71116|66142|26395|66218|18186|76499|240880	28080|17995|66218|11947|66445|75406|240880|26395|68349|66043	66671|218397	Ccnh|Rasa1
-4.14555	0.022	22	5	81	GO:0015672	monovalent inorganic cation transport	BP	13	81836061	81865065	56451|22273|27222|11740|12858|73458|231086|57423|66445|67680|79196|75406|28080|30059|11853|15507|11429|56273|230257|94065|11947|66043	28080|57423|11947|27222|66043	66671|218397	Ccnh|Rasa1
-5.19993	0.004	27	5	40	GO:0009108	coenzyme biosynthesis	BP	13	81836061	81865065	56451|22273|27222|11740|12858|73458|231086|57423|66445|67680|79196|75406|28080|30059|11853|15507|11429|56273|230257|94065|11947|66043|14030|17995|11848|11370|67914	28080|57423|67914|11947|66043	66671|218397	Ccnh|Rasa1
-10.1399	0	37	16	232	GO:0006091	generation of precursor metabolites and energy	BP	13	81836061	81865065	56451|22273|27222|11740|12858|73458|231086|57423|66445|67680|79196|75406|28080|30059|11853|15507|11429|56273|230257|94065|11947|66043|14030|17995|11848|11370|67914|12861|51798|68349|66108|20751|171543|71116|66142|26395|66218	67680|22273|56451|11429|66218|17995|66445|75406|68349|28080|66142|11947|66043|12858|11370|12861	66671|218397	Ccnh|Rasa1
-4.43733	0.015	33	8	157	GO:0006118	electron transport	BP	13	81865065	81921885	27222|56451|22273|28080|30059|231287|11740|66445|11947|67914|79196|67680|12861|78266|18186|11848|12858|12039|66925|12040|212111|107448|66043|12843|75406|18749|21854|64297|12767|240880|171543|109979|71853	67680|22273|66445|71853|75406|66925|12858|12861	218397	Rasa1
-6.84888	0	25	5	21	GO:0006119	oxidative phosphorylation	BP	13	81865065	81921885	27222|56451|22273|28080|30059|231287|11740|66445|11947|67914|79196|67680|12861|78266|18186|11848|12858|12039|66925|12040|212111|107448|66043|12843|75406	28080|11947|66445|75406|66043	218397	Rasa1
-5.15718	0.005	12	10	811	GO:0006810	transport	BP	13	81865065	81921885	27222|56451|22273|28080|30059|231287|11740|66445|11947|67914|79196|67680	67680|22273|30059|11740|11947|66445|28080|27222|231287|79196	218397	Rasa1
-4.70243	0.011	12	10	905	GO:0051234	establishment of localization	BP	13	81865065	81921885	27222|56451|22273|28080|30059|231287|11740|66445|11947|67914|79196|67680	67680|22273|30059|11740|11947|66445|28080|27222|231287|79196	218397	Rasa1
-6.37255	0	23	7	87	GO:0006732	coenzyme metabolism	BP	13	81865065	81921885	27222|56451|22273|28080|30059|231287|11740|66445|11947|67914|79196|67680|12861|78266|18186|11848|12858|12039|66925|12040|212111|107448|66043	67680|56451|67914|11947|66925|28080|66043	218397	Rasa1
-7.20975	0	25	11	232	GO:0006091	generation of precursor metabolites and energy	BP	13	81865065	81921885	27222|56451|22273|28080|30059|231287|11740|66445|11947|67914|79196|67680|12861|78266|18186|11848|12858|12039|66925|12040|212111|107448|66043|12843|75406	67680|22273|56451|11947|66445|75406|66925|28080|12858|66043|12861	218397	Rasa1
-5.90071	0.001	37	10	157	GO:0006118	electron transport	BP	13	81877983	82001622	56451|22273|27222|11740|73458|12858|231086|57423|66445|67680|79196|30059|28080|75406|11853|15507|11429|56273|94065|230257|11947|66043|17995|11370|11848|67914|12861|14030|14615|68349|51798|20751|12039|66108|171543|71116|66218	67680|22273|66218|17995|66445|75406|68349|12858|11370|12861	218397	Rasa1
-11.2267	0	37	8	21	GO:0006119	oxidative phosphorylation	BP	13	81877983	82001622	56451|22273|27222|11740|73458|12858|231086|57423|66445|67680|79196|30059|28080|75406|11853|15507|11429|56273|94065|230257|11947|66043|17995|11370|11848|67914|12861|14030|14615|68349|51798|20751|12039|66108|171543|71116|66218	17995|66218|11947|66445|75406|28080|66043|68349	218397	Rasa1
-7.26743	0	26	8	87	GO:0006732	coenzyme metabolism	BP	13	81877983	82001622	56451|22273|27222|11740|73458|12858|231086|57423|66445|67680|79196|30059|28080|75406|11853|15507|11429|56273|94065|230257|11947|66043|17995|11370|11848|67914	67680|56451|11429|67914|11947|57423|28080|66043	218397	Rasa1
-3.8739	0.037	38	9	208	GO:0016310	phosphorylation	BP	13	81877983	82001622	56451|22273|27222|11740|73458|12858|231086|57423|66445|67680|79196|30059|28080|75406|11853|15507|11429|56273|94065|230257|11947|66043|17995|11370|11848|67914|12861|14030|14615|68349|51798|20751|12039|66108|171543|71116|66218|26395	17995|66218|11947|66445|75406|28080|26395|68349|66043	218397	Rasa1
-4.14555	0.027	22	5	81	GO:0015672	monovalent inorganic cation transport	BP	13	81877983	82001622	56451|22273|27222|11740|73458|12858|231086|57423|66445|67680|79196|30059|28080|75406|11853|15507|11429|56273|94065|230257|11947|66043	28080|57423|11947|27222|66043	218397	Rasa1
-5.28557	0.005	26	5	40	GO:0009108	coenzyme biosynthesis	BP	13	81877983	82001622	56451|22273|27222|11740|73458|12858|231086|57423|66445|67680|79196|30059|28080|75406|11853|15507|11429|56273|94065|230257|11947|66043|17995|11370|11848|67914	28080|57423|67914|11947|66043	218397	Rasa1
-9.47391	0	30	14	232	GO:0006091	generation of precursor metabolites and energy	BP	13	81877983	82001622	56451|22273|27222|11740|73458|12858|231086|57423|66445|67680|79196|30059|28080|75406|11853|15507|11429|56273|94065|230257|11947|66043|17995|11370|11848|67914|12861|14030|14615|68349	67680|22273|56451|11429|11370|17995|66445|75406|12861|28080|11947|66043|12858|68349	218397	Rasa1
-5.3019	0.02	429	50	241	GO:0006629	lipid metabolism	BP	13	86292585	86390297	11735|20289|71853|100340|20423|19200|107587|11775|269397|11864|14707|108115|21418|16400|21414|71972|101502|71939|76459|80911|18744|71779|52808|20641|56417|17299|56632|56397|14431|15354|170768|14827|54139|13215|21419|15193|103836|171170|13797|13800|12389|320429|22061|14719|101471|12317|83701|67511|211389|14228|29819|110308|110198|11305|226519|19260|18417|16432|16891|71780|93685|19886|70584|66647|2…	71780|23945|18700|320910|80911|19088|11409|110611|19224|66461|18719|14245|13863|11305|18476|50790|21937|54326|56632|14137|18618|16956|20423|16846|54200|241230|66904|74596|81535|11450|18784|94224|320355|11364|12389|18534|109672|17001|76267|50798|68465|12660|19317|228983|14712|16890|16891|15357|101502|14421	13003	Cspg2
-3.69166	0.05	40	20	902	GO:0006139	nucleobase, nucleoside, nucleotide and nucleic acid metabolism	BP	14	4432913	4460763	12905|68939|52808|70425|19821|22317|20310|12013|12593|18854|66381|230908|75416|66999|11797|56619|14368|93871|21402|170719|73181|68585|12140|71833|22284|56494|66213|107771|12902|66082|53380|68147|104625|224624|22697|80877|16391|17863|21976|17217	17217|53380|66213|18854|16391|52808|22697|75416|17863|19821|12593|12013|104625|68147|66999|21976|73181|107771|230908|93871	74430	4930452B06Rik
-3.7106	0.04	24	6	145	GO:0016070	RNA metabolism	BP	14	21544114	21767201	12978|53379|20520|18417|67684|264064|12260|66867|27103|19820|19079|56744|218543|110119|11546|59079|56424|16149|11842|69219|56041|13134|56356|69192	11842|53379|67684|69192|218543|27103	328364|328365	D930049A15Rik|Zmiz1
-4.73333	0.009	24	7	145	GO:0016070	RNA metabolism	BP	14	21635758	21842462	108735|67684|12978|53379|19820|264064|20520|18417|59079|11603|56353|114741|19079|12260|27103|11842|218543|19821|69192|75410|56356|83965|56453|72692	11842|53379|67684|69192|218543|72692|27103	328364|328365	D930049A15Rik|Zmiz1
-4.18954	0.017	24	6	119	GO:0006396	RNA processing	BP	14	21635758	21842462	108735|67684|12978|53379|19820|264064|20520|18417|59079|11603|56353|114741|19079|12260|27103|11842|218543|19821|69192|75410|56356|83965|56453|72692	11842|53379|67684|69192|218543|72692	328364|328365	D930049A15Rik|Zmiz1
-5.1271	0.009	24	16	902	GO:0006139	nucleobase, nucleoside, nucleotide and nucleic acid metabolism	BP	14	21935777	22165772	74414|81018|18099|94178|69192|52808|170719|56453|67684|66999|224170|319475|75625|53380|108735|27081|70556|114741|218543|11842|53379|56353|66867|102162	56353|11842|53379|53380|319475|52808|27081|74414|218543|69192|102162|66867|18099|66999|67684|114741	328365|105675|68173|74272|71918|11744	Zmiz1|Ppif|Ppifos|1700054O19Rik|2310047A01Rik|Anxa11	328365	Rai17	retinoic acid induced 17
-4.6568	0.021	137	47	751	GO:0043283	biopolymer metabolism	BP	14	21935777	22165772	74414|81018|18099|94178|69192|52808|170719|56453|67684|66999|224170|319475|75625|53380|108735|27081|70556|114741|218543|11842|53379|56353|66867|102162|12408|56041|19820|108652|106957|72061|56424|13667|223649|264064|20520|26398|108143|66661|11416|74140|56456|66213|18452|12728|216705|78903|30928|56494|22284|103003|22343|76522|217031|226551|74302|29871|11546|18417|68938|23885|108954|230654|18744|270…	19714|12675|56456|22284|19821|53379|18452|56469|71702|74776|70425|11546|26398|223649|224170|218543|12593|64050|66867|18099|78903|18744|108062|74302|114741|66624|170755|11842|104263|52808|12876|15183|103003|27103|67684|30949|14183|69192|76522|22375|19820|15469|56424|15354|30843|20586|230654	328365|105675|68173|74272|71918|11744	Zmiz1|Ppif|Ppifos|1700054O19Rik|2310047A01Rik|Anxa11
-5.85825	0.005	119	51	902	GO:0006139	nucleobase, nucleoside, nucleotide and nucleic acid metabolism	BP	14	22929620	22963483	94178|18099|20893|27103|26398|170719|108652|264064|114741|319475|218397|81018|56453|53380|11842|56456|56086|13017|52808|13667|23885|106957|218543|76522|56041|19820|22284|74140|68497|57743|64050|70556|11416|67065|52530|108143|56494|30928|66867|27081|12260|75625|56424|11603|12978|72061|27054|12408|74414|70425|19714|13134|20520|18700|12728|29816|56744|102162|226551|22343|74776|11792|319758|18087|692…	19714|53379|53380|71702|56456|319758|19821|11792|102162|21781|56086|15384|11546|29871|20893|108062|20641|23971|13864|66867|52530|74414|218543|64050|18099|114741|15414|15415|102334|11842|52808|27081|23885|13134|11983|30928|16598|13017|27103|67684|22375|76522|54123|19820|75410|108143|319475|57080|67065|15354|83965	142687|72993	Asb14|2900057D21Rik
-4.35431	0.029	121	42	751	GO:0043283	biopolymer metabolism	BP	14	22929620	22963483	94178|18099|20893|27103|26398|170719|108652|264064|114741|319475|218397|81018|56453|53380|11842|56456|56086|13017|52808|13667|23885|106957|218543|76522|56041|19820|22284|74140|68497|57743|64050|70556|11416|67065|52530|108143|56494|30928|66867|27081|12260|75625|56424|11603|12978|72061|27054|12408|74414|70425|19714|13134|20520|18700|12728|29816|56744|102162|226551|22343|74776|11792|319758|18087|692…	19714|53379|71702|56456|22284|11792|68497|170755|18452|56086|15384|70425|11546|26398|20641|64050|218543|52530|66867|18099|18744|108062|74302|114741|11842|56438|52808|18700|103003|27103|69219|67684|230709|14183|56424|76522|22375|19820|19821|74776|12978|15354	142687|72993	Asb14|2900057D21Rik
-4.19878	0.045	59	10	148	GO:0006886	intracellular protein transport	BP	14	22954653	22979440	94178|114741|108652|170719|18099|56453|56494|27103|319475|20893|23885|56086|56456|12728|11416|76522|53380|218543|52530|20335|13134|54123|26398|18700|223649|11842|230709|19714|330064|74414|16432|52808|218397|68497|66111|29816|11773|216705|103003|75625|57743|18645|81018|11603|67511|52466|15415|226551|12408|14368|264064|56397|18452|18744|74140|14183|27054|74776|56041	56453|56041|67511|27054|57743|56494|226551|20335|11773|66111	72993	2900057D21Rik
-4.23646	0.041	32	18	902	GO:0006139	nucleobase, nucleoside, nucleotide and nucleic acid metabolism	BP	14	22954653	22979440	94178|114741|108652|170719|18099|56453|56494|27103|319475|20893|23885|56086|56456|12728|11416|76522|53380|218543|52530|20335|13134|54123|26398|18700|223649|11842|230709|19714|330064|74414|16432|52808	13134|19714|53380|23885|56456|319475|76522|54123|11842|74414|218543|52808|52530|18099|114741|56086|20893|27103	72993	2900057D21Rik
-5.31112	0.007	85	18	249	GO:0008104	protein localization	BP	14	23043000	23083049	94178|170719|114741|108652|13017|11842|26398|27103|218543|52808|57743|18099|19820|13667|70556|68497|106957|66867|12408|13134|56453|53380|22284|81018|27081|22343|69219|330064|70425|56456|74414|19821|56041|56494|15587|74140|230709|67684|11416|64050|75410|74776|18087|264064|12260|56086|20641|108954|54123|170755|102162|80877|12728|12419|108062|27054|11603|59079|74718|20893|107358|11773|56424|17191|30…	11842|56453|59079|56041|22343|80877|56494|57743|224624|27054|226551|56440|66111|53319|108735|11773|74718|66661	171463	Il17rd
-4.49266	0.033	55	24	751	GO:0043283	biopolymer metabolism	BP	14	23043000	23083049	94178|170719|114741|108652|13017|11842|26398|27103|218543|52808|57743|18099|19820|13667|70556|68497|106957|66867|12408|13134|56453|53380|22284|81018|27081|22343|69219|330064|70425|56456|74414|19821|56041|56494|15587|74140|230709|67684|11416|64050|75410|74776|18087|264064|12260|56086|20641|108954|54123|170755|102162|80877|12728|12419|108062	170755|56456|22284|68497|12419|56086|74776|70425|108062|20641|218543|64050|66867|18099|114741|11842|52808|27103|69219|67684|230709|19820|19821|26398	171463	Il17rd
-5.15668	0.01	85	17	230	GO:0015031	protein transport	BP	14	23043000	23083049	94178|170719|114741|108652|13017|11842|26398|27103|218543|52808|57743|18099|19820|13667|70556|68497|106957|66867|12408|13134|56453|53380|22284|81018|27081|22343|69219|330064|70425|56456|74414|19821|56041|56494|15587|74140|230709|67684|11416|64050|75410|74776|18087|264064|12260|56086|20641|108954|54123|170755|102162|80877|12728|12419|108062|27054|11603|59079|74718|20893|107358|11773|56424|17191|30…	11842|56453|59079|56041|22343|56494|57743|224624|27054|226551|56440|66111|53319|108735|11773|74718|66661	171463	Il17rd
-4.0627	0.03	39	8	148	GO:0006886	intracellular protein transport	BP	14	23107733	23142636	170719|264064|94178|114741|27103|18452|20520|18099|12978|105245|20893|23971|11773|23885|108143|218543|26398|16149|19820|56494|13667|218397|108652|54161|66999|56041|74776|230709|102162|56453|68497|74140|11603|56086|81018|13017|19714|226551|57743	56453|56041|56494|57743|54161|16149|226551|11773	171463	Il17rd
-4.43208	0.017	56	27	902	GO:0006139	nucleobase, nucleoside, nucleotide and nucleic acid metabolism	BP	14	23110162	23142935	94178|18099|12978|27103|264064|218543|20520|20893|108652|19820|114741|26398|170719|81018|11603|218397|11842|12260|110119|56453|69219|106957|53380|66867|56041|319475|52808|56456|13134|68497|56086|16149|56424|67684|13017|23885|108143|13667|18452|59079|76522|19821|11416|22284|18417|52530|319758|74140|27054|67065|75625|83965|23971|13057|53379|75410	53379|53380|56456|319758|75410|56086|20893|23971|218543|52530|66867|18099|114741|11842|52808|23885|13134|13017|27103|67684|76522|19820|19821|108143|319475|67065|83965	171463|69933	Il17rd|2810004A10Rik
-4.35354	0.019	46	21	751	GO:0043283	biopolymer metabolism	BP	14	23110162	23142935	94178|18099|12978|27103|264064|218543|20520|20893|108652|19820|114741|26398|170719|81018|11603|218397|11842|12260|110119|56453|69219|106957|53380|66867|56041|319475|52808|56456|13134|68497|56086|16149|56424|67684|13017|23885|108143|13667|18452|59079|76522|19821|11416|22284|18417|52530	11842|69219|67684|56456|19820|76522|22284|52530|218543|68497|12978|66867|18452|18099|56086|19821|56424|27103|52808|26398|114741	171463|69933	Il17rd|2810004A10Rik
-5.50814	0.007	59	15	251	GO:0009607	response to biotic stimulus	BP	14	38306617	38359897	68119|12978|14276|52398|74145|13034|11842|12260|233571|14131|17920|20292|114332|20305|170779|79196|330171|12262|56878|18636|12259|26433|12831|21810|21813|218952|14584|20308|103889|66290|22352|20531|214663|93671|329777|12833|64138|12835|54445|17064|11568|110172|381217|74596|64177|246707|228983|18476|13593|319713|71660|14462|14268|16010|104445|20868|18613|20469|14127	12259|20292|12262|93671|17064|18636|71660|54445|14127|20305|14131|20308|12260|14268|14462	320367	A530076I17Rik
-5.04379	0.016	106	14	130	GO:0009605	response to external stimulus	BP	14	38306617	38359897	68119|12978|14276|52398|74145|13034|11842|12260|233571|14131|17920|20292|114332|20305|170779|79196|330171|12262|56878|18636|12259|26433|12831|21810|21813|218952|14584|20308|103889|66290|22352|20531|214663|93671|329777|12833|64138|12835|54445|17064|11568|110172|381217|74596|64177|246707|228983|18476|13593|319713|71660|14462|14268|16010|104445|20868|18613|20469|14127|16658|18214|85031|53319|27055|6…	74145|192187|20292|93671|56744|14063|20305|14131|20308|18613|68119|14127|14268|12767	320367	A530076I17Rik
-5.24108	0.007	97	8	41	GO:0006935	chemotaxis	BP	14	38306617	38359897	68119|12978|14276|52398|74145|13034|11842|12260|233571|14131|17920|20292|114332|20305|170779|79196|330171|12262|56878|18636|12259|26433|12831|21810|21813|218952|14584|20308|103889|66290|22352|20531|214663|93671|329777|12833|64138|12835|54445|17064|11568|110172|381217|74596|64177|246707|228983|18476|13593|319713|71660|14462|14268|16010|104445|20868|18613|20469|14127|16658|18214|85031|53319|27055|6…	20292|56744|14127|20305|14131|20308|68119|12767	320367	A530076I17Rik
-4.41799	0.048	36	9	188	GO:0006811	ion transport	BP	14	38306617	38359897	68119|12978|14276|52398|74145|13034|11842|12260|233571|14131|17920|20292|114332|20305|170779|79196|330171|12262|56878|18636|12259|26433|12831|21810|21813|218952|14584|20308|103889|66290|22352|20531|214663|93671|329777|12833	12833|233571|12260|12262|66290|20531|12831|330171|12259	320367	A530076I17Rik
-7.82815	0	81	8	24	GO:0006817	phosphate transport	BP	14	38306617	38359897	68119|12978|14276|52398|74145|13034|11842|12260|233571|14131|17920|20292|114332|20305|170779|79196|330171|12262|56878|18636|12259|26433|12831|21810|21813|218952|14584|20308|103889|66290|22352|20531|214663|93671|329777|12833|64138|12835|54445|17064|11568|110172|381217|74596|64177|246707|228983|18476|13593|319713|71660|14462|14268|16010|104445|20868|18613|20469|14127|16658|18214|85031|53319|27055|6…	12833|12259|12260|12262|20531|12825|11450|12831	320367	A530076I17Rik
-5.73181	0.005	59	15	241	GO:0006952	defense response	BP	14	38306617	38359897	68119|12978|14276|52398|74145|13034|11842|12260|233571|14131|17920|20292|114332|20305|170779|79196|330171|12262|56878|18636|12259|26433|12831|21810|21813|218952|14584|20308|103889|66290|22352|20531|214663|93671|329777|12833|64138|12835|54445|17064|11568|110172|381217|74596|64177|246707|228983|18476|13593|319713|71660|14462|14268|16010|104445|20868|18613|20469|14127	12259|20292|12262|93671|17064|18636|71660|54445|14127|20305|14131|20308|12260|14268|14462	320367	A530076I17Rik
-5.11985	0.014	59	13	203	GO:0006955	immune response	BP	14	38306617	38359897	68119|12978|14276|52398|74145|13034|11842|12260|233571|14131|17920|20292|114332|20305|170779|79196|330171|12262|56878|18636|12259|26433|12831|21810|21813|218952|14584|20308|103889|66290|22352|20531|214663|93671|329777|12833|64138|12835|54445|17064|11568|110172|381217|74596|64177|246707|228983|18476|13593|319713|71660|14462|14268|16010|104445|20868|18613|20469|14127	12259|20292|12262|93671|18636|54445|14127|20305|14131|20308|12260|14268|14462	320367	A530076I17Rik
-7.14938	0.001	36	7	42	GO:0015698	inorganic anion transport	BP	14	38306617	38359897	68119|12978|14276|52398|74145|13034|11842|12260|233571|14131|17920|20292|114332|20305|170779|79196|330171|12262|56878|18636|12259|26433|12831|21810|21813|218952|14584|20308|103889|66290|22352|20531|214663|93671|329777|12833	12833|233571|12260|12262|20531|12831|12259	320367	A530076I17Rik
-4.51654	0.04	59	10	136	GO:0009613	response to pest, pathogen or parasite	BP	14	38306617	38359897	68119|12978|14276|52398|74145|13034|11842|12260|233571|14131|17920|20292|114332|20305|170779|79196|330171|12262|56878|18636|12259|26433|12831|21810|21813|218952|14584|20308|103889|66290|22352|20531|214663|93671|329777|12833|64138|12835|54445|17064|11568|110172|381217|74596|64177|246707|228983|18476|13593|319713|71660|14462|14268|16010|104445|20868|18613|20469|14127	12259|20292|12262|93671|18636|71660|14127|14131|12260|14268	320367	A530076I17Rik
-5.34525	0.007	61	13	187	GO:0007155	cell adhesion	BP	14	38306617	38359897	68119|12978|14276|52398|74145|13034|11842|12260|233571|14131|17920|20292|114332|20305|170779|79196|330171|12262|56878|18636|12259|26433|12831|21810|21813|218952|14584|20308|103889|66290|22352|20531|214663|93671|329777|12833|64138|12835|54445|17064|11568|110172|381217|74596|64177|246707|228983|18476|13593|319713|71660|14462|14268|16010|104445|20868|18613|20469|14127|16658|18214	12833|12835|18214|218952|114332|11568|17064|21810|246707|18613|170779|14268|12831	320367	A530076I17Rik
-4.605	0.028	73	11	130	GO:0009605	response to external stimulus	BP	14	38315434	38367711	68119|13034|12978|14276|12260|74145|170779|11842|14131|114332|20292|17920|12262|20305|79196|218952|329777|56878|233571|12259|21810|214663|27369|330171|54445|20531|21813|18636|381217|66290|103889|20308|64177|93671|12831|64138|26433|11568|319713|14462|17064|74596|207728|27055|16010|14584|22352|104445|240168|110172|18476|226823|12833|74144|12349|18613|16658|12835|14085|71660|18510|17308|81703|228983…	74145|20292|93671|14127|20305|14131|20308|18613|68119|14268|12767	320367	A530076I17Rik
-5.27511	0.01	96	8	41	GO:0006935	chemotaxis	BP	14	38315434	38367711	68119|13034|12978|14276|12260|74145|170779|11842|14131|114332|20292|17920|12262|20305|79196|218952|329777|56878|233571|12259|21810|214663|27369|330171|54445|20531|21813|18636|381217|66290|103889|20308|64177|93671|12831|64138|26433|11568|319713|14462|17064|74596|207728|27055|16010|14584|22352|104445|240168|110172|18476|226823|12833|74144|12349|18613|16658|12835|14085|71660|18510|17308|81703|228983…	20292|56744|14127|20305|14131|20308|68119|12767	320367	A530076I17Rik
-4.28043	0.05	76	23	501	GO:0050896	response to stimulus	BP	14	38315434	38367711	68119|13034|12978|14276|12260|74145|170779|11842|14131|114332|20292|17920|12262|20305|79196|218952|329777|56878|233571|12259|21810|214663|27369|330171|54445|20531|21813|18636|381217|66290|103889|20308|64177|93671|12831|64138|26433|11568|319713|14462|17064|74596|207728|27055|16010|14584|22352|104445|240168|110172|18476|226823|12833|74144|12349|18613|16658|12835|14085|71660|18510|17308|81703|228983…	17920|15507|68119|74145|17064|54445|14127|14131|18613|11450|14268|20292|18636|20305|20308|12767|12259|12260|12262|93671|71660|12526|14462	320367	A530076I17Rik
-4.5245	0.03	35	9	188	GO:0006811	ion transport	BP	14	38315434	38367711	68119|13034|12978|14276|12260|74145|170779|11842|14131|114332|20292|17920|12262|20305|79196|218952|329777|56878|233571|12259|21810|214663|27369|330171|54445|20531|21813|18636|381217|66290|103889|20308|64177|93671|12831	233571|12260|12262|12259|64177|66290|20531|330171|12831	320367	A530076I17Rik
-6.639	0	76	7	24	GO:0006817	phosphate transport	BP	14	38315434	38367711	68119|13034|12978|14276|12260|74145|170779|11842|14131|114332|20292|17920|12262|20305|79196|218952|329777|56878|233571|12259|21810|214663|27369|330171|54445|20531|21813|18636|381217|66290|103889|20308|64177|93671|12831|64138|26433|11568|319713|14462|17064|74596|207728|27055|16010|14584|22352|104445|240168|110172|18476|226823|12833|74144|12349|18613|16658|12835|14085|71660|18510|17308|81703|228983…	12833|12259|12260|12262|20531|11450|12831	320367	A530076I17Rik
-5.84461	0.002	73	17	241	GO:0006952	defense response	BP	14	38315434	38367711	68119|13034|12978|14276|12260|74145|170779|11842|14131|114332|20292|17920|12262|20305|79196|218952|329777|56878|233571|12259|21810|214663|27369|330171|54445|20531|21813|18636|381217|66290|103889|20308|64177|93671|12831|64138|26433|11568|319713|14462|17064|74596|207728|27055|16010|14584|22352|104445|240168|110172|18476|226823|12833|74144|12349|18613|16658|12835|14085|71660|18510|17308|81703|228983…	12259|20292|12262|93671|17064|18636|71660|54445|12526|14127|20305|14131|20308|12260|14268|14462|12767	320367	A530076I17Rik
-5.42515	0.006	73	15	203	GO:0006955	immune response	BP	14	38315434	38367711	68119|13034|12978|14276|12260|74145|170779|11842|14131|114332|20292|17920|12262|20305|79196|218952|329777|56878|233571|12259|21810|214663|27369|330171|54445|20531|21813|18636|381217|66290|103889|20308|64177|93671|12831|64138|26433|11568|319713|14462|17064|74596|207728|27055|16010|14584|22352|104445|240168|110172|18476|226823|12833|74144|12349|18613|16658|12835|14085|71660|18510|17308|81703|228983…	12259|20292|12262|93671|18636|54445|12526|14127|20305|14131|20308|12260|14268|14462|12767	320367	A530076I17Rik
-5.97023	0.002	76	8	42	GO:0015698	inorganic anion transport	BP	14	38315434	38367711	68119|13034|12978|14276|12260|74145|170779|11842|14131|114332|20292|17920|12262|20305|79196|218952|329777|56878|233571|12259|21810|214663|27369|330171|54445|20531|21813|18636|381217|66290|103889|20308|64177|93671|12831|64138|26433|11568|319713|14462|17064|74596|207728|27055|16010|14584|22352|104445|240168|110172|18476|226823|12833|74144|12349|18613|16658|12835|14085|71660|18510|17308|81703|228983…	12833|233571|12260|12262|20531|11450|12831|12259	320367	A530076I17Rik
-3.90526	0.036	8	5	299	GO:0009653	morphogenesis	BP	14	68220963	68276710	67122|11787|214137|20564|17684|22666|19165|16476	16476|20564|11787|17684|19165	21807|75789	Tsc22d1|4930444M15Rik
-4.78154	0.023	41	21	811	GO:0006810	transport	BP	14	78688775	78765252	14933|66290|12526|53380|106957|56462|52466|11842|74140|12587|230709|209195|18645|103003|12728|14863|20530|11815|217715|56440|14866|14368|18700|19224|94275|11603|27410|66111|108062|19215|22350|81535|11927|20335|15414|69719|76687|16432|214663|56453|68816	11842|209195|20530|56453|214663|11815|52466|56462|19215|68816|20335|27410|56440|11927|12728|66290|106957|103003|74140|76687|66111	56419	Diap3
-4.1108	0.039	57	25	811	GO:0006810	transport	BP	14	78700037	78770476	11842|14933|12526|66290|56462|53380|52466|106957|74140|12587|14863|14866|209195|11815|103003|230709|18645|12728|14609|21356|217715|20530|11927|68041|109857|26398|105245|15414|56440|14368|108062|18700|19215|19224|18194|11603|66111|94275|22350|14183|27410|76687|18510|214663|16410|68816|94178|17025|211389|56456|56453|110173|20335|16432|110172|73834|16525	56453|214663|16525|56462|19215|27410|11927|74140|76687|11815|209195|66290|20530|12728|66111|11842|106957|68816|103003|110172|94178|73834|20335|52466|56440	56419	Diap3
-5.54547	0.001	33	5	28	GO:0006956	complement activation	BP	14	78968412	78988954	66290|69774|56462|12262|12268|11842|71602|26398|11927|20307|12260|66661|14775|67883|105245|14863|14609|103889|13034|19024|228983|14933|12505|12526|14866|19079|67475|67072|18636|11815|67065|73836|12259	12268|12259|12260|12262|18636	56419	Diap3
-3.71242	0.042	6	5	501	GO:0050896	response to stimulus	BP	14	84740689	85172599	12268|14961|14609|18567|16149|12772	14609|16149|12772|12268|14961	328483	LOC328483
-4.25275	0.014	6	5	389	GO:0050874	organismal physiological process	BP	14	84740689	85172599	12268|14961|14609|18567|16149|12772	14609|16149|12772|12268|14961	328483	LOC328483
-3.88178	0.033	27	5	74	GO:0051239	regulation of organismal physiological process	BP	14	85172617	85216437	12268|14961|16149|18567|14609|70266|71713|14645|50915|13733|12772|16846|170750|19264|19878|54612|68792|14208|116847|104681|13730|56637|12095|14228|70349|353208|14960	14960|14609|16149|16846|12095	211712	Pcdh9
-3.77423	0.036	27	10	389	GO:0050874	organismal physiological process	BP	14	85172617	85216437	12268|14961|16149|18567|14609|70266|71713|14645|50915|13733|12772|16846|170750|19264|19878|54612|68792|14208|116847|104681|13730|56637|12095|14228|70349|353208|14960	19264|12772|14961|12268|16846|14960|14609|14228|16149|12095	211712	Pcdh9
-4.43156	0.011	27	5	57	GO:0030097	hemopoiesis	BP	14	85172617	85216437	12268|14961|16149|18567|14609|70266|71713|14645|50915|13733|12772|16846|170750|19264|19878|54612|68792|14208|116847|104681|13730|56637|12095|14228|70349|353208|14960	19264|14960|12772|16149|16846	211712	Pcdh9
-3.67346	0.045	9	5	286	GO:0006950	response to stress	BP	14	85337766	85406039	70266|12268|14961|14609|18567|18194|12772|114741|16149	12268|114741|12772|16149|14609	16828	Ldha
-5.22827	0.01	67	29	751	GO:0043283	biopolymer metabolism	BP	14	85732866	85834782	114741|170719|94178|18452|57743|13017|230709|56494|236082|74414|81018|218543|216825|12593|19259|53607|228960|102162|53376|108062|14208|12408|20383|73181|71746|26398|14797|18933|107358|52808|108911|67092|66381|19219|108652|209011|15469|170755|21427|68671|66867|97884|18567|20585|50770|54217|14229|11964|56453|80751|22284|74140|19280|18826|241230|72567|22697|75387|102334|65107|12772|75416|23873|14300…	53376|14208|170755|22284|18452|75416|21427|108062|20383|218543|12593|66867|230709|19259|56637|114741|26398|52808|241230|19280|14300|53607|20585|19820|15469|80751|209011|216825|75387	319784|432885	B830008M09Rik|LOC432885
-4.47389	0.045	72	14	217	GO:0046907	intracellular transport	BP	14	85736965	85834888	74414|170719|108735|114741|23971|21976|66661|19821|56453|74140|52808|12593|107771|216825|18452|53380|57743|66111|22284|18826|107358|104263|66381|29871|56737|230709|71833|27410|23885|76687|108652|106957|226551|27103|20335|18710|67511|80877|26398|56494|94178|56353|15469|27081|108062|264064|53607|338337|81018|12159|22122|223649|105245|237052|57377|19259|19224|216705|218397|56440|66624|237175|236082|…	338337|94178|56453|228998|226551|80877|56494|20335|11842|67511|56440|66111|57743|66661	319784|432885	B830008M09Rik|LOC432885
-4.80825	0.018	85	13	148	GO:0006886	intracellular protein transport	BP	14	85760190	85835638	114741|74414|170719|66661|12593|108735|56453|21976|52808|66381|19821|228998|66111|12332|26398|18710|230654|105245|18452|56353|23971|56737|74140|216825|237052|23830|27081|56494|71833|12159|241226|18826|94178|30949|107358|57743|22317|19224|107771|106957|18933|57377|93871|18701|22122|66153|81018|108062|74776|20383|76687|14923|104263|209011|67511|27410|23873|15469|216705|20335|65107|56440|226551|2228…	228960|20335|56453|56041|67511|56494|57743|226551|56440|66111|20955|71805|66661	319784|432885	B830008M09Rik|LOC432885
-5.3327	0.008	93	19	249	GO:0008104	protein localization	BP	14	85760190	85835638	114741|74414|170719|66661|12593|108735|56453|21976|52808|66381|19821|228998|66111|12332|26398|18710|230654|105245|18452|56353|23971|56737|74140|216825|237052|23830|27081|56494|71833|12159|241226|18826|94178|30949|107358|57743|22317|19224|107771|106957|18933|57377|93871|18701|22122|66153|81018|108062|74776|20383|76687|14923|104263|209011|67511|27410|23873|15469|216705|20335|65107|56440|226551|2228…	228960|11842|20955|56453|228998|56041|80877|94221|56494|20335|66661|67511|226551|56440|70361|57743|71805|66111|108735	319784|432885	B830008M09Rik|LOC432885
-6.10654	0.001	86	18	217	GO:0046907	intracellular transport	BP	14	85760190	85835638	114741|74414|170719|66661|12593|108735|56453|21976|52808|66381|19821|228998|66111|12332|26398|18710|230654|105245|18452|56353|23971|56737|74140|216825|237052|23830|27081|56494|71833|12159|241226|18826|94178|30949|107358|57743|22317|19224|107771|106957|18933|57377|93871|18701|22122|66153|81018|108062|74776|20383|76687|14923|104263|209011|67511|27410|23873|15469|216705|20335|65107|56440|226551|2228…	228960|94178|20335|66661|228998|56041|67511|80877|56494|57743|11842|226551|56440|70361|20955|71805|66111|56453	319784|432885	B830008M09Rik|LOC432885
-4.79242	0.019	86	29	595	GO:0016043	cell organization and biogenesis	BP	14	85760190	85835638	114741|74414|170719|66661|12593|108735|56453|21976|52808|66381|19821|228998|66111|12332|26398|18710|230654|105245|18452|56353|23971|56737|74140|216825|237052|23830|27081|56494|71833|12159|241226|18826|94178|30949|107358|57743|22317|19224|107771|106957|18933|57377|93871|18701|22122|66153|81018|108062|74776|20383|76687|14923|104263|209011|67511|27410|23873|15469|216705|20335|65107|56440|226551|2228…	12419|56453|228998|12807|18826|57743|19821|12332|56494|12593|66867|67511|66111|11842|104263|52808|70361|20955|228960|94178|66661|19302|56041|80877|20335|209011|226551|56440|71805	319784|432885	B830008M09Rik|LOC432885
-5.21786	0.008	93	18	230	GO:0015031	protein transport	BP	14	85760190	85835638	114741|74414|170719|66661|12593|108735|56453|21976|52808|66381|19821|228998|66111|12332|26398|18710|230654|105245|18452|56353|23971|56737|74140|216825|237052|23830|27081|56494|71833|12159|241226|18826|94178|30949|107358|57743|22317|19224|107771|106957|18933|57377|93871|18701|22122|66153|81018|108062|74776|20383|76687|14923|104263|209011|67511|27410|23873|15469|216705|20335|65107|56440|226551|2228…	228960|11842|20955|56453|228998|56041|67511|94221|56494|20335|66661|226551|56440|70361|57743|71805|66111|108735	319784|432885	B830008M09Rik|LOC432885
-6.08284	0	180	22	148	GO:0006886	intracellular protein transport	BP	14	85792522	85835981	74414|114741|66661|12593|170719|56453|52808|18452|230654|26398|66381|19821|108735|106957|56041|105245|56494|18710|66111|74140|56353|30949|81018|66867|23971|12159|17191|216825|14923|75410|107771|57743|94178|237052|108062|76687|22284|27081|22317|241226|13667|93871|13560|15469|57377|226551|209011|12419|78903|18933|67511|56737|107358|71702|71833|69192|19079|21976|19224|66153|23873|20335|27410|12332|2…	56453|212999|171531|19342|57743|54161|27054|71702|56494|67511|66111|53319|20955|228960|109154|66661|22631|56041|108012|20335|226551|56440	319784|432885	B830008M09Rik|LOC432885
-6.65554	0	134	26	249	GO:0008104	protein localization	BP	14	85792522	85835981	74414|114741|66661|12593|170719|56453|52808|18452|230654|26398|66381|19821|108735|106957|56041|105245|56494|18710|66111|74140|56353|30949|81018|66867|23971|12159|17191|216825|14923|75410|107771|57743|94178|237052|108062|76687|22284|27081|22317|241226|13667|93871|13560|15469|57377|226551|209011|12419|78903|18933|67511|56737|107358|71702|71833|69192|19079|21976|19224|66153|23873|20335|27410|12332|2…	56453|228998|212999|94221|19342|57743|54161|27054|71702|22343|56494|67511|66111|11842|53319|226551|70361|20955|228960|66661|56041|80877|20335|107767|56440|108735	319784|432885	B830008M09Rik|LOC432885
-7.02808	0	126	21	172	GO:0006259	DNA metabolism	BP	14	85792522	85835981	74414|114741|66661|12593|170719|56453|52808|18452|230654|26398|66381|19821|108735|106957|56041|105245|56494|18710|66111|74140|56353|30949|81018|66867|23971|12159|17191|216825|14923|75410|107771|57743|94178|237052|108062|76687|22284|27081|22317|241226|13667|93871|13560|15469|57377|226551|209011|12419|78903|18933|67511|56737|107358|71702|71833|69192|19079|21976|19224|66153|23873|20335|27410|12332|2…	209011|19024|12419|193796|17190|104263|217864|20937|20586|19821|13872|12593|66867|114741|78903|21976|18970|52808|13560|67710|57813	319784|432885	B830008M09Rik|LOC432885
-6.02241	0.001	134	23	217	GO:0046907	intracellular transport	BP	14	85792522	85835981	74414|114741|66661|12593|170719|56453|52808|18452|230654|26398|66381|19821|108735|106957|56041|105245|56494|18710|66111|74140|56353|30949|81018|66867|23971|12159|17191|216825|14923|75410|107771|57743|94178|237052|108062|76687|22284|27081|22317|241226|13667|93871|13560|15469|57377|226551|209011|12419|78903|18933|67511|56737|107358|71702|71833|69192|19079|21976|19224|66153|23873|20335|27410|12332|2…	56453|228998|212999|19342|57743|54161|27054|71702|56494|67511|66111|11842|53319|70361|20955|228960|94178|66661|56041|80877|20335|226551|56440	319784|432885	B830008M09Rik|LOC432885
-5.76281	0.004	126	53	902	GO:0006139	nucleobase, nucleoside, nucleotide and nucleic acid metabolism	BP	14	85792522	85835981	74414|114741|66661|12593|170719|56453|52808|18452|230654|26398|66381|19821|108735|106957|56041|105245|56494|18710|66111|74140|56353|30949|81018|66867|23971|12159|17191|216825|14923|75410|107771|57743|94178|237052|108062|76687|22284|27081|22317|241226|13667|93871|13560|15469|57377|226551|209011|12419|78903|18933|67511|56737|107358|71702|71833|69192|19079|21976|19224|66153|23873|20335|27410|12332|2…	71041|12419|193796|217864|75410|71702|66585|18970|103836|108062|20383|56353|23971|66213|17190|17191|66867|104263|74414|93871|13872|52808|18099|114741|78903|11842|217031|69192|20937|66999|12593|74318|23885|19024|68147|57813|21976|53319|27103|27081|67684|53607|244713|20586|19820|19821|209011|18933|13560|20602|107771|237052|67710	319784|432885	B830008M09Rik|LOC432885
-7.45324	0	152	58	751	GO:0043283	biopolymer metabolism	BP	14	85792522	85835981	74414|114741|66661|12593|170719|56453|52808|18452|230654|26398|66381|19821|108735|106957|56041|105245|56494|18710|66111|74140|56353|30949|81018|66867|23971|12159|17191|216825|14923|75410|107771|57743|94178|237052|108062|76687|22284|27081|22317|241226|13667|93871|13560|15469|57377|226551|209011|12419|78903|18933|67511|56737|107358|71702|71833|69192|19079|21976|19224|66153|23873|20335|27410|12332|2…	12419|193796|217864|13836|18701|22670|19821|170755|18452|71702|74776|66585|18970|108062|20383|223649|20937|17190|66867|104263|218543|13872|12593|22194|18099|114741|78903|18744|66624|11842|53319|52808|22284|241230|19024|68147|57813|21976|67684|76804|27103|13666|26398|30949|53607|69192|66153|20586|22375|19820|15469|80751|209011|230654|13560|216825|67710|12159	319784|432885	B830008M09Rik|LOC432885
-4.57426	0.04	112	6	22	GO:0048193	Golgi vesicle transport	BP	14	85792522	85835981	74414|114741|66661|12593|170719|56453|52808|18452|230654|26398|66381|19821|108735|106957|56041|105245|56494|18710|66111|74140|56353|30949|81018|66867|23971|12159|17191|216825|14923|75410|107771|57743|94178|237052|108062|76687|22284|27081|22317|241226|13667|93871|13560|15469|57377|226551|209011|12419|78903|18933|67511|56737|107358|71702|71833|69192|19079|21976|19224|66153|23873|20335|27410|12332|2…	228960|11842|228998|56041|27054|70361	319784|432885	B830008M09Rik|LOC432885
-6.74573	0	134	25	230	GO:0015031	protein transport	BP	14	85792522	85835981	74414|114741|66661|12593|170719|56453|52808|18452|230654|26398|66381|19821|108735|106957|56041|105245|56494|18710|66111|74140|56353|30949|81018|66867|23971|12159|17191|216825|14923|75410|107771|57743|94178|237052|108062|76687|22284|27081|22317|241226|13667|93871|13560|15469|57377|226551|209011|12419|78903|18933|67511|56737|107358|71702|71833|69192|19079|21976|19224|66153|23873|20335|27410|12332|2…	56453|228998|212999|94221|19342|57743|54161|27054|71702|22343|56494|67511|66111|11842|53319|226551|70361|20955|228960|66661|56041|20335|107767|56440|108735	319784|432885	B830008M09Rik|LOC432885
-3.6302	0.05	34	16	751	GO:0043283	biopolymer metabolism	BP	14	85951301	85973666	17191|106957|264064|66153|18771|114741|217410|13134|26370|19820|66912|230654|12408|230709|53317|26434|20496|56041|230753|241915|192160|77605|66999|68147|11842|12151|16924|67500|19219|108735|66867|13667|80751|68497	192160|217410|53317|66153|19820|11842|80751|68497|66867|114741|12151|68147|230709|16924|230654|77605	320122	C230086J09Rik
-4.08644	0.022	34	7	125	GO:0006512	ubiquitin cycle	BP	14	85951301	85973666	17191|106957|264064|66153|18771|114741|217410|13134|26370|19820|66912|230654|12408|230709|53317|26434|20496|56041|230753|241915|192160|77605|66999|68147|11842|12151|16924|67500|19219|108735|66867|13667|80751|68497	66153|19820|80751|68497|12151|16924|230654	320122	C230086J09Rik
-6.83409	0	22	5	24	GO:0006817	phosphate transport	BP	15	36055780	36144824	22352|15199|12831|12833|12819|68480|18952|12406|19878|229731|12390|24136|21689|19285|12306|12491|13136|12389|97998|12826|11749|12827	12819|12833|12826|12827|12831	545100	LOC545100
-4.12757	0.019	38	10	241	GO:0006952	defense response	BP	15	46245687	46396016	50908|17105|13057|13134|11502|16179|66978|12259|22142|216725|72318|22190|12260|16854|14376|74761|74145|19038|14276|14131|12978|246707|20409|20308|58176|15024|13730|319158|17533|225845|107607|21415|18438|18760|72565|12033|56213|16149	12259|12260|15024|17105|14131|20308|72565|107607|50908|16149	71120	1700022A22Rik
-4.55321	0.031	87	7	41	GO:0006935	chemotaxis	BP	15	46279212	46427440	53605|210126|13057|216725|11502|56213|17105|16854|50908|106572|72318|16773|14131|18074|19128|16549|22142|74145|17169|13730|12978|246707|18414|56356|21810|15199|72565|18438|16179|19038|14276|17294|74761|12259|66978|15439|21858|17533|19142|20308|71660|20740|23794|13649|11690|12267|12260|170779|29815|20641|14707|14766|66859|20409|27056|20272|16846|56744|18604|66990|14412|20305|71704|85031|12843|2141…	56744|12267|14127|20305|14131|20308|68119	71120	1700022A22Rik
-5.08948	0.011	83	6	24	GO:0006817	phosphate transport	BP	15	46279212	46427440	53605|210126|13057|216725|11502|56213|17105|16854|50908|106572|72318|16773|14131|18074|19128|16549|22142|74145|17169|13730|12978|246707|18414|56356|21810|15199|72565|18438|16179|19038|14276|17294|74761|12259|66978|15439|21858|17533|19142|20308|71660|20740|23794|13649|11690|12267|12260|170779|29815|20641|14707|14766|66859|20409|27056|20272|16846|56744|18604|66990|14412|20305|71704|85031|12843|2141…	12833|12259|12260|12843|12825|12831	71120	1700022A22Rik
-4.58412	0.028	58	10	136	GO:0009613	response to pest, pathogen or parasite	BP	15	46279212	46427440	53605|210126|13057|216725|11502|56213|17105|16854|50908|106572|72318|16773|14131|18074|19128|16549|22142|74145|17169|13730|12978|246707|18414|56356|21810|15199|72565|18438|16179|19038|14276|17294|74761|12259|66978|15439|21858|17533|19142|20308|71660|20740|23794|13649|11690|12267|12260|170779|29815|20641|14707|14766|66859|20409|27056|20272|16846|56744	12259|12260|56744|12267|71660|15439|17105|14131|72565|50908	71120	1700022A22Rik
-3.91011	0.036	8	8	1255	GO:0043170	macromolecule metabolism	BP	15	63900559	63985578	21427|57315|16784|55947|71711|110198|66409|209011	57315|66409|55947|16784|21427|110198|209011|71711	73994	4930449C09Rik
-3.97041	0.046	23	5	84	GO:0006325	establishment and/or maintenance of chromatin architecture	BP	15	63985385	64040792	71711|209011|97884|70361|11490|70266|252966|71746|211389|14645|21427|67475|93692|13121|71939|20720|319475|13476|75387|17769|20585|17319|216848	216848|20585|209011|21427|75387	83492|74548|78462|70820|74460|74236|331063	Mlze|9030605I04Rik|1700065I16Rik|4930453O09Rik|4933426G20Rik|Gsdmdc2|AI987692
-4.38318	0.016	24	6	110	GO:0008610	lipid biosynthesis	BP	15	77544334	77769950	12417|73181|216190|244713|13358|67072|14104|14797|104112|12575|494448|66427|227867|170439|67279|16592|30795|70047|68671|30791|230753|26943|107035|208715	104112|170439|208715|16592|14104|68671	546646|381014|75761|223672|78224	LOC546646|LOC381014|Apol3|BC020489|4930571N24Rik
-4.33302	0.017	39	5	41	GO:0006935	chemotaxis	BP	15	85968577	86013620	17918|72565|12180|75747|13733|107607|20292|72318|18187|18647|207728|246707|13057|77407|17105|20305|225845|67712|19263|24017|11750|77032|19376|67865|19329|12628|67468|50908|17158|140742|20308|226422|11831|170779|18400|107747|19128|215335|14127	20292|20305|18187|20308|14127	319737	D130051D11Rik
-4.33072	0.013	38	13	389	GO:0050874	organismal physiological process	BP	15	85968990	86015320	17918|20292|12180|207728|54445|18187|12334|17920|72318|170779|18636|14131|68119|11842|13733|13034|14630|13593|74144|14276|20305|225845|69583|319713|19899|74596|20308|140792|170829|18430|20345|17972|14127|18510|12260|77032|269514|21355	17920|20292|21355|18636|54445|69583|20305|14131|20308|140792|12260|14127|17918	319737	D130051D11Rik
-7.50649	0	33	7	41	GO:0006935	chemotaxis	BP	15	85968990	86015320	17918|20292|12180|207728|54445|18187|12334|17920|72318|170779|18636|14131|68119|11842|13733|13034|14630|13593|74144|14276|20305|225845|69583|319713|19899|74596|20308|140792|170829|18430|20345|17972|14127	20292|18187|14127|20305|14131|20308|68119	319737	D130051D11Rik
-3.80239	0.039	38	14	501	GO:0050896	response to stimulus	BP	15	85968990	86015320	17918|20292|12180|207728|54445|18187|12334|17920|72318|170779|18636|14131|68119|11842|13733|13034|14630|13593|74144|14276|20305|225845|69583|319713|19899|74596|20308|140792|170829|18430|20345|17972|14127|18510|12260|77032|269514|21355	17920|21355|20292|18187|18636|54445|69583|20305|14131|20308|68119|140792|12260|14127	319737	D130051D11Rik
-5.65115	0.002	38	11	203	GO:0006955	immune response	BP	15	85968990	86015320	17918|20292|12180|207728|54445|18187|12334|17920|72318|170779|18636|14131|68119|11842|13733|13034|14630|13593|74144|14276|20305|225845|69583|319713|19899|74596|20308|140792|170829|18430|20345|17972|14127|18510|12260|77032|269514|21355	20292|21355|18636|54445|69583|20305|14131|20308|140792|12260|14127	319737	D130051D11Rik
-3.76043	0.036	26	7	188	GO:0006811	ion transport	BP	15	101138478	101157354	227102|98932|107587|56356|11938|216363|26422|22004|17880|16529|80797|78829|18552|21683|237759|11831|19224|80751|13797|53318|140703|65107|65256|235379|54139|58802	11938|16529|58802|235379|140703|80797|237759	109901|207839	Ela1|Galnt6
-4.63096	0.009	18	5	80	GO:0044265	cellular macromolecule catabolism	BP	16	89485949	89602049	56070|18854|12905|110173|67105|66999|230709|11797|68083|212285|17191|74153|14368|12675|22284|51813|66585|15277	74153|230709|22284|15277|110173	16700|16702|622758|622866	Krtap6-1|Krtap6-3|LOC622758|MGC58416
-4.33496	0.012	18	5	92	GO:0009057	macromolecule catabolism	BP	16	89485949	89602049	56070|18854|12905|110173|67105|66999|230709|11797|68083|212285|17191|74153|14368|12675|22284|51813|66585|15277	74153|22284|15277|110173|230709	16700|16702|622758|622866	Krtap6-1|Krtap6-3|LOC622758|MGC58416
-4.00392	0.047	12	6	286	GO:0006950	response to stress	BP	17	51861608	51967197	12406|18636|12616|19243|103889|12819|12268|12262|19652|14276|14105|12259	12259|19652|12262|12268|18636|12406	211496|629121	4932415M13Rik|LOC629121
-6.17815	0.001	25	5	28	GO:0006956	complement activation	BP	17	51861608	51967197	12406|18636|12616|19243|103889|12819|12268|12262|19652|14276|14105|12259|12389|13038|16848|76267|56469|16410|12408|66882|226747|74145|14897|56351|12260	18636|12259|12268|12260|12262	211496|629121	4932415M13Rik|LOC629121
-4.40175	0.013	51	21	661	GO:0019222	regulation of metabolism	BP	17	51868201	52020910	77605|432508|12408|12406|230753|226747|16410|12268|18141|18771|71175|54725|103889|75458|19243|67772|56469|14373|17191|56351|13134|19079|76267|22317|16848|330914|29857|14862|17354|71041|71972|72692|13018|16846|66882|12389|15413|97884|106931|67065|20922|94221|72567|23794|20688|14105|75985|17874|11546|68365|18028	71041|66882|12389|17191|17354|18028|13134|230753|20688|103889|17874|18771|56469|72567|16846|14105|20922|226747|432508|13018|15413	211496|629121|69083	4932415M13Rik|LOC629121|Sult1c2
-4.1162	0.031	51	20	635	GO:0031323	regulation of cellular metabolism	BP	17	51868201	52020910	77605|432508|12408|12406|230753|226747|16410|12268|18141|18771|71175|54725|103889|75458|19243|67772|56469|14373|17191|56351|13134|19079|76267|22317|16848|330914|29857|14862|17354|71041|71972|72692|13018|16846|66882|12389|15413|97884|106931|67065|20922|94221|72567|23794|20688|14105|75985|17874|11546|68365|18028	230753|66882|12389|17191|17354|18028|13134|20688|103889|17874|18771|56469|71041|72567|14105|13018|226747|432508|20922|15413	211496|629121|69083	4932415M13Rik|LOC629121|Sult1c2
-3.95304	0.049	39	5	49	GO:0006461	protein complex assembly	BP	17	51902004	52036347	12268|103889|14105|12406|12259|18636|71175|13038|75458|12262|16848|12389|19291|19652|14276|14897|76267|14373|23794|29815|12010|16924|12260|74145|212139|226747|56469|12616|66882|66978|12408|77605|21422|72157|20916|19243|14862|12819|12390	14105|16924|12389|12390|77605	211496|69083	4932415M13Rik|Sult1c2
-4.54112	0.015	24	9	286	GO:0006950	response to stress	BP	17	51902004	52036347	12268|103889|14105|12406|12259|18636|71175|13038|75458|12262|16848|12389|19291|19652|14276|14897|76267|14373|23794|29815|12010|16924|12260|74145	74145|12259|19652|12262|18636|12010|12268|12406|12260	211496|69083	4932415M13Rik|Sult1c2
-6.37218	0.002	23	5	28	GO:0006956	complement activation	BP	17	51902004	52036347	12268|103889|14105|12406|12259|18636|71175|13038|75458|12262|16848|12389|19291|19652|14276|14897|76267|14373|23794|29815|12010|16924|12260	12268|12259|18636|12260|12262	211496|69083	4932415M13Rik|Sult1c2
-3.97695	0.048	23	6	136	GO:0009613	response to pest, pathogen or parasite	BP	17	51902004	52036347	12268|103889|14105|12406|12259|18636|71175|13038|75458|12262|16848|12389|19291|19652|14276|14897|76267|14373|23794|29815|12010|16924|12260	12259|12260|12262|18636|12010|12268	211496|69083	4932415M13Rik|Sult1c2
-3.93555	0.037	17	7	286	GO:0006950	response to stress	BP	17	51903840	52248879	12268|12406|14105|16179|19652|13038|12616|18760|66978|19291|12262|12259|14017|12260|14373|14276|17105	12259|19652|12262|12268|17105|12406|12260	211496|69083|20888	4932415M13Rik|Sult1c2|Sult1c1
-3.80419	0.028	30	15	751	GO:0043283	biopolymer metabolism	BP	17	78314906	78390956	227867|319263|170755|83383|11981|20383|76804|57743|216987|23873|75410|68942|81018|11479|67039|19821|15204|16475|240064|75387|230861|24128|68379|71746|28084|12417|217410|216190|68671|78656	78656|12417|217410|170755|76804|20383|227867|216987|19821|67039|11479|24128|15204|75387|319263	73559	1700106O07Rik
-5.06844	0.002	30	6	66	GO:0016568	chromatin modification	BP	17	78314906	78390956	227867|319263|170755|83383|11981|20383|76804|57743|216987|23873|75410|68942|81018|11479|67039|19821|15204|16475|240064|75387|230861|24128|68379|71746|28084|12417|217410|216190|68671|78656	78656|12417|75387|76804|19821|227867	73559	1700106O07Rik
-3.66949	0.032	28	8	241	GO:0006952	defense response	BP	18	32400498	32424506	20399|74145|20308|53379|56356|15199|20305|12978|14268|19079|14276|12260|67865|16438|19703|66978|22027|12550|11546|14127|12831|54445|17075|16433|21810|381217|56469|93671	12260|93671|54445|14127|20305|17075|20308|14268	225341|17922	Lims2|Myo7b
-4.30892	0.009	23	11	501	GO:0050896	response to stimulus	BP	18	32400498	32424506	20399|74145|20308|53379|56356|15199|20305|12978|14268|19079|14276|12260|67865|16438|19703|66978|22027|12550|11546|14127|12831|54445|17075	74145|12260|19079|22027|54445|14127|20305|17075|20308|11546|14268	225341|17922	Lims2|Myo7b
-5.16125	0.004	45	27	1085	GO:0050789	regulation of biological process	BP	18	41167954	41340761	56784|17354|192157|114716|23857|57317|214897|56406|212999|22221|30957|68441|19712|27103|76295|69562|233833|19302|259279|83701|16396|18028|20088|207165|14030|231769|14884|76850|110596|231600|75410|78266|26419|17686|83429|54367|225027|11819|19820|110796|67865|20823|52609|57743|21750	19712|52609|110596|18028|16396|75410|67865|114716|192157|14884|11819|23857|78266|54367|207165|17354|110796|22221|14030|56784|56406|68441|69562|27103|19820|30957|21750	225416	EG225416
-5.32236	0.002	45	26	995	GO:0050794	regulation of cellular process	BP	18	41167954	41340761	56784|17354|192157|114716|23857|57317|214897|56406|212999|22221|30957|68441|19712|27103|76295|69562|233833|19302|259279|83701|16396|18028|20088|207165|14030|231769|14884|76850|110596|231600|75410|78266|26419|17686|83429|54367|225027|11819|19820|110796|67865|20823|52609|57743|21750	19712|52609|110596|19820|16396|75410|67865|114716|192157|14884|11819|23857|78266|54367|207165|17354|110796|22221|14030|56784|56406|68441|69562|27103|18028|21750	225416	EG225416
-4.80373	0.008	45	19	602	GO:0006350	transcription	BP	18	41167954	41340761	56784|17354|192157|114716|23857|57317|214897|56406|212999|22221|30957|68441|19712|27103|76295|69562|233833|19302|259279|83701|16396|18028|20088|207165|14030|231769|14884|76850|110596|231600|75410|78266|26419|17686|83429|54367|225027|11819|19820|110796|67865|20823|52609|57743|21750	19712|52609|14884|56406|16396|17354|11819|18028|22221|14030|56784|23857|75410|110796|21750|19820|78266|207165|54367	225416	EG225416
-6.60819	0	46	27	902	GO:0006139	nucleobase, nucleoside, nucleotide and nucleic acid metabolism	BP	18	41167954	41340761	56784|17354|192157|114716|23857|57317|214897|56406|212999|22221|30957|68441|19712|27103|76295|69562|233833|19302|259279|83701|16396|18028|20088|207165|14030|231769|14884|76850|110596|231600|75410|78266|26419|17686|83429|54367|225027|11819|19820|110796|67865|20823|52609|57743|21750|72692	19712|52609|225027|18028|16396|75410|17686|14884|11819|23857|26419|78266|54367|207165|17354|110796|22221|14030|56784|56406|20823|231769|27103|57317|19820|72692|21750	225416	EG225416
-4.20736	0.027	45	23	921	GO:0051244	regulation of cellular physiological process	BP	18	41167954	41340761	56784|17354|192157|114716|23857|57317|214897|56406|212999|22221|30957|68441|19712|27103|76295|69562|233833|19302|259279|83701|16396|18028|20088|207165|14030|231769|14884|76850|110596|231600|75410|78266|26419|17686|83429|54367|225027|11819|19820|110796|67865|20823|52609|57743|21750	19712|52609|18028|16396|75410|192157|14884|11819|23857|69562|27103|207165|17354|110796|22221|14030|56784|56406|68441|78266|54367|19820|21750	225416	EG225416
-5.07686	0.004	45	20	635	GO:0031323	regulation of cellular metabolism	BP	18	41167954	41340761	56784|17354|192157|114716|23857|57317|214897|56406|212999|22221|30957|68441|19712|27103|76295|69562|233833|19302|259279|83701|16396|18028|20088|207165|14030|231769|14884|76850|110596|231600|75410|78266|26419|17686|83429|54367|225027|11819|19820|110796|67865|20823|52609|57743|21750	19712|52609|14884|56406|16396|17354|11819|18028|22221|14030|56784|23857|75410|110796|21750|19820|78266|27103|207165|54367	225416	EG225416
-4.96686	0.005	45	19	587	GO:0045449	regulation of transcription	BP	18	41167954	41340761	56784|17354|192157|114716|23857|57317|214897|56406|212999|22221|30957|68441|19712|27103|76295|69562|233833|19302|259279|83701|16396|18028|20088|207165|14030|231769|14884|76850|110596|231600|75410|78266|26419|17686|83429|54367|225027|11819|19820|110796|67865|20823|52609|57743|21750	19712|52609|14884|56406|16396|17354|11819|18028|22221|14030|56784|23857|75410|110796|21750|19820|78266|207165|54367	225416	EG225416
-5.07326	0.025	108	17	182	GO:0009887	organ morphogenesis	BP	18	53883277	54007187	72599|11951|16331|75512|54710|19088|76267|14063|107587|17304|94221|22061|70097|22027|241230|54357|73167|12959|19259|104156|11468|104910|16542|14827|11754|23794|72058|27359|17178|16432|12095|12505|57377|18784|74318|140703|12393|13992|228983|14373|24136|17761|20510|15437|215690|13593|12759|104445|245688|140570|15930|13654|11668|103140|14786|83603|71780|108115|100163|269397|14718|80911|106766|338365…	12705|107587|22340|13052|27494|104156|22061|74318|15437|19088|103889|11668|19317|15414|12393|20732|16542	19038|225518	Ppic|Prdm6
-4.58995	0.05	240	37	299	GO:0009653	morphogenesis	BP	18	53883277	54007187	72599|11951|16331|75512|54710|19088|76267|14063|107587|17304|94221|22061|70097|22027|241230|54357|73167|12959|19259|104156|11468|104910|16542|14827|11754|23794|72058|27359|17178|16432|12095|12505|57377|18784|74318|140703|12393|13992|228983|14373|24136|17761|20510|15437|215690|13593|12759|104445|245688|140570|15930|13654|11668|103140|14786|83603|71780|108115|100163|269397|14718|80911|106766|338365…	19088|11668|140570|14620|16542|14623|12705|12837|13867|22061|15414|17984|107587|22340|13052|24136|20682|15437|74318|56397|103889|14165|12505|104156|433375|22160|110308|27494|14182|14183|13800|12393|19317|13559|14585|20732|104445	19038|225518	Ppic|Prdm6
-4.33304	0.043	77	20	389	GO:0050874	organismal physiological process	BP	18	62936212	62986199	106572|14961|14960|13057|73341|14127|268977|67784|17132|18134|72043|74761|56356|13038|16149|52502|80285|71704|29815|17533|13730|18073|74145|21810|16985|14600|22230|11610|14469|226519|15439|56193|20657|71904|13732|235435|13733|70292|19038|21647|80888|108960|14311|18760|235041|192187|12843|246707|268527|14228|66607|20272|66859|12390|20308|225845|16971|56847|108101|19142|14268|12259|12262|19079|7146…	17984|74145|12259|14469|12262|56744|15439|17132|69165|14127|14960|14961|19264|14228|16149|16985|20308|11610|192187|14268	15562	Htr4
-4.62995	0.026	95	32	634	GO:0007165	signal transduction	BP	18	62936212	62986199	106572|14961|14960|13057|73341|14127|268977|67784|17132|18134|72043|74761|56356|13038|16149|52502|80285|71704|29815|17533|13730|18073|74145|21810|16985|14600|22230|11610|14469|226519|15439|56193|20657|71904|13732|235435|13733|70292|19038|21647|80888|108960|14311|18760|235041|192187|12843|246707|268527|14228|66607|20272|66859|12390|20308|225845|16971|56847|108101|19142|14268|12259|12262|19079|7146…	16000|56193|67844|84112|71704|70292|60440|14127|108960|18596|13733|56744|66607|19376|268977|18613|17984|18760|16971|106572|14672|20308|16985|71461|71904|233571|14182|217835|29815|16404|73341|72318	15562	Htr4	15562	Htr4	5 hydroxytryptamine (serotonin) receptor 4
-5.10403	0.011	82	17	241	GO:0006952	defense response	BP	18	62936212	62986199	106572|14961|14960|13057|73341|14127|268977|67784|17132|18134|72043|74761|56356|13038|16149|52502|80285|71704|29815|17533|13730|18073|74145|21810|16985|14600|22230|11610|14469|226519|15439|56193|20657|71904|13732|235435|13733|70292|19038|21647|80888|108960|14311|18760|235041|192187|12843|246707|268527|14228|66607|20272|66859|12390|20308|225845|16971|56847|108101|19142|14268|12259|12262|19079|7146…	19264|12259|14469|12262|14961|56744|15439|17132|69165|14127|14960|17105|20308|16149|16985|192187|14268	15562	Htr4
-5.27066	0.007	75	15	203	GO:0006955	immune response	BP	18	62936212	62986199	106572|14961|14960|13057|73341|14127|268977|67784|17132|18134|72043|74761|56356|13038|16149|52502|80285|71704|29815|17533|13730|18073|74145|21810|16985|14600|22230|11610|14469|226519|15439|56193|20657|71904|13732|235435|13733|70292|19038|21647|80888|108960|14311|18760|235041|192187|12843|246707|268527|14228|66607|20272|66859|12390|20308|225845|16971|56847|108101|19142|14268|12259|12262|19079|7146…	19264|12259|14469|12262|56744|15439|17132|69165|14127|14960|14961|20308|16149|192187|14268	15562	Htr4
-4.81054	0.007	46	12	241	GO:0006952	defense response	BP	18	62957045	63000380	106572|19263|107607|80888|14961|80285|52502|268977|14469|108960|13057|60440|11750|18134|56356|20364|11490|73341|18760|74761|20272|14960|20720|22041|19376|246707|50908|70292|16773|58176|16149|53357|14600|12843|16985|67784|72043|15024|20308|17132|19038|18613|225845|12751|20292|14127	14960|20292|14469|17132|14127|15024|14961|20308|16149|107607|16985|50908	15562	Htr4
-5.11193	0.005	52	22	634	GO:0007165	signal transduction	BP	18	62967926	63003781	19263|107607|52502|106572|13057|235435|80888|15951|108960|80285|12334|53598|14127|11490|104086|268977|22041|14961|72043|12751|20308|246707|233571|14469|73341|12479|19376|14600|20272|84112|20364|11750|14300|13733|18760|18483|29815|74761|53357|70292|20720|56193|16419|22245|58176|18613|16149|16658|16000|26897|16971|16985	16000|56193|84112|70292|108960|16419|13733|14127|19376|268977|18613|19263|18760|16971|106572|20308|107607|16985|11490|233571|29815|73341	15562	Htr4	15562	Htr4	5 hydroxytryptamine (serotonin) receptor 4
-4.80971	0.019	133	10	56	GO:0007626	locomotory behavior	BP	18	62986199	63022572	12978|14127|13057|85031|21810|18952|16658|13038|19264|12260|17105|192187|20305|12262|14276|13733|20524|73341|16414|60409|18636|56744|54445|20308|20657|20469|56193|64177|72318|226025|212111|72265|54563|52055|114332|17533|233571|56375|11690|21956|13476|12259|226747|228993|67072|100163|17132|14252|13992|14268|23790|18671|20292|14961|15412|13872|320355|19354|74580|14319|19417|13487|246707|64138|32058…	20292|20305|56744|20363|14127|12273|14131|20308|19354|16414	15562|107035	Htr4|Fbxo38
-6.08753	0.001	24	12	389	GO:0050874	organismal physiological process	BP	18	62986199	63022572	12978|14127|13057|85031|21810|18952|16658|13038|19264|12260|17105|192187|20305|12262|14276|13733|20524|73341|16414|60409|18636|56744|54445|20308	19264|12260|12262|56744|18636|54445|14127|20305|16658|20308|192187|16414	15562|107035	Htr4|Fbxo38
-5.74351	0.002	58	7	41	GO:0006935	chemotaxis	BP	18	62986199	63022572	12978|14127|13057|85031|21810|18952|16658|13038|19264|12260|17105|192187|20305|12262|14276|13733|20524|73341|16414|60409|18636|56744|54445|20308|20657|20469|56193|64177|72318|226025|212111|72265|54563|52055|114332|17533|233571|56375|11690|21956|13476|12259|226747|228993|67072|100163|17132|14252|13992|14268|23790|18671|20292|14961|15412|13872|320355|19354	20292|56744|14127|20305|20308|19354|16414	15562|107035	Htr4|Fbxo38
-5.52241	0.003	25	13	501	GO:0050896	response to stimulus	BP	18	62986199	63022572	12978|14127|13057|85031|21810|18952|16658|13038|19264|12260|17105|192187|20305|12262|14276|13733|20524|73341|16414|60409|18636|56744|54445|20308|20657	19264|12260|12262|17105|56744|20305|18636|54445|14127|20657|20308|192187|16414	15562|107035	Htr4|Fbxo38
-8.43051	0	24	12	241	GO:0006952	defense response	BP	18	62986199	63022572	12978|14127|13057|85031|21810|18952|16658|13038|19264|12260|17105|192187|20305|12262|14276|13733|20524|73341|16414|60409|18636|56744|54445|20308	19264|12260|12262|17105|56744|18636|54445|14127|20305|20308|192187|16414	15562|107035	Htr4|Fbxo38
-8.16572	0	54	16	203	GO:0006955	immune response	BP	18	62986199	63022572	12978|14127|13057|85031|21810|18952|16658|13038|19264|12260|17105|192187|20305|12262|14276|13733|20524|73341|16414|60409|18636|56744|54445|20308|20657|20469|56193|64177|72318|226025|212111|72265|54563|52055|114332|17533|233571|56375|11690|21956|13476|12259|226747|228993|67072|100163|17132|14252|13992|14268|23790|18671|20292|14961	19264|12259|12260|12262|20305|56744|18636|17132|54445|14127|14961|20308|20292|192187|14268|16414	15562|107035	Htr4|Fbxo38
-6.38961	0.001	22	8	136	GO:0009613	response to pest, pathogen or parasite	BP	18	62986199	63022572	12978|14127|13057|85031|21810|18952|16658|13038|19264|12260|17105|192187|20305|12262|14276|13733|20524|73341|16414|60409|18636|56744	12260|12262|56744|18636|14127|17105|192187|16414	15562|107035	Htr4|Fbxo38
-5.07949	0.008	35	6	56	GO:0007626	locomotory behavior	BP	18	63000380	63023798	12978|13057|14127|85031|18952|67072|12260|12262|13030|17105|16658|13733|21810|20363|14276|13038|192187|230753|20524|14300|20305|72318|16414|12505|57319|23790|20308|19264|18636|20657|212111|12259|60409|226025|56744	56744|20363|14127|20305|20308|16414	15562|107035	Htr4|Fbxo38
-4.5683	0.028	35	5	41	GO:0006935	chemotaxis	BP	18	63000380	63023798	12978|13057|14127|85031|18952|67072|12260|12262|13030|17105|16658|13733|21810|20363|14276|13038|192187|230753|20524|14300|20305|72318|16414|12505|57319|23790|20308|19264|18636|20657|212111|12259|60409|226025|56744	56744|20305|20308|16414|14127	15562|107035	Htr4|Fbxo38
-4.96152	0.012	35	15	501	GO:0050896	response to stimulus	BP	18	63000380	63023798	12978|13057|14127|85031|18952|67072|12260|12262|13030|17105|16658|13733|21810|20363|14276|13038|192187|230753|20524|14300|20305|72318|16414|12505|57319|23790|20308|19264|18636|20657|212111|12259|60409|226025|56744	19264|12259|12260|12262|13030|20305|56744|20363|18636|14127|20657|20308|17105|192187|16414	15562|107035	Htr4|Fbxo38
-6.21044	0.001	35	12	241	GO:0006952	defense response	BP	18	63000380	63023798	12978|13057|14127|85031|18952|67072|12260|12262|13030|17105|16658|13733|21810|20363|14276|13038|192187|230753|20524|14300|20305|72318|16414|12505|57319|23790|20308|19264|18636|20657|212111|12259|60409|226025|56744	19264|12259|12260|12262|17105|56744|18636|14127|20305|20308|192187|16414	15562|107035	Htr4|Fbxo38
-4.59401	0.028	35	11	286	GO:0006950	response to stress	BP	18	63000380	63023798	12978|13057|14127|85031|18952|67072|12260|12262|13030|17105|16658|13733|21810|20363|14276|13038|192187|230753|20524|14300|20305|72318|16414|12505|57319|23790|20308|19264|18636|20657|212111|12259|60409|226025|56744	12259|12260|12262|13030|17105|56744|18636|14127|20657|192187|16414	15562|107035	Htr4|Fbxo38
-6.05038	0.002	35	11	203	GO:0006955	immune response	BP	18	63000380	63023798	12978|13057|14127|85031|18952|67072|12260|12262|13030|17105|16658|13733|21810|20363|14276|13038|192187|230753|20524|14300|20305|72318|16414|12505|57319|23790|20308|19264|18636|20657|212111|12259|60409|226025|56744	19264|12259|12260|12262|56744|18636|14127|20305|20308|192187|16414	15562|107035	Htr4|Fbxo38
-4.76551	0.018	32	5	41	GO:0006959	humoral immune response	BP	18	63000380	63023798	12978|13057|14127|85031|18952|67072|12260|12262|13030|17105|16658|13733|21810|20363|14276|13038|192187|230753|20524|14300|20305|72318|16414|12505|57319|23790|20308|19264|18636|20657|212111|12259	18636|12259|12260|12262|14127	15562|107035	Htr4|Fbxo38
-5.6818	0.003	35	9	136	GO:0009613	response to pest, pathogen or parasite	BP	18	63000380	63023798	12978|13057|14127|85031|18952|67072|12260|12262|13030|17105|16658|13733|21810|20363|14276|13038|192187|230753|20524|14300|20305|72318|16414|12505|57319|23790|20308|19264|18636|20657|212111|12259|60409|226025|56744	12259|12260|12262|56744|18636|14127|17105|192187|16414	15562|107035	Htr4|Fbxo38
-4.64195	0.033	109	6	22	GO:0042742	defense response to bacteria	BP	18	65850539	65903263	83383|27632|99738|67874|14961|18605|240880|226747|18417|13560|75458|17974|13214|77674|19821|212999|30045|17235|235312|74180|50798|13992|19243|236733|57785|20529|75512|108101|73167|103889|69534|320429|21956|20688|15930|353208|15439|13872|30843|20922|23971|246085|56315|16661|19024|56440|56358|66111|110198|230654|56637|171170|76687|53422|67475|11306|53814|50790|20440|12268|229363|18285|105245|27103|…	246082|246085|75400|77674|78128|13214	225638	Alpk2
-10.0214	0	16	7	41	GO:0007283	spermatogenesis	BP	18	66204669	66235791	70772|19118|21958|19119|70821|21959|16833|15504|18415|98558|53814|54388|22144|13649|67013|18285	21958|21959|18285|19118|19119|54388|70772	328977|319888	Zfp532|5330437I02Rik
-4.90678	0.003	6	5	287	GO:0030154	cell differentiation	BP	18	66204669	66235791	70772|19118|21958|19119|70821|21959	19119|70772|19118|21958|21959	328977|319888	Zfp532|5330437I02Rik
-9.19864	0	19	8	72	GO:0019953	sexual reproduction	BP	18	66204669	66235791	70772|19118|21958|19119|70821|21959|16833|15504|18415|98558|53814|54388|22144|13649|67013|18285|66333|18663|20686	21958|21959|18285|19118|19119|54388|20686|70772	328977|319888	Zfp532|5330437I02Rik
-4.63118	0.004	15	5	98	GO:0007001	chromosome organization and biogenesis (sensu Eukaryota)	BP	18	68154294	68211042	53814|21958|70821|15504|21959|16833|54388|98558|18415|22144|18285|19119|18663|66333|19118	21959|54388|21958|19118|19119	107047|19255	Tnfsf5ip1|Ptpn2
-9.79429	0	17	7	41	GO:0007283	spermatogenesis	BP	18	68154294	68211042	53814|21958|70821|15504|21959|16833|54388|98558|18415|22144|18285|19119|18663|66333|19118|20527|70772	21958|21959|18285|19118|19119|54388|70772	107047|19255	Tnfsf5ip1|Ptpn2
-3.92587	0.015	17	7	287	GO:0030154	cell differentiation	BP	18	68154294	68211042	53814|21958|70821|15504|21959|16833|54388|98558|18415|22144|18285|19119|18663|66333|19118|20527|70772	21958|21959|18285|19118|19119|54388|70772	107047|19255	Tnfsf5ip1|Ptpn2
-10.6312	0	20	9	72	GO:0019953	sexual reproduction	BP	18	68154294	68211042	53814|21958|70821|15504|21959|16833|54388|98558|18415|22144|18285|19119|18663|66333|19118|20527|70772|54369|20686|17235	21958|21959|18285|19118|19119|17235|54388|20686|70772	107047|19255	Tnfsf5ip1|Ptpn2
-3.85295	0.036	21	12	751	GO:0043283	biopolymer metabolism	BP	19	18165887	18330046	225027|17350|22222|15586|19820|104625|67684|55947|20585|216190|20520|80876|66867|73181|56438|233789|104444|109900|76007|75717|24128	24128|225027|67684|75717|17350|20585|55947|19820|22222|66867|56438|233789	433228|225998	LOC433228|Rorb
-4.47913	0.01	26	16	902	GO:0006139	nucleobase, nucleoside, nucleotide and nucleic acid metabolism	BP	19	18165887	18330046	225027|17350|22222|15586|19820|104625|67684|55947|20585|216190|20520|80876|66867|73181|56438|233789|104444|109900|76007|75717|24128|20516|80877|56036|270110|67039	24128|225027|67684|17350|76007|20585|55947|19820|73181|104625|66867|56036|104444|233789|270110|67039	433228|225998	LOC433228|Rorb	225998	Rorb	RAR-related orphan receptor beta
-4.93185	0.01	22	5	56	GO:0007626	locomotory behavior	BP	19	43196335	43222579	12818|15216|14276|329777|235435|170779|114332|12978|68119|69702|20305|68039|214663|12526|93671|22350|12005|11842|16432|14127|20308|20363	68119|20305|20363|20308|14127	71972	Dnmbp
-3.72443	0.046	32	6	106	GO:0042221	response to chemical stimulus	BP	19	43287370	43328326	14231|12263|27222|12818|56706|18671|170439|320404|67122|18647|52150|20308|16476|13593|14360|68119|104110|225845|17228|18214|353156|11490|14584|14127|270118|30791|114332|20305|20250|12978|73181|13849	18671|20305|20308|68119|13849|14127	93721	Cpn1
-4.63329	0.012	48	9	130	GO:0009605	response to external stimulus	BP	19	43287520	43328480	14231|20308|27222|18671|18214|225845|68119|14276|20305|20962|18647|67122|12978|14127|14319|320404|104110|17228|170779|81877|52150|353156|219135|54445|14584|14268|72565|12263|217262|16658|12334|14360|74145|233571|20250|85031|12741|13805|67951|56706|12818|19285|71704|16985|230027|52055|13733|93671	74145|93671|14127|20305|20308|72565|68119|16985|14268	93721	Cpn1
-4.63152	0.012	14	5	106	GO:0042221	response to chemical stimulus	BP	19	43287520	43328480	14231|20308|27222|18671|18214|225845|68119|14276|20305|20962|18647|67122|12978|14127	20305|68119|20308|18671|14127	93721	Cpn1
-4.19614	0.029	28	8	203	GO:0006955	immune response	BP	19	43287520	43328480	14231|20308|27222|18671|18214|225845|68119|14276|20305|20962|18647|67122|12978|14127|14319|320404|104110|17228|170779|81877|52150|353156|219135|54445|14584|14268|72565|12263	12263|54445|14127|20305|320404|72565|20308|14268	93721	Cpn1
-4.23372	0.027	14	5	128	GO:0009628	response to abiotic stimulus	BP	19	43287520	43328480	14231|20308|27222|18671|18214|225845|68119|14276|20305|20962|18647|67122|12978|14127	20305|68119|20308|18671|14127	93721	Cpn1
-4.52087	0.011	16	5	96	GO:0009611	response to wounding	BP	19	43289212	43409816	27222|170779|14276|20305|20962|20308|235435|14127|68119|225845|74145|14268|72565|71704|12978|20292	74145|14268|20292|72565|14127	93721|226143|226144	Cpn1|Cyp2c44|Spfh1
-7.77971	0	18	6	41	GO:0006935	chemotaxis	BP	19	43289212	43409816	27222|170779|14276|20305|20962|20308|235435|14127|68119|225845|74145|14268|72565|71704|12978|20292|81877|16985	20292|14127|20305|20308|68119|16985	93721|226143|226144	Cpn1|Cyp2c44|Spfh1
-8.798	0	18	9	130	GO:0009605	response to external stimulus	BP	19	43289212	43409816	27222|170779|14276|20305|20962|20308|235435|14127|68119|225845|74145|14268|72565|71704|12978|20292|81877|16985	74145|20292|14127|20305|20308|72565|68119|16985|14268	93721|226143|226144	Cpn1|Cyp2c44|Spfh1
-4.22499	0.016	18	7	241	GO:0006952	defense response	BP	19	43289212	43409816	27222|170779|14276|20305|20962|20308|235435|14127|68119|225845|74145|14268|72565|71704|12978|20292|81877|16985	20292|14127|20305|20308|72565|16985|14268	93721|226143|226144	Cpn1|Cyp2c44|Spfh1
-3.99562	0.025	16	6	203	GO:0006955	immune response	BP	19	43289212	43409816	27222|170779|14276|20305|20962|20308|235435|14127|68119|225845|74145|14268|72565|71704|12978|20292	20292|14127|20305|20308|72565|14268	93721|226143|226144	Cpn1|Cyp2c44|Spfh1
-3.79638	0.045	18	9	501	GO:0050896	response to stimulus	BP	19	43289212	43409816	27222|170779|14276|20305|20962|20308|235435|14127|68119|225845|74145|14268|72565|71704|12978|20292|81877|16985	74145|20292|14127|20305|20308|72565|68119|16985|14268	93721|226143|226144	Cpn1|Cyp2c44|Spfh1
-6.05597	0	18	7	128	GO:0009628	response to abiotic stimulus	BP	19	43289212	43409816	27222|170779|14276|20305|20962|20308|235435|14127|68119|225845|74145|14268|72565|71704|12978|20292|81877|16985	20292|14127|20305|20308|72565|68119|16985	93721|226143|226144	Cpn1|Cyp2c44|Spfh1
-3.75809	0.045	18	8	389	GO:0050874	organismal physiological process	BP	19	43289212	43409816	27222|170779|14276|20305|20962|20308|235435|14127|68119|225845|74145|14268|72565|71704|12978|20292|81877|16985	74145|20292|14127|20305|20308|72565|16985|14268	93721|226143|226144	Cpn1|Cyp2c44|Spfh1
-3.96143	0.04	21	5	93	GO:0006520	amino acid metabolism	BP	20	88161426	88380063	17769|57738|13482|17319|110198|13982|71972|76763|16784|16000|69847|54135|66624|67891|269261|27410|19243|71939|109900|14645|14718	16784|17769|109900|14645|14718	73641	1700125M20Rik
-4.33476	0.006	17	5	98	GO:0007001	chromosome organization and biogenesis (sensu Eukaryota)	BP	20	132266881	132417632	108101|21958|21959|16833|19118|70821|18415|66333|15504|98558|20686|22144|53814|54388|18285|20527|19119	21959|54388|21958|19118|19119	209474|623077|623101	LOC209474|LOC623077|LOC623101
-9.20386	0	20	7	41	GO:0007283	spermatogenesis	BP	20	132266881	132417632	108101|21958|21959|16833|19118|70821|18415|66333|15504|98558|20686|22144|53814|54388|18285|20527|19119|68603|18663|70772	21958|21959|18285|19118|19119|54388|70772	209474|623077|623101	LOC209474|LOC623077|LOC623101
-4.13486	0.01	21	8	287	GO:0030154	cell differentiation	BP	20	132266881	132417632	108101|21958|21959|16833|19118|70821|18415|66333|15504|98558|20686|22144|53814|54388|18285|20527|19119|68603|18663|70772|17349	17349|21958|21959|18285|19118|19119|54388|70772	209474|623077|623101	LOC209474|LOC623077|LOC623101
-8.98326	0	20	8	72	GO:0019953	sexual reproduction	BP	20	132266881	132417632	108101|21958|21959|16833|19118|70821|18415|66333|15504|98558|20686|22144|53814|54388|18285|20527|19119|68603|18663|70772	21958|21959|18285|20686|19119|54388|19118|70772	209474|623077|623101	LOC209474|LOC623077|LOC623101
-4.08395	0.033	44	12	299	GO:0009653	morphogenesis	BP	20	141164743	141237235	106952|231670|75292|102294|56338|218952|117606|21809|243771|18194|22339|15040|19664|20250|21415|72401|11502|71586|12633|67443|26878|11636|104086|68943|19878|50909|22245|67451|15024|18035|14431|209446|17684|18145|66945|74533|100198|14007|69165|110172|80837|66885|20679|21417	22339|74533|218952|20679|106952|21417|14431|19664|21809|17684|67451|80837	331547|279561|207375	A230072E10Rik|Wnk3|ORF34
-6.34404	0	19	15	902	GO:0006139	nucleobase, nucleoside, nucleotide and nucleic acid metabolism	BP	20	146622817	147024014	15404|15400|208715|11546|77605|81018|73181|12409|30841|108143|227867|66867|226432|68703|68147|30957|53890|15370|17191	53890|77605|17191|15400|66867|15370|15404|108143|68147|12409|30841|11546|227867|73181|68703	385461	LOC385461
-3.85082	0.032	24	12	635	GO:0031323	regulation of cellular metabolism	BP	20	146622817	147024014	15404|15400|208715|11546|77605|81018|73181|12409|30841|108143|227867|66867|226432|68703|68147|30957|53890|15370|17191|110119|66381|12159|20499|71702	17191|15400|15370|15404|108143|68703|66867|71702|30841|227867|73181|12159	385461	LOC385461
-3.96945	0.026	19	10	563	GO:0006355	regulation of transcription, DNA-dependent	BP	20	146622817	147024014	15404|15400|208715|11546|77605|81018|73181|12409|30841|108143|227867|66867|226432|68703|68147|30957|53890|15370|17191	17191|15400|15370|15404|108143|66867|30841|227867|73181|68703	385461	LOC385461
-5.12885	0.002	14	5	84	GO:0006325	establishment and/or maintenance of chromatin architecture	BP	20	146622817	147024014	15404|15400|208715|11546|77605|81018|73181|12409|30841|108143|227867|66867|226432|68703	30841|227867|77605|66867|68703	385461	LOC385461
-3.92349	0.03	15	7	334	GO:0006996	organelle organization and biogenesis	BP	20	146622817	147024014	15404|15400|208715|11546|77605|81018|73181|12409|30841|108143|227867|66867|226432|68703|68147	226432|77605|68147|66867|30841|227867|68703	385461	LOC385461
-4.79582	0.003	14	6	172	GO:0006259	DNA metabolism	BP	20	146622817	147024014	15404|15400|208715|11546|77605|81018|73181|12409|30841|108143|227867|66867|226432|68703	77605|66867|30841|11546|227867|68703	385461	LOC385461
-4.65206	0.04	173	8	32	GO:0015078	hydrogen ion transporter activity	MF	1	40763342	40786063	68585|14376|69774|22177|67072|57423|68375|21991|230908|240880|107526|212111|12010|320586|27357|16859|76626|12858|57262|12767|66445|13487|171543|21956|66108|15412|78473|68018|19662|54563|228880|17105|66218|12660|226025|59093|64009|64177|26921|14252|20657|67834|100163|268822|20892|79565|19264|16658|230753|21410|217258|66624|52551|11947|28027|18952|12861|228993|14276|22273|23971|12419|16773|56490|17…	22273|11947|57423|28080|11958|226999|12858|12861	17082	Il1rl1
-4.05987	0.03	53	5	39	GO:0004197	cysteine-type endopeptidase activity	MF	1	61668143	61922858	77032|20452|56193|20338|17918|56644|22177|72565|20471|54612|27053|66447|192289|13030|269642|226098|13733|13040|14013|13136|76477|76626|14236|72611|14710|73341|24136|320586|17912|85031|66902|12362|16542|11750|18669|215690|73910|70382|107607|20363|18214|60595|226025|19376|78558|76089|210293|100163|104086|116870|108960|329777|56464	13040|329777|12362|56464|13030	77341	9530026F06Rik
-4.83427	0.005	77	6	32	GO:0015078	hydrogen ion transporter activity	MF	1	64418255	64445107	18186|269941|171543|233489|14672|78797|12861|140559|66588|240880|71746|12858|11947|22318|22596|11740|109979|66445|56615|14661|26611|11848|17434|19243|230908|66108|66043|69590|67800|52428|56460|102774|50997|23830|13120|23921|67468|29864|26401|67680|51788|13609|76499|56369|19707|27061|17768|78921|68972|232440|72981|12660|53607|18519|70380|22284|16997|21410|18220|28169|12491|70031|20892|170718|21346…	22273|11947|28080|12858|66043|12861	93691	Klf7
-3.48768	0.03	13	7	534	GO:0008270	zinc ion binding	MF	1	125708388	125769962	27103|109801|22697|21427|104923|230709|78689|69219|68708|19820|80294|70605|56364	69219|109801|19820|70605|56364|230709|22697	210356	E030049G20Rik
-3.57417	0.022	13	8	712	GO:0046914	transition metal ion binding	MF	1	125708388	125769962	27103|109801|22697|21427|104923|230709|78689|69219|68708|19820|80294|70605|56364	69219|109801|19820|70605|56364|230709|22697|104923	210356	E030049G20Rik
-3.45626	0.039	36	16	829	GO:0003676	nucleic acid binding	MF	1	140474554	140517401	73442|192196|73458|329003|17105|16859|12010|21841|217258|170791|68219|17169|18970|67150|56490|20239|74326|17939|17533|20471|212139|13038|22631|56248|230908|22248|56398|14871|30046|210126|14276|217716|71834|68837|12443|12616	212139|68837|170791|12616|56490|329003|67150|21841|217716|74326|20471|18970|68219|230908|71834|30046	75910	4930590L20Rik
-4.52386	0.006	34	5	49	GO:0005125	cytokine activity	MF	1	164355988	164401608	12978|12741|21415|14664|67865|100986|20308|225341|13057|14276|109552|14131|214663|104086|20305|20345|17105|100683|56338|20362|70784|66607|20292|14127|23991|74718|14164|110172|15413|16493|76650|11842|170779|56744	56744|20305|20292|20308|14164	171567	Nme7
-3.73923	0.034	18	9	582	GO:0004871	signal transducer activity	MF	1	190797620	190908492	68031|266692|21814|108960|216616|13733|13479|230157|73230|21858|216344|72157|24136|18187|83397|19139|18214|71145	108960|21858|13733|18214|71145|18187|230157|21814|83397	52477|226841|226844	Angel2|Vash2|9630055N22Rik
-3.45465	0.047	28	5	100	GO:0030246	carbohydrate binding	MF	2	76931386	77052908	70784|216864|11459|77407|13733|11502|14127|118449|71704|22359|20740|14164|16155|16909|20720|171508|80888|14187|236920|74761|170779|216725|16985|14276|14871|11750|19376|14268	216864|20720|170779|14164|14268	22138|545428	Ttn|2610301F02Rik
-5.24529	0.004	40	7	80	GO:0016853	isomerase activity	MF	2	91389099	91433718	59035|54401|66461|224824|11607|235312|21413|54369|101502|217715|12304|17909|93685|12386|171170|12443|108682|52428|21961|11430|23980|228602|11514|14828|20276|71853|19155|105245|319713|68816|14229|22095|26370|56455|106347|17828|14107|105352|17132|16987	12304|71853|68816|14229|16987|105245|101502	228357|639492|619941|75786	Lrp4|LOC639492|LOC619941|Ckap5
-4.07603	0.019	38	5	54	GO:0030414	protease inhibitor activity	MF	2	125495145	125506785	27226|54369|110611|17057|217715|227644|71853|20732|16796|68041|317750|171170|23980|14786|71461|14620|319475|18654|69982|21414|13823|78242|66624|74180|76560|20440|15930|232232|12228|12728|14598|18195|56315|67702|19215|75526|224344|72432	72432|20732|23980|69982|75526	70354	3110001I20Rik
-3.77179	0.035	66	5	36	GO:0004867	serine-type endopeptidase inhibitor activity	MF	2	125495145	125506785	27226|54369|110611|17057|217715|227644|71853|20732|16796|68041|317750|171170|23980|14786|71461|14620|319475|18654|69982|21414|13823|78242|66624|74180|76560|20440|15930|232232|12228|12728|14598|18195|56315|67702|19215|75526|224344|72432|106347|66552|320982|11647|12095|77701|20351|18025|328401|171531|70405|12317|56792|93761|14182|73834|15414|19672|215114|27999|11514|14585|18605|269397|21356|21689|7…	20720|20732|23980|69982|75526	70354	3110001I20Rik
-3.42369	0.025	6	5	656	GO:0016740	transferase activity	MF	2	126760664	126808883	94184|54369|54326|71853|18618|71461	94184|54369|18618|71461|54326	108011	Ap4e1
-3.91239	0.023	28	5	80	GO:0016853	isomerase activity	MF	2	146117266	146175051	12159|74414|114741|53975|70605|69890|52808|67279|22670|22122|52666|68147|21976|241226|75420|105245|110119|57377|72149|77781|228980|216363|12737|66381|52466|69225|14904|13595	21976|22122|13595|105245|110119	381383|319967|241694	BC053994|9630019E01Rik|A230067G21Rik
-3.62551	0.035	32	5	80	GO:0016853	isomerase activity	MF	2	146133127	146177081	12159|52808|74414|114741|53975|66234|52466|66915|21976|20602|70605|105245|69890|67279|74112|241226|52666|74140|22670|22122|68147|69225|17766|14904|68058|17252|228980|72149|76522|110119|75420|13595	21976|22122|13595|105245|110119	381383|319967|241694	BC053994|9630019E01Rik|A230067G21Rik
-5.3291	0.003	119	43	829	GO:0003676	nucleic acid binding	MF	2	152152160	152161288	15400|241915|12905|78658|77605|17191|12696|72313|19707|53890|58523|68703|11546|231386|66867|67789|17127|67881|68147|56217|19655|100226|67554|69890|233016|29857|230753|72567|66361|107035|57752|26466|217410|269800|14797|16592|12575|140482|225326|66724|18624|73181|66381|71702|17974|22697|12159|56207|71946|16210|81018|71389|67087|231803|234378|20723|68058|30932|50794|19725|70152|73137|22284|15932|214…	53890|71702|71946|19725|66867|66966|12696|11546|231386|20383|77605|17191|15400|22697|73181|68147|81018|75062|70047|76479|240064|14390|19655|66381|68058|71389|30046|68703|66912|26466|17127|20585|50794|66599|108143|20592|72692|404634|72567|30841|56698|241915|26370	545474|99304	Scrt2|AW060659	545474	LOC545474	similar to Transcriptional repressor scratch 2 (Scratch homolog 2 zinc finger protein)
-4.22243	0.037	17	9	544	GO:0003677	DNA binding	MF	2	152152160	152161288	15400|241915|12905|78658|77605|17191|12696|72313|19707|53890|58523|68703|11546|231386|66867|67789|17127	77605|17127|15400|17191|66867|11546|241915|231386|68703	545474|99304	Scrt2|AW060659	545474	LOC545474	similar to Transcriptional repressor scratch 2 (Scratch homolog 2 zinc finger protein)
-3.26578	0.049	13	6	402	GO:0004872	receptor activity	MF	3	52844401	52873623	15258|26874|12606|16956|18186|226849|27061|14600|243277|67468|109979|56748|21937	14600|18186|67468|243277|21937|27061	329639	A530017F20
-4.38116	0.005	33	5	54	GO:0005529	sugar binding	MF	3	53739242	54054113	216864|107747|20292|77090|72565|50908|22041|269823|11433|170779|20308|216725|71704|24017|66055|16859|26897|16985|140792|56220|13982|11502|22436|20198|225020|94185|56429|20655|16971|17105|70784|77407|20345	216864|140792|170779|16859|20345	319979|67890	C820005J03Rik|Ufm1
-4.57559	0.008	50	6	54	GO:0005529	sugar binding	MF	3	55991537	56085088	23991|54152|71853|73689|14735|13487|14261|94185|12005|12526|73750|66290|21961|214663|216864|230709|106952|21407|20345|17257|18700|56338|225341|69702|12915|13829|12330|98985|101471|12614|78523|16558|11603|109672|13142|230972|209195|233733|16414|12587|76650|70382|94275|75387|66205|22682|68011|12116|76073|140792	216864|233733|12330|140792|20345|66205	17116|329642	Mab21l1|D930017F01
-4.57641	0.025	183	6	16	GO:0030020	extracellular matrix structural constituent conferring tensile strength	MF	3	57445412	57545490	216864|76650|102774|21356|23991|101471|209195|66993|69072|12833|30805|66220|26897|20181|18647|15212|81535|320634|56089|98985|22041|18700|73750|270685|17187|12835|20229|15185|14664|67710|66734|54484|68520|67455|94185|20345|232232|73689|21937|67935|11842|75320|14735|71279|18113|230972|14962|24017|72040|66277|16000|67996|228998|11931|56429|76500|68041|74754|14105|70605|106952|19737|214663|66885|5744…	12833|12835|12836|12825|12826|12829	639451|229302	LOC639451|Tm4sf4
-5.6484	0.003	98	7	29	GO:0005201	extracellular matrix structural constituent	MF	3	57616013	57643077	216864|26897|24017|13982|18647|107747|22041|225020|20345|11433|20198|20292|56429|16985|67455|15199|12835|20720|11931|319475|14962|12833|19263|16433|216725|66978|15185|70784|12825|14664|19899|72565|16775|246707|19038|16859|14012|67484|269823|17132|118449|68312|13618|27056|94185|12180|14630|14187|50908|50773|13829|56220|68041|235527|98985|74754|77407|23980|14182|72318|12827|140792|12978|20652|24377…	12833|12835|16775|12843|12825|12827|12831	70770|97064	3230402G14Rik|Wwtr1
-6.16215	0.001	98	6	16	GO:0030020	extracellular matrix structural constituent conferring tensile strength	MF	3	57616013	57643077	216864|26897|24017|13982|18647|107747|22041|225020|20345|11433|20198|20292|56429|16985|67455|15199|12835|20720|11931|319475|14962|12833|19263|16433|216725|66978|15185|70784|12825|14664|19899|72565|16775|246707|19038|16859|14012|67484|269823|17132|118449|68312|13618|27056|94185|12180|14630|14187|50908|50773|13829|56220|68041|235527|98985|74754|77407|23980|14182|72318|12827|140792|12978|20652|24377…	12833|12835|12843|12825|12827|12831	70770|97064	3230402G14Rik|Wwtr1
-3.40852	0.04	34	7	183	GO:0005198	structural molecule activity	MF	3	57635250	57643183	216864|102774|12833|209195|12835|20345|14105|67455|12819|18647|72040|24017|15199|66734|11931|20198|16433|118449|73750|16985|75320|26897|68312|68041|70784|13982|56429|12836|14012|12826|16011|19038|19899|12825	12833|12835|12836|12819|12825|12826|19899	70770|97064	3230402G14Rik|Wwtr1
-9.0011	0	34	6	16	GO:0030020	extracellular matrix structural constituent conferring tensile strength	MF	3	57635250	57643183	216864|102774|12833|209195|12835|20345|14105|67455|12819|18647|72040|24017|15199|66734|11931|20198|16433|118449|73750|16985|75320|26897|68312|68041|70784|13982|56429|12836|14012|12826|16011|19038|19899|12825	12833|12835|12836|12819|12825|12826	70770|97064	3230402G14Rik|Wwtr1
-5.52473	0.003	39	6	48	GO:0004497	monooxygenase activity	MF	3	77507569	77707426	227231|54150|22238|11625|11720|11818|14080|18478|12116|17836|13095|11814|382053|15458|11806|20714|16644|11807|83702|13112|11699|84506|26908|11287|22262|14711|18815|234724|11657|56388|231396|17842|18979|13884|17840|230163|11898|13124|13086	56388|13095|18478|13112|13124|13086	383878	LOC383878
-4.05987	0.03	39	5	53	GO:0020037	heme binding	MF	3	77507569	77707426	227231|54150|22238|11625|11720|11818|14080|18478|12116|17836|13095|11814|382053|15458|11806|20714|16644|11807|83702|13112|11699|84506|26908|11287|22262|14711|18815|234724|11657|56388|231396|17842|18979|13884|17840|230163|11898|13124|13086	13112|56388|13124|13086|13095	383878	LOC383878
-4.14121	0.024	39	5	51	GO:0016705	oxidoreductase activity, acting on paired donors, with incorporation or reduction of molecular oxygen	MF	3	77507569	77707426	227231|54150|22238|11625|11720|11818|14080|18478|12116|17836|13095|11814|382053|15458|11806|20714|16644|11807|83702|13112|11699|84506|26908|11287|22262|14711|18815|234724|11657|56388|231396|17842|18979|13884|17840|230163|11898|13124|13086	13112|56388|18478|13086|13095	383878	LOC383878
-4.09316	0.029	39	7	123	GO:0005506	iron ion binding	MF	3	77507569	77707426	227231|54150|22238|11625|11720|11818|14080|18478|12116|17836|13095|11814|382053|15458|11806|20714|16644|11807|83702|13112|11699|84506|26908|11287|22262|14711|18815|234724|11657|56388|231396|17842|18979|13884|17840|230163|11898|13124|13086	15458|56388|13095|18478|13112|13124|13086	383878	LOC383878
-6.59143	0.001	24	6	53	GO:0004866	endopeptidase inhibitor activity	MF	3	77507569	77707426	227231|54150|22238|11625|11720|11818|14080|18478|12116|17836|13095|11814|382053|15458|11806|20714|16644|11807|83702|13112|11699|84506|26908|11287	16644|11625|20714|17836|11699|11287	383878	LOC383878
-4.50481	0.008	35	5	48	GO:0004497	monooxygenase activity	MF	3	79585796	79641056	226414|20620|56715|17842|22370|18815|11861|13105|382053|83702|12116|67727|73910|56758|76089|14080|69537|20714|13112|227231|71664|11287|100763|15458|76971|216454|18478|22262|15203|11699|387524|13095|11807|11720|13101	13112|13105|13101|18478|13095	70924|320140	4921511C10Rik|B930012P20Rik
-4.37491	0.013	35	5	51	GO:0016705	oxidoreductase activity, acting on paired donors, with incorporation or reduction of molecular oxygen	MF	3	79585796	79641056	226414|20620|56715|17842|22370|18815|11861|13105|382053|83702|12116|67727|73910|56758|76089|14080|69537|20714|13112|227231|71664|11287|100763|15458|76971|216454|18478|22262|15203|11699|387524|13095|11807|11720|13101	13112|13105|13101|18478|13095	70924|320140	4921511C10Rik|B930012P20Rik
-4.41224	0.012	35	7	123	GO:0005506	iron ion binding	MF	3	79585796	79641056	226414|20620|56715|17842|22370|18815|11861|13105|382053|83702|12116|67727|73910|56758|76089|14080|69537|20714|13112|227231|71664|11287|100763|15458|76971|216454|18478|22262|15203|11699|387524|13095|11807|11720|13101	15458|15203|13095|13101|18478|13105|13112	70924|320140	4921511C10Rik|B930012P20Rik
-6.50589	0.001	43	23	829	GO:0003676	nucleic acid binding	MF	3	96726942	96815287	17191|319758|15400|70192|13134|56086|24128|77087|76650|207214|52530|229504|70646|11546|16985|264064|52466|269800|56438|22284|12978|12419|66679|50908|19265|68775|98685|14735|72692|140482|106583|110119|30841|67440|20520|68703|56456|12696|75410|15413|17283|13057|241915	17283|319758|75410|56086|12696|11546|77087|17191|15400|52530|15413|24128|13134|106583|68703|76650|207214|67440|72692|66679|30841|241915|98685	74414|67845|54215	Polr3c|Zfp364|Cd160	74414	Polr3c	polymerase (RNA) III (DNA directed) polypeptide C
-4.92027	0.008	9	7	544	GO:0003677	DNA binding	MF	3	96726942	96815287	17191|319758|15400|70192|13134|56086|24128|77087|76650	17191|15400|76650|319758|13134|56086|77087	74414|67845|54215	Polr3c|Zfp364|Cd160	74414	Polr3c	polymerase (RNA) III (DNA directed) polypeptide C
-4.56231	0.012	38	9	194	GO:0003723	RNA binding	MF	3	96726942	96815287	17191|319758|15400|70192|13134|56086|24128|77087|76650|207214|52530|229504|70646|11546|16985|264064|52466|269800|56438|22284|12978|12419|66679|50908|19265|68775|98685|14735|72692|140482|106583|110119|30841|67440|20520|68703|56456|12696	24128|17191|66679|207214|52530|72692|106583|12696|98685	74414|67845|54215	Polr3c|Zfp364|Cd160
-4.93293	0.006	71	29	829	GO:0003676	nucleic acid binding	MF	3	98713311	98777175	18979|12833|56196|20198|15400|20296|231803|71795|81018|225326|67684|78658|66867|72739|216864|69192|20520|22284|18624|219181|16985|101471|76485|108954|75454|233833|268903|19934|230753|53860|432508|18542|68087|12827|77605|12266|19820|13134|320634|230908|328572|52397|170707|217031|15193|12725|13033|12843|18087|192200|50794|27054|56353|319196|74754|70579|229279|75410|68585|74533|67996|53379|64945|544…	67684|53379|75410|67996|229279|56353|72739|77605|17191|15400|328572|66867|76479|217031|69192|13134|54484|15193|319196|71389|19934|53860|230908|50794|18542|72692|233833|81018|432508	15493|15497|15492	Hsd3b2|Hsd3b6|Hsd3b1
-6.28397	0.001	22	15	829	GO:0003676	nucleic acid binding	MF	4	33415582	33517062	110119|17191|226791|66912|66867|217463|22284|57432|106583|81018|71702|241915|69890|108062|12696|217410|68379|107358|30841|102182|26370|15400	66912|26370|241915|17191|15400|106583|57432|66867|71702|217463|12696|30841|81018|68379|108062	272009|52344|108767	Srrp|D4Ertd199e|Pnrc1
-6.11151	0.002	255	116	1384	GO:0005515	protein binding	MF	4	81044476	81081071	20519|52428|21937|19264|19261|233079|19882|84004|19171|103968|17118|50768|67484|54369|13876|235442|20130|94353|19139|23849|105377|24136|50773|71712|13591|93761|14962|14247|71711|210293|108150|16449|240028|16890|16796|20181|56072|20338|20817|107587|13476|64177|55983|17132|11749|106347|21847|15896|66214|226049|17698|14265|75292|16157|18113|59031|243771|56332|12772|53896|16664|68188|110310|72043|214…	13824|171531|56332|16403|15896|17434|12317|71711|103968|240675|84004|60455|72236|17967|16449|99681|19016|71233|11864|68188|12389|12390|233575|18025|15979|109689|53896|13449|16010|20619|56460|56470|15511|104601|13476|66214|102058|55983|64177|21961|227700|22724|75974|13511|52428|12496|20181|226519|217124|27356|17118|319713|110310|17132|13559|12505|16649|230157|13591|16157|18719|17698|72999|97064|12…	100255|68268	D130004H04Rik|Zdhhc21
-6.07432	0.002	244	33	243	GO:0003700	transcription factor activity	MF	4	81044476	81081071	20519|52428|21937|19264|19261|233079|19882|84004|19171|103968|17118|50768|67484|54369|13876|235442|20130|94353|19139|23849|105377|24136|50773|71712|13591|93761|14962|14247|71711|210293|108150|16449|240028|16890|16796|20181|56072|20338|20817|107587|13476|64177|55983|17132|11749|106347|21847|15896|66214|226049|17698|14265|75292|16157|18113|59031|243771|56332|12772|53896|16664|68188|110310|72043|214…	226049|71939|17286|13710|13591|21407|105377|21410|21414|14247|21416|21417|21419|64177|13876|12606|15423|15426|24136|217166|20181|20183|11864|13661|54139|18025|16362|17132|20846|20464|22259|13559|19016	100255|68268	D130004H04Rik|Zdhhc21
-4.79903	0.008	141	68	1384	GO:0005515	protein binding	MF	4	81073857	81087248	77038|233079|52428|21937|20519|19264|19261|13591|19171|54369|84004|50773|103968|14962|19882|20130|73230|17118|67484|235442|50768|13876|20817|93761|23849|71712|20846|108150|12587|107587|13476|94353|16890|12505|240028|106347|16796|21847|100121|11749|105377|12317|14247|71711|64177|18113|17132|66214|19139|15896|55983|230157|59031|20181|11775|16449|16664|238403|20183|14469|21355|109978|170768|17698|14…	12587|16157|53896|16777|171531|56332|230157|73230|11864|16403|14228|13591|15896|104601|15258|55983|16796|12317|71711|103968|17698|84004|66214|72999|240028|21419|17967|21937|16649|20408|227700|64177|19261|19264|16449|15511|22339|17132|99681|52428|18764|12496|20181|74198|226519|56792|13476|68188|17118|319713|22371|12772|110310|12390|18025|15979|21355|20846|56177|14167|19188|210293|13559|60455|12505…	100255|68268	D130004H04Rik|Zdhhc21
-3.69773	0.026	22	6	183	GO:0005198	structural molecule activity	MF	4	83375568	83441303	99045|18854|11837|27410|65962|54426|71853|66111|56458|11835|68614|68526|243529|212111|99738|13034|11461|66211|13992|19264|67891|19988	66211|99045|67891|19988|11837|11461	338349	D530005L17Rik
-5.37405	0.002	22	5	52	GO:0003735	structural constituent of ribosome	MF	4	83375568	83441303	99045|18854|11837|27410|65962|54426|71853|66111|56458|11835|68614|68526|243529|212111|99738|13034|11461|66211|13992|19264|67891|19988	11837|67891|19988|66211|99045	338349	D530005L17Rik
-7.20299	0	153	10	32	GO:0015078	hydrogen ion transporter activity	MF	4	147160434	147244012	63954|12036|105352|12858|17995|65962|71361|71973|68465|50767|66925|67680|16828|15929|12039|11947|12638|77411|64074|19340|12335|20657|170718|78473|56470|52231|227394|11409|259300|18104|22273|14287|227197|16561|11775|17105|16661|109900|246782|28080|109979|212111|230603|11958|12861|27103|242505|15926|11837|228880|76826|18984|66694|17178|21854|78266|12389|83813|13992|93687|11747|14194|110842|11364|20…	22273|66694|11947|28080|66290|26419|11958|12858|66043|12861	100483|63958|74310|77822	BB168181|Ube4b|1700121F15Rik|A930028C08Rik
-5.54402	0.006	200	7	16	GO:0046961	hydrogen-transporting ATPase activity, rotational mechanism	MF	4	147160434	147244012	63954|12036|105352|12858|17995|65962|71361|71973|68465|50767|66925|67680|16828|15929|12039|11947|12638|77411|64074|19340|12335|20657|170718|78473|56470|52231|227394|11409|259300|18104|22273|14287|227197|16561|11775|17105|16661|109900|246782|28080|109979|212111|230603|11958|12861|27103|242505|15926|11837|228880|76826|18984|66694|17178|21854|78266|12389|83813|13992|93687|11747|14194|110842|11364|20…	11946|11947|28080|66290|26419|11958|66043	100483|63958|74310|77822	BB168181|Ube4b|1700121F15Rik|A930028C08Rik
-7.15163	0	84	23	351	GO:0016491	oxidoreductase activity	MF	4	147160434	147244012	63954|12036|105352|12858|17995|65962|71361|71973|68465|50767|66925|67680|16828|15929|12039|11947|12638|77411|64074|19340|12335|20657|170718|78473|56470|52231|227394|11409|259300|18104|22273|14287|227197|16561|11775|17105|16661|109900|246782|28080|109979|212111|230603|11958|12861|27103|242505|15926|11837|228880|76826|18984|66694|17178|21854|78266|12389|83813|13992|93687|11747|14194|110842|11364|20…	22273|66694|12039|12040|11409|18984|20657|15926|18104|15929|12858|16828|12861|71361|71754|17995|66945|170718|67680|11364|66108|110842|227197	100483|63958|74310|77822	BB168181|Ube4b|1700121F15Rik|A930028C08Rik
-6.87524	0	80	7	24	GO:0016651	oxidoreductase activity, acting on NADH or NADPH	MF	4	147160434	147244012	63954|12036|105352|12858|17995|65962|71361|71973|68465|50767|66925|67680|16828|15929|12039|11947|12638|77411|64074|19340|12335|20657|170718|78473|56470|52231|227394|11409|259300|18104|22273|14287|227197|16561|11775|17105|16661|109900|246782|28080|109979|212111|230603|11958|12861|27103|242505|15926|11837|228880|76826|18984|66694|17178|21854|78266|12389|83813|13992|93687|11747|14194|110842|11364|20…	18984|17995|15926|18104|15929|66108|227197	100483|63958|74310|77822	BB168181|Ube4b|1700121F15Rik|A930028C08Rik
-5.54402	0.006	200	7	16	GO:0046933	hydrogen-transporting ATP synthase activity, rotational mechanism	MF	4	147160434	147244012	63954|12036|105352|12858|17995|65962|71361|71973|68465|50767|66925|67680|16828|15929|12039|11947|12638|77411|64074|19340|12335|20657|170718|78473|56470|52231|227394|11409|259300|18104|22273|14287|227197|16561|11775|17105|16661|109900|246782|28080|109979|212111|230603|11958|12861|27103|242505|15926|11837|228880|76826|18984|66694|17178|21854|78266|12389|83813|13992|93687|11747|14194|110842|11364|20…	11946|11947|28080|66290|26419|11958|66043	100483|63958|74310|77822	BB168181|Ube4b|1700121F15Rik|A930028C08Rik
-5.11636	0.014	206	10	39	GO:0050662	coenzyme binding	MF	4	147160434	147244012	63954|12036|105352|12858|17995|65962|71361|71973|68465|50767|66925|67680|16828|15929|12039|11947|12638|77411|64074|19340|12335|20657|170718|78473|56470|52231|227394|11409|259300|18104|22273|14287|227197|16561|11775|17105|16661|109900|246782|28080|109979|212111|230603|11958|12861|27103|242505|15926|11837|228880|76826|18984|66694|17178|21854|78266|12389|83813|13992|93687|11747|14194|110842|11364|20…	66945|67883|13382|11430|18984|17995|78920|110842|14555|66108	100483|63958|74310|77822	BB168181|Ube4b|1700121F15Rik|A930028C08Rik
-7.37864	0	135	52	829	GO:0003676	nucleic acid binding	MF	5	43102381	43222418	72459|12013|70425|19821|18854|229504|235134|207214|53380|224624|73340|74411|14368|80877|13667|20598|230709|16391|20663|72354|68011|494448|231803|80907|52808|68911|27410|208647|14312|66665|56070|244757|22343|27054|56217|219249|70605|67500|11797|74254|12408|59093|20527|56438|16410|53331|68147|207352|15384|26398|66999|54123|104625|11773|70572|107358|17191|69792|73689|213988|67996|74302|230484|51788|…	225027|53380|56070|16391|66184|67500|72459|15384|226075|67996|72480|66979|18854|17191|22697|68011|18988|104625|68147|20663|109113|14011|56698|24128|17217|20677|52808|27081|51788|22221|66381|208647|59093|106583|70223|73181|19934|26466|13667|213988|67393|17257|54123|12013|207214|20847|230257|19009|241915|219249|68219|235134	77548|16826	8030487O14Rik|Ldb2
-5.23237	0.006	111	31	544	GO:0003677	DNA binding	MF	5	43102381	43222418	72459|12013|70425|19821|18854|229504|235134|207214|53380|224624|73340|74411|14368|80877|13667|20598|230709|16391|20663|72354|68011|494448|231803|80907|52808|68911|27410|208647|14312|66665|56070|244757|22343|27054|56217|219249|70605|67500|11797|74254|12408|59093|20527|56438|16410|53331|68147|207352|15384|26398|66999|54123|104625|11773|70572|107358|17191|69792|73689|213988|67996|74302|230484|51788|…	53380|56070|16391|67500|15384|226075|67996|72480|66979|18854|17191|22697|208647|18988|20663|109113|14011|17217|20677|52808|51788|66381|59093|73181|67393|26466|54123|12013|20847|241915|235134	77548|16826	8030487O14Rik|Ldb2
-4.75215	0.014	147	19	194	GO:0003723	RNA binding	MF	5	43102381	43222418	72459|12013|70425|19821|18854|229504|235134|207214|53380|224624|73340|74411|14368|80877|13667|20598|230709|16391|20663|72354|68011|494448|231803|80907|52808|68911|27410|208647|14312|66665|56070|244757|22343|27054|56217|219249|70605|67500|11797|74254|12408|59093|20527|56438|16410|53331|68147|207352|15384|26398|66999|54123|104625|11773|70572|107358|17191|69792|73689|213988|67996|74302|230484|51788|…	24128|72459|57317|17191|66184|17257|68011|207214|104625|68147|59093|15384|106583|225027|56698|68219|67996|19934|230257	77548|16826	8030487O14Rik|Ldb2
-4.65689	0.012	73	29	829	GO:0003676	nucleic acid binding	MF	5	43102502	43237270	18854|72459|12013|70425|224624|19821|27410|13667|229504|17350|235134|104625|80877|207214|56388|68911|20663|72354|56438|53380|52808|14368|73340|74411|69792|231803|80907|16391|72020|114741|20598|109900|230709|68011|208647|18988|27054|225027|74254|12408|66979|56070|211389|66665|494448|11773|11416|14312|26466|72480|70605|16410|219249|11797|70223|213988|68147|53331|244757|14933|11606|22343|67996|56217…	225027|53380|56070|16391|67500|72459|67996|72480|66979|18854|208647|18988|104625|68147|20663|52808|27081|22221|70223|59093|68011|19934|26466|13667|213988|12013|207214|219249|235134	77548|16826	8030487O14Rik|Ldb2
-3.32701	0.05	15	9	829	GO:0003676	nucleic acid binding	MF	5	47507771	47613122	19821|229504|17191|12013|72459|24128|80877|11797|73181|70646|56070|109857|66912|54123|67500	24128|66912|72459|56070|17191|54123|67500|12013|73181	80334|625026	Kcnip4|LOC625026
-4.70574	0.009	66	6	39	GO:0003682	chromatin binding	MF	5	47508157	47790014	19821|17191|229504|12013|72459|11797|24128|80877|73181|70646|56070|54123|67500|66912|72354|140482|12408|217410|77087|241915|494448|70425|20663|20527|107358|66867|109857|67072|78658|22284|11837|20520|231803|19655|70605|319263|56196|12419|56438|56217|20598|73340|106583|225027|12417|15204|244757|16410|68775|70999|70047|328572|12905|75717|26466|56364|68147|269800|230709|74411|53331|74256|58523|68703|…	12417|12419|17191|19821|494448|12151	80334|625026|77415	Kcnip4|LOC625026|C030015E24Rik
-5.7049	0.005	86	6	21	GO:0004714	transmembrane receptor protein tyrosine kinase activity	MF	5	75829345	75855348	65973|225341|69142|12978|217258|269823|13618|15979|14182|18718|18613|76088|21961|14871|16010|21810|20272|19737|13038|11433|73341|20740|118449|224273|14276|16493|18596|20392|246707|71914|76477|319713|16985|21814|20641|60595|14962|18553|109552|70584|56878|23980|14131|14127|77907|104086|75292|74145|69903|68119|14707|68041|109689|20292|16971|12227|19347|18134|11749|17105|72318|19062|69165|57262|56744…	18596|71461|14182|17967|12978|18553	74318	Hod
-5.5592	0.005	142	14	100	GO:0030246	carbohydrate binding	MF	5	75829345	75855348	65973|225341|69142|12978|217258|269823|13618|15979|14182|18718|18613|76088|21961|14871|16010|21810|20272|19737|13038|11433|73341|20740|118449|224273|14276|16493|18596|20392|246707|71914|76477|319713|16985|21814|20641|60595|14962|18553|109552|70584|56878|23980|14131|14127|77907|104086|75292|74145|69903|68119|14707|68041|109689|20292|16971|12227|19347|18134|11749|17105|72318|19062|69165|57262|56744…	17312|76477|14182|224273|56744|12330|69165|17967|17064|69142|20345|170779|14268|12317	74318	Hod
-4.87555	0.015	190	11	54	GO:0005529	sugar binding	MF	5	75829345	75855348	65973|225341|69142|12978|217258|269823|13618|15979|14182|18718|18613|76088|21961|14871|16010|21810|20272|19737|13038|11433|73341|20740|118449|224273|14276|16493|18596|20392|246707|71914|76477|319713|16985|21814|20641|60595|14962|18553|109552|70584|56878|23980|14131|14127|77907|104086|75292|74145|69903|68119|14707|68041|109689|20292|16971|12227|19347|18134|11749|17105|72318|19062|69165|57262|56744…	17312|17064|12330|69165|12317|224273|16852|69142|20345|170779|17533	74318	Hod
-5.15037	0.008	86	13	155	GO:0004888	transmembrane receptor activity	MF	5	75829345	75855348	65973|225341|69142|12978|217258|269823|13618|15979|14182|18718|18613|76088|21961|14871|16010|21810|20272|19737|13038|11433|73341|20740|118449|224273|14276|16493|18596|20392|246707|71914|76477|319713|16985|21814|20641|60595|14962|18553|109552|70584|56878|23980|14131|14127|77907|104086|75292|74145|69903|68119|14707|68041|109689|20292|16971|12227|19347|18134|11749|17105|72318|19062|69165|57262|56744…	233571|18596|71461|14182|15979|12978|14127|13618|14131|12267|18553|17967|116701	74318	Hod
-4.54945	0.027	174	33	402	GO:0004872	receptor activity	MF	5	75829345	75855348	65973|225341|69142|12978|217258|269823|13618|15979|14182|18718|18613|76088|21961|14871|16010|21810|20272|19737|13038|11433|73341|20740|118449|224273|14276|16493|18596|20392|246707|71914|76477|319713|16985|21814|20641|60595|14962|18553|109552|70584|56878|23980|14131|14127|77907|104086|75292|74145|69903|68119|14707|68041|109689|20292|16971|12227|19347|18134|11749|17105|72318|19062|69165|57262|56744…	12267|72324|13618|14127|16414|170779|18596|71461|17064|69165|17967|235312|231602|14131|14132|21813|21814|19263|74048|14276|16971|11864|116701|20832|12257|233571|14182|71145|71914|15979|18414|12978|18553	74318	Hod
-5.86374	0.002	174	46	582	GO:0004871	signal transducer activity	MF	5	75829345	75855348	65973|225341|69142|12978|217258|269823|13618|15979|14182|18718|18613|76088|21961|14871|16010|21810|20272|19737|13038|11433|73341|20740|118449|224273|14276|16493|18596|20392|246707|71914|76477|319713|16985|21814|20641|60595|14962|18553|109552|70584|56878|23980|14131|14127|77907|104086|75292|74145|69903|68119|14707|68041|109689|20292|16971|12227|19347|18134|11749|17105|72318|19062|69165|57262|56744…	15979|72324|13618|14228|68119|67865|17967|16414|170779|18596|71461|231602|56744|69165|57262|14127|235312|12978|14131|14132|21813|21814|14276|19263|74048|20292|16971|20305|20308|11864|16985|19737|116701|20832|12257|21858|233571|14182|20200|71145|71914|12267|18414|17064|14707|18553	74318	Hod
-5.4771	0.005	117	7	26	GO:0019199	transmembrane receptor protein kinase activity	MF	5	75829345	75855348	65973|225341|69142|12978|217258|269823|13618|15979|14182|18718|18613|76088|21961|14871|16010|21810|20272|19737|13038|11433|73341|20740|118449|224273|14276|16493|18596|20392|246707|71914|76477|319713|16985|21814|20641|60595|14962|18553|109552|70584|56878|23980|14131|14127|77907|104086|75292|74145|69903|68119|14707|68041|109689|20292|16971|12227|19347|18134|11749|17105|72318|19062|69165|57262|56744…	18596|71461|14182|17967|12978|21813|18553	74318	Hod
-7.04453	0	26	5	21	GO:0004714	transmembrane receptor protein tyrosine kinase activity	MF	5	75831615	75870456	65973|225341|21961|69142|217258|13618|12978|18553|269823|16010|226251|69903|18613|14182|15979|12317|73341|75292|16493|76088|18596|18718|60595|19737|98388|17967	18553|12978|18596|14182|17967	74318	Hod
-4.42494	0.024	47	7	90	GO:0004713	protein-tyrosine kinase activity	MF	5	75831615	75870456	65973|225341|21961|69142|217258|13618|12978|18553|269823|16010|226251|69903|18613|14182|15979|12317|73341|75292|16493|76088|18596|18718|60595|19737|98388|17967|77907|118449|14871|12227|20392|224273|14261|11433|70584|21810|20272|76477|16971|13038|23980|14707|21414|104086|319713|69014|59125	18596|14182|17967|12978|59125|70584|18553	74318	Hod
-4.23275	0.027	89	15	236	GO:0016773	phosphotransferase activity, alcohol group as acceptor	MF	5	75831615	75870456	65973|225341|21961|69142|217258|13618|12978|18553|269823|16010|226251|69903|18613|14182|15979|12317|73341|75292|16493|76088|18596|18718|60595|19737|98388|17967|77907|118449|14871|12227|20392|224273|14261|11433|70584|21810|20272|76477|16971|13038|23980|14707|21414|104086|319713|69014|59125|20341|19347|20529|56878|13026|14276|20740|13429|15185|19062|246707|18476|16558|14962|72324|19263|20423|93761|…	23972|71461|14182|17967|70584|12978|59125|69014|18553|11864|18596|15258|75292|18718|21813	74318	Hod
-4.60734	0.016	136	28	402	GO:0004872	receptor activity	MF	5	75831615	75870456	65973|225341|21961|69142|217258|13618|12978|18553|269823|16010|226251|69903|18613|14182|15979|12317|73341|75292|16493|76088|18596|18718|60595|19737|98388|17967|77907|118449|14871|12227|20392|224273|14261|11433|70584|21810|20272|76477|16971|13038|23980|14707|21414|104086|319713|69014|59125|20341|19347|20529|56878|13026|14276|20740|13429|15185|19062|246707|18476|16558|14962|72324|19263|20423|93761|…	15979|72324|13618|17967|18596|71461|17064|118445|14127|235312|231602|14131|21813|21814|19263|15040|14276|16971|11864|116701|20832|233571|14182|71914|12267|12978|18553|26365	74318	Hod
-4.56305	0.018	138	36	582	GO:0004871	signal transducer activity	MF	5	75831615	75870456	65973|225341|21961|69142|217258|13618|12978|18553|269823|16010|226251|69903|18613|14182|15979|12317|73341|75292|16493|76088|18596|18718|60595|19737|98388|17967|77907|118449|14871|12227|20392|224273|14261|11433|70584|21810|20272|76477|16971|13038|23980|14707|21414|104086|319713|69014|59125|20341|19347|20529|56878|13026|14276|20740|13429|15185|19062|246707|18476|16558|14962|72324|19263|20423|93761|…	15979|72324|13618|14228|68119|19737|17967|18596|71461|231602|17064|118445|14127|235312|12978|14131|21813|21814|19263|15040|14276|16971|20305|11864|16985|116701|20832|233571|14182|71914|12267|56744|14707|20292|18553|26365	74318	Hod
-5.7877	0.003	114	16	155	GO:0004888	transmembrane receptor activity	MF	5	75831615	75870456	65973|225341|21961|69142|217258|13618|12978|18553|269823|16010|226251|69903|18613|14182|15979|12317|73341|75292|16493|76088|18596|18718|60595|19737|98388|17967|77907|118449|14871|12227|20392|224273|14261|11433|70584|21810|20272|76477|16971|13038|23980|14707|21414|104086|319713|69014|59125|20341|19347|20529|56878|13026|14276|20740|13429|15185|19062|246707|18476|16558|14962|72324|19263|20423|93761|…	15040|15979|18596|71461|14182|12267|13618|17967|235312|12978|14131|233571|21813|18553|14127|116701	74318	Hod
-6.54362	0	26	5	26	GO:0019199	transmembrane receptor protein kinase activity	MF	5	75831615	75870456	65973|225341|21961|69142|217258|13618|12978|18553|269823|16010|226251|69903|18613|14182|15979|12317|73341|75292|16493|76088|18596|18718|60595|19737|98388|17967	18553|12978|18596|14182|17967	74318	Hod
-4.00834	0.013	36	7	138	GO:0008289	lipid binding	MF	5	91791971	91873476	11287|11699|13884|15458|12116|14080|11818|11807|18815|11806|227231|11625|16142|13733|11720|11657|20211|12005|16644|22370|72748|13112|13086|66438|18478|67712|234724|100986|26378|14711|66999|83702|12401|11814|54150|11750	14080|11750|11814|11657|12401|11806|11807	78088|319240	Ankrd56|9330159N05Rik
-5.33528	0.001	38	6	53	GO:0004866	endopeptidase inhibitor activity	MF	5	91791971	91873476	11287|11699|13884|15458|12116|14080|11818|11807|18815|11806|227231|11625|16142|13733|11720|11657|20211|12005|16644|22370|72748|13112|13086|66438|18478|67712|234724|100986|26378|14711|66999|83702|12401|11814|54150|11750|226422|11905	11905|16644|11625|12401|11699|11287	78088|319240	Ankrd56|9330159N05Rik
-3.34739	0.042	22	8	402	GO:0004872	receptor activity	MF	5	126661819	126700060	21824|18438|73230|226432|19139|15959|230157|65973|13591|50915|70804|107045|237847|16796|232539|110078|14645|108960|21814|19039|80285|20183	21824|108960|18438|237847|70804|21814|20183|19039	243277|20055	Gpr133|Rps16	243277	Gpr133	G protein-coupled receptor 133
-3.66797	0.026	22	10	582	GO:0004871	signal transducer activity	MF	5	126661819	126700060	21824|18438|73230|226432|19139|15959|230157|65973|13591|50915|70804|107045|237847|16796|232539|110078|14645|108960|21814|19039|80285|20183	21824|108960|50915|18438|237847|230157|70804|21814|20183|19039	243277|20055	Gpr133|Rps16	243277	Gpr133	G protein-coupled receptor 133
-5.21457	0.002	70	7	46	GO:0015405	P-P-bond-hydrolysis-driven transporter activity	MF	5	134758704	134882912	66925|18749|21854|11364|12861|19243|71361|71754|22273|26401|14697|67443|269061|26385|11848|26419|381314|75406|17001|11747|17158|26874|19340|94245|11947|12010|227624|230721|66043|28080|72981|66445|231086|20688|27360|67980|72157|56705|14661|18655|27999|78266|227197|93687|109900|11845|56428|230257|227394|12767|72459|19286|12335|70025|16661|212111|21856|11837|56451|68349|70031|15006|16410|319817|2059…	21856|11947|30059|28080|26419|66043|21854	13846|22635|333778|13856	Ephb4|Zan|LOC333778|Epo
-4.55126	0.011	30	5	55	GO:0042626	ATPase activity, coupled to transmembrane movement of substances	MF	5	134758704	134882912	66925|18749|21854|11364|12861|19243|71361|71754|22273|26401|14697|67443|269061|26385|11848|26419|381314|75406|17001|11747|17158|26874|19340|94245|11947|12010|227624|230721|66043|28080	28080|26874|26419|11947|66043	13846|22635|333778|13856	Ephb4|Zan|LOC333778|Epo
-7.33165	0	30	6	32	GO:0015078	hydrogen ion transporter activity	MF	5	134758704	134882912	66925|18749|21854|11364|12861|19243|71361|71754|22273|26401|14697|67443|269061|26385|11848|26419|381314|75406|17001|11747|17158|26874|19340|94245|11947|12010|227624|230721|66043|28080	22273|11947|28080|26419|66043|12861	13846|22635|333778|13856	Ephb4|Zan|LOC333778|Epo
-4.12112	0.025	30	7	161	GO:0017111	nucleoside-triphosphatase activity	MF	5	134758704	134882912	66925|18749|21854|11364|12861|19243|71361|71754|22273|26401|14697|67443|269061|26385|11848|26419|381314|75406|17001|11747|17158|26874|19340|94245|11947|12010|227624|230721|66043|28080	11848|14697|11947|28080|26419|26874|66043	13846|22635|333778|13856	Ephb4|Zan|LOC333778|Epo
-4.48845	0.011	53	5	32	GO:0015078	hydrogen ion transporter activity	MF	5	134860522	134888824	66925|26419|11364|19243|12010|21854|212139|15006|12861|26401|69562|70579|71361|269061|26385|14661|11747|71754|72157|18655|75406|17001|11848|227624|67443|67465|231086|319817|14030|24128|26874|22273|212111|18749|30046|14697|27360|78266|17105|19340|192196|66043|26908|72981|94245|56705|14629|227394|15461|381314|12335|67980|11947	22273|11947|66043|12861|26419	13856	Epo
-4.06288	0.038	75	24	641	GO:0000166	nucleotide binding	MF	5	134860727	134974301	26419|66925|12010|11364|24128|70579|26908|19243|67465|12861|15006|18749|21854|17001|26401|69562|72157|269061|11747|71361|67443|71754|26385|11848|212139|319817|78266|14030|227624|18655|231086|30046|58193|20663|19340|26874|230257|22273|56248|17105|192196|66043|219249|27360|72981|66220|14544|170707|14629|14672|75406|16410|94245|14884|76295|227394|76826|109900|28027|12419|19878|19291|69237|14661|1233…	269061|76295|19340|26385|76826|26908|26401|19878|227624|15388|11947|26419|56248|69562|18749|14661|11848|14030|14672|18655|66588|230257|69237|26874	13856|74097|77707|57330|14693|83766|50765	Epo|Pop7|9130604C24Rik|Perq1|Gnb2|Actl6b|Trfr2	83766	Actl6b	actin-like 6B
-4.74712	0.013	47	5	32	GO:0015078	hydrogen ion transporter activity	MF	5	136327986	136502244	67036|353172|71116|231801|68015|68349|56705|84585|76826|11740|14697|66108|11370|59027|30058|66925|12039|109801|381314|216767|110265|72948|233870|17995|68291|18655|12858|78473|110821|22273|12861|11947|74197|59049|12466|67895|71361|67231|76626|27053|78523|20193|75406|11757|67680|72828|66694	22273|12858|11947|12861|66694	18590|70744|19085	Pdgfa|6330403L08Rik|Prkar1b
-7.37939	0.001	47	17	351	GO:0016491	oxidoreductase activity	MF	5	136327986	136502244	67036|353172|71116|231801|68015|68349|56705|84585|76826|11740|14697|66108|11370|59027|30058|66925|12039|109801|381314|216767|110265|72948|233870|17995|68291|18655|12858|78473|110821|22273|12861|11947|74197|59049|12466|67895|71361|67231|76626|27053|78523|20193|75406|11757|67680|72828|66694	67680|22273|17995|68291|66694|71361|11370|12039|11757|75406|68349|72948|74197|110265|12858|66108|12861	18590|70744|19085	Pdgfa|6330403L08Rik|Prkar1b
-5.23902	0.006	45	7	71	GO:0009055	electron carrier activity	MF	5	136327986	136502244	67036|353172|71116|231801|68015|68349|56705|84585|76826|11740|14697|66108|11370|59027|30058|66925|12039|109801|381314|216767|110265|72948|233870|17995|68291|18655|12858|78473|110821|22273|12861|11947|74197|59049|12466|67895|71361|67231|76626|27053|78523|20193|75406|11757|67680	67680|17995|75406|72948|74197|66108|68349	18590|70744|19085	Pdgfa|6330403L08Rik|Prkar1b
-3.56772	0.031	31	10	402	GO:0004872	receptor activity	MF	6	7721628	7795851	11835|73149|11837|209354|21858|11568|13836|12273|71145|13034|64817|14584|71853|22177|69583|16658|66211|99738|26611|13479|14276|19264|17308|329777|83768|67834|13002|94192|13733|71461|64297	19264|14276|13733|71145|13836|12273|64297|11835|73149|71461	213945	Col28a1
-4.34335	0.008	34	14	582	GO:0004871	signal transducer activity	MF	6	7721628	7795851	11835|73149|11837|209354|21858|11568|13836|12273|71145|13034|64817|14584|71853|22177|69583|16658|66211|99738|26611|13479|14276|19264|17308|329777|83768|67834|13002|94192|13733|71461|64297|64177|14707|20305	19264|21858|14276|13733|12273|71145|13836|69583|20305|14707|64297|11835|73149|71461	213945	Col28a1
-4.09729	0.014	16	5	134	GO:0005102	receptor binding	MF	6	11581289	11766224	20308|235469|17312|21810|21858|68119|13057|12843|17533|75965|330171|20305|18134|74145|14672|69583	20305|21858|68119|20308|69583	17992|75725	Ndufa4|Phf14
-5.48157	0.001	30	7	100	GO:0030246	carbohydrate binding	MF	6	11581289	11766224	20308|235469|17312|21810|21858|68119|13057|12843|17533|75965|330171|20305|18134|74145|14672|69583|14584|268977|192187|50530|18613|21813|13429|14268|74761|18414|16658|317750|170779|14314	17312|192187|14314|14584|170779|14268|17533	17992|75725	Ndufa4|Phf14
-4.35712	0.008	38	15	582	GO:0004871	signal transducer activity	MF	6	11581289	11766224	20308|235469|17312|21810|21858|68119|13057|12843|17533|75965|330171|20305|18134|74145|14672|69583|14584|268977|192187|50530|18613|21813|13429|14268|74761|18414|16658|317750|170779|14314|13349|64817|16179|13479|110454|69774|67951|71145	21858|192187|13349|71145|69774|69583|14672|20305|16179|20308|18414|68119|170779|17533|21813	17992|75725	Ndufa4|Phf14
-3.58055	0.049	57	17	534	GO:0008270	zinc ion binding	MF	6	29120589	29269442	245944|67039|56399|106957|56041|12876|22433|67842|101214|14791|53606|18242|56453|22327|66471|59048|30791|20384|244713|242466|102182|208718|216705|78903|216825|11538|67727|11732|72519|58193|228960|207352|11461|140579|19697|19820|108652|19988|12675|56456|72145|18099|27081|74741|67367|20641|237052|74149|108062|225164|19712|238386|68379|208647|104625|73469|66743	19712|242466|68379|74149|30791|244713|216825|225164|12876|106957|72145|11538|66743|19820|27081|56399|73469	69573|245884|74658|330277|12321|12057|232664	2310016C08Rik|AI507611|4930445G23Rik|BC048651|Calu|Opn1sw|4921511K06Rik
-4.03613	0.011	26	8	265	GO:0005509	calcium ion binding	MF	6	89630896	89657376	22359|170791|20364|12267|246707|16985|74761|235435|19038|12825|21824|12843|21814|101437|68428|17069|14118|16859|13649|14469|13809|107747|70445|22142|20198|14314	21824|20198|14118|14314|70445|13809|22359|101437	18844	Plxna1
-4.22285	0.008	58	7	78	GO:0005543	phospholipid binding	MF	6	90043263	90238168	19139|21814|80285|230157|13809|50908|108960|67484|77032|73910|73230|56193|18438|71145|13733|12335|192289|11758|77407|20130|20338|21858|24136|56715|22371|13592|266692|12475|226098|13479|171166|17067|22021|227394|18214|19285|14645|71041|76477|226422|19264|75974|12257|22666|109019|20471|12450|18187|226049|75292|19713|237847|171508|170625|13040|64074|216197|83436	170625|266692|13479|17067|83436|237847|12475	113855|113857|113848|113847|113854	V1rb7|V1rb9|V1ra6|V1ra5|V1rb4
-4.02464	0.014	58	6	58	GO:0035091	phosphoinositide binding	MF	6	90043263	90238168	19139|21814|80285|230157|13809|50908|108960|67484|77032|73910|73230|56193|18438|71145|13733|12335|192289|11758|77407|20130|20338|21858|24136|56715|22371|13592|266692|12475|226098|13479|171166|17067|22021|227394|18214|19285|14645|71041|76477|226422|19264|75974|12257|22666|109019|20471|12450|18187|226049|75292|19713|237847|171508|170625|13040|64074|216197|83436	170625|13479|17067|83436|237847|12475	113855|113857|113848|113847|113854	V1rb7|V1rb9|V1ra6|V1ra5|V1rb4
-4.83338	0.004	85	9	78	GO:0005543	phospholipid binding	MF	6	90140009	90238299	73910|80285|108960|50908|21814|67484|13809|230157|75974|73230|19139|71145|18438|22021|226422|56715|22666|15203|13733|21858|192289|171508|72565|14645|266692|269823|76477|12450|19878|18187|20130|109019|19285|22371|19128|56213|56193|19376|77407|12475|16909|11798|12257|237847|246707|105377|20471|72318|102058|15979|226049|13479|77032|116847|11502|24136|107747|15959|80888|118449|56758|20272|17312|22796…	170625|266692|11750|13479|102058|83436|17069|237847|12475	113848|113847|113854	V1ra6|V1ra5|V1rb4
-4.25784	0.016	85	11	138	GO:0008289	lipid binding	MF	6	90140009	90238299	73910|80285|108960|50908|21814|67484|13809|230157|75974|73230|19139|71145|18438|22021|226422|56715|22666|15203|13733|21858|192289|171508|72565|14645|266692|269823|76477|12450|19878|18187|20130|109019|19285|22371|19128|56213|56193|19376|77407|12475|16909|11798|12257|237847|246707|105377|20471|72318|102058|15979|226049|13479|77032|116847|11502|24136|107747|15959|80888|118449|56758|20272|17312|22796…	170625|266692|11750|19878|13479|102058|83436|17069|237847|12475|75292	113848|113847|113854	V1ra6|V1ra5|V1rb4
-3.98241	0.032	85	7	58	GO:0035091	phosphoinositide binding	MF	6	90140009	90238299	73910|80285|108960|50908|21814|67484|13809|230157|75974|73230|19139|71145|18438|22021|226422|56715|22666|15203|13733|21858|192289|171508|72565|14645|266692|269823|76477|12450|19878|18187|20130|109019|19285|22371|19128|56213|56193|19376|77407|12475|16909|11798|12257|237847|246707|105377|20471|72318|102058|15979|226049|13479|77032|116847|11502|24136|107747|15959|80888|118449|56758|20272|17312|22796…	170625|13479|102058|83436|17069|237847|12475	113848|113847|113854	V1ra6|V1ra5|V1rb4
-4.07319	0.033	123	25	402	GO:0004872	receptor activity	MF	6	90413491	90490143	17312|21814|50908|80285|13809|15203|74761|246707|19038|18438|118449|67484|107747|80888|14871|21415|20272|74145|17533|72318|12033|71145|21858|11502|12825|216725|14376|14645|12843|226830|16859|58176|13858|171508|19376|20740|72565|71704|16985|13057|69142|22359|20364|52502|29815|11861|170779|70266|56213|15926|106572|71914|20409|11433|20657|56758|20392|18162|20308|12257|14131|73910|66978|20198|17105|1…	12033|15979|18438|14600|18187|170779|13982|13858|13733|14127|14131|21814|12479|14276|67784|16971|13649|22359|12257|14182|71145|71914|12267|18162|17533	113852|22296	V1rb1|V1ra1	113852|22296	V1rb1|V1ra1	vomeronasal 1 receptor, B1|vomeronasal 1 receptor, A1
-4.09135	0.032	123	32	582	GO:0004871	signal transducer activity	MF	6	90413491	90490143	17312|21814|50908|80285|13809|15203|74761|246707|19038|18438|118449|67484|107747|80888|14871|21415|20272|74145|17533|72318|12033|71145|21858|11502|12825|216725|14376|14645|12843|226830|16859|58176|13858|171508|19376|20740|72565|71704|16985|13057|69142|22359|20364|52502|29815|11861|170779|70266|56213|15926|106572|71914|20409|11433|20657|56758|20392|18162|20308|12257|14131|73910|66978|20198|17105|1…	12033|15979|16773|18438|14600|18187|14228|14276|170779|13982|13858|13733|56744|14127|14131|21814|12479|20292|67784|16971|13649|20308|22359|16985|12257|21858|14182|71145|71914|12267|18162|17533	113852|22296	V1rb1|V1ra1	113852|22296	V1rb1|V1ra1	vomeronasal 1 receptor, B1|vomeronasal 1 receptor, A1
-3.76502	0.04	44	5	54	GO:0005529	sugar binding	MF	6	90580986	90658975	21814|17312|13809|50908|15203|74761|80285|80888|19038|107747|14871|16493|18438|20740|170779|118449|12033|67484|246707|226830|171508|21415|11502|17069|71704|58176|19376|74145|20308|73910|21858|52502|20272|71145|216725|12843|72565|69142|13858|13057|73230|11861|16859|17533	17312|16859|17533|69142|170779	113851|243535|381796|71797	V1ra9|BC048671|LOC381796|Chst13
-3.95787	0.011	7	5	402	GO:0004872	receptor activity	MF	6	93109402	93233539	18718|77407|18414|18438|18187|14131|13733	14131|18414|18187|13733|18438	101401|74516	Adamts9|A730049H05Rik
-4.26051	0.006	16	9	582	GO:0004871	signal transducer activity	MF	6	93109402	93233539	18718|77407|18414|18438|18187|14131|13733|104086|226422|20564|50908|17158|68119|29869|18214|12267	12267|13733|18438|18187|18414|18214|20564|68119|14131	101401|74516	Adamts9|A730049H05Rik
-4.99141	0.003	16	6	155	GO:0004888	transmembrane receptor activity	MF	6	93109402	93233539	18718|77407|18414|18438|18187|14131|13733|104086|226422|20564|50908|17158|68119|29869|18214|12267	12267|13733|18214|18187|18414|14131	101401|74516	Adamts9|A730049H05Rik
-3.68092	0.029	20	8	402	GO:0004872	receptor activity	MF	6	93199813	93246147	77407|18438|18718|14131|18414|246707|226422|52398|20564|80285|18187|50908|13733|16909|56644|12267|13034|29869|56193|18214	12267|56644|13733|18438|18187|18414|18214|14131	74516|101401	A730049H05Rik|Adamts9
-4.34162	0.016	51	18	582	GO:0004871	signal transducer activity	MF	6	93199813	93246147	77407|18438|18718|14131|18414|246707|226422|52398|20564|80285|18187|50908|13733|16909|56644|12267|13034|29869|56193|18214|68119|72318|76477|330171|72565|27056|17158|12978|13136|215449|233571|104086|77032|217262|17918|192289|20308|73149|67712|24136|58809|64929|19038|54612|20452|20471|20305|12475|67865|117146|14276	20564|18187|56644|13733|18438|12267|18414|67865|20305|12978|233571|54612|18214|68119|20308|14131|14276|73149	74516|101401	A730049H05Rik|Adamts9
-5.11533	0.003	31	8	155	GO:0004888	transmembrane receptor activity	MF	6	93199813	93246147	77407|18438|18718|14131|18414|246707|226422|52398|20564|80285|18187|50908|13733|16909|56644|12267|13034|29869|56193|18214|68119|72318|76477|330171|72565|27056|17158|12978|13136|215449|233571	12267|13733|18214|18187|18414|12978|14131|233571	74516|101401	A730049H05Rik|Adamts9
-3.52872	0.035	13	6	360	GO:0030528	transcription regulator activity	MF	6	109044672	109095652	20338|20846|72157|641340|14775|19188|73230|69257|24136|13592|217835|20183|19285	24136|69257|20846|19285|20183|641340	78902|20893	4833447P13Rik|Bhlhb2	20893	Bhlhb2	basic helix-loop-helix domain containing, class B2
-5.04059	0.008	152	6	16	GO:0030020	extracellular matrix structural constituent conferring tensile strength	MF	6	116177465	116205683	76267|22320|16784|20692|53328|18784|53319|103140|103889|70361|22352|12837|57874|66234|54135|56878|26433|75458|67475|19079|23945|107587|53313|269261|73341|11951|54710|71779|66880|74568|269397|54326|29816|17920|16846|14314|20194|233571|12095|319713|12826|16404|15413|12390|29815|20196|104445|97064|78558|14118|21401|54612|15357|102462|18952|11610|17984|14063|66695|14228|12819|18510|71795|54409|66978|…	12833|12837|12819|12826|12827|12831	67088|19951|212516	Cand2|Rpl32|BC060267
-5.41748	0.004	152	8	29	GO:0005201	extracellular matrix structural constituent	MF	6	116177465	116205683	76267|22320|16784|20692|53328|18784|53319|103140|103889|70361|22352|12837|57874|66234|54135|56878|26433|75458|67475|19079|23945|107587|53313|269261|73341|11951|54710|71779|66880|74568|269397|54326|29816|17920|16846|14314|20194|233571|12095|319713|12826|16404|15413|12390|29815|20196|104445|97064|78558|14118|21401|54612|15357|102462|18952|11610|17984|14063|66695|14228|12819|18510|71795|54409|66978|…	12833|12837|14118|12819|226519|12826|12827|12831	67088|19951|212516	Cand2|Rpl32|BC060267
-4.79652	0.02	212	23	183	GO:0005198	structural molecule activity	MF	6	116177465	116205683	76267|22320|16784|20692|53328|18784|53319|103140|103889|70361|22352|12837|57874|66234|54135|56878|26433|75458|67475|19079|23945|107587|53313|269261|73341|11951|54710|71779|66880|74568|269397|54326|29816|17920|16846|14314|20194|233571|12095|319713|12826|16404|15413|12390|29815|20196|104445|97064|78558|14118|21401|54612|15357|102462|18952|11610|17984|14063|66695|14228|12819|18510|71795|54409|66978|…	76737|12819|54420|12826|12827|16668|12831|12833|17698|12837|14118|64058|102462|12737|12738|11468|269261|22350|22352|226519|76763|110308|18417	67088|19951|212516	Cand2|Rpl32|BC060267	19951	Rpl32	ribosomal protein L32
-3.8366	0.029	40	12	402	GO:0004872	receptor activity	MF	6	128103182	128242814	13733|80285|107607|11459|22177|24136|72318|17242|80888|78558|108101|14961|93686|19376|67484|17972|14609|75974|57262|67784|108960|12772|19264|58187|20452|16859|14127|19038|106572|15203|210293|216864|14645|19039|14276|21814|50908|246707|19263|71145	108960|19264|12772|13733|67784|71145|14127|14961|21814|14276|19039|19263	101187	Parp11
-3.45179	0.05	40	14	582	GO:0004871	signal transducer activity	MF	6	128103182	128242814	13733|80285|107607|11459|22177|24136|72318|17242|80888|78558|108101|14961|93686|19376|67484|17972|14609|75974|57262|67784|108960|12772|19264|58187|20452|16859|14127|19038|106572|15203|210293|216864|14645|19039|14276|21814|50908|246707|19263|71145	108960|19264|12772|13733|67784|71145|57262|14127|14961|21814|14276|17242|19039|19263	101187	Parp11
-5.90304	0.002	177	7	16	GO:0030020	extracellular matrix structural constituent conferring tensile strength	MF	6	128581728	128619729	103889|58187|13592|16846|104445|19264|107607|57262|24136|12406|22177|13733|404634|228602|93686|320586|108101|67883|75458|19716|13038|75552|14229|68837|19243|67784|67484|12484|15437|23794|14775|12738|14961|12843|269823|103140|67475|18162|76626|80285|11749|20469|225341|14609|29815|20657|54725|13134|21413|14276|74048|69774|19285|16859|12819|56612|16924|78076|22142|58233|18417|14182|15438|102462|6697…	12833|12843|12819|12826|12827|12829|12831	68498|109246	Tspan11|Tspan9
-4.92397	0.015	177	8	29	GO:0005201	extracellular matrix structural constituent	MF	6	128581728	128619729	103889|58187|13592|16846|104445|19264|107607|57262|24136|12406|22177|13733|404634|228602|93686|320586|108101|67883|75458|19716|13038|75552|14229|68837|19243|67784|67484|12484|15437|23794|14775|12738|14961|12843|269823|103140|67475|18162|76626|80285|11749|20469|225341|14609|29815|20657|54725|13134|21413|14276|74048|69774|19285|16859|12819|56612|16924|78076|22142|58233|18417|14182|15438|102462|6697…	12833|12843|116847|12819|12826|12827|12829|12831	68498|109246	Tspan11|Tspan9
-4.09832	0.011	22	6	155	GO:0004888	transmembrane receptor activity	MF	6	129811183	129967253	13038|13733|20272|68837|14960|67784|15426|22177|107607|19878|13591|14961|103889|16149|80285|58187|74048|52502|104445|14972|18760|18162	13733|67784|14960|14961|18162|14972	93694|76432|384496|12515	Clec2d|2310001H17Rik|Gm1414|Cd69	93694	Clec2d	C-type lectin domain family 2, member d
-3.71937	0.025	19	5	133	GO:0008324	cation transporter activity	MF	6	134755857	134799486	76295|94185|76850|78266|27222|17686|12915|52231|212139|50767|230603|103135|27103|14664|14030|22249|11920|57423|26419	14664|76295|26419|27222|57423	67774|70686	Loh12cr1|Dusp16
-3.91401	0.021	19	5	121	GO:0005386	carrier activity	MF	6	134755857	134799486	76295|94185|76850|78266|27222|17686|12915|52231|212139|50767|230603|103135|27103|14664|14030|22249|11920|57423|26419	14664|76295|26419|27222|57423	67774|70686	Loh12cr1|Dusp16
-3.53903	0.044	48	27	1384	GO:0005515	protein binding	MF	6	146456342	146546098	67725|58802|16665|22122|110854|12354|84004|21647|216363|15258|213464|70223|16403|73699|56792|21402|18552|68278|14167|20969|52633|14712|171531|170768|252966|69982|27356|28105|100340|110119|17761|13121|110310|19200|109978|24136|110911|216848|209011|57751|60595|11754|19645|71746|66197|12386|18025|12660	19200|171531|21647|216848|213464|16403|57751|15258|21402|84004|252966|216363|60595|19645|71746|28105|14167|56792|27356|17761|12386|110310|20969|11754|12660|18025|14712	16439	Itpr2
-4.57999	0.015	37	24	1384	GO:0005515	protein binding	MF	7	22807593	22855881	11749|84004|14167|73230|14208|17215|11750|74198|15370|76608|66214|11754|15511|216848|77038|19200|170768|67264|13121|216363|17937|72043|68188|13591|14620|238130|56332|18025|71711|21416|67484|14645|73910|13476|110310|104601|16796	19200|15370|15511|56332|73230|216848|13591|104601|16796|71711|84004|66214|21416|216363|238130|76608|74198|14167|13476|68188|11750|110310|18025|11754	70135	2310043P16Rik
-4.28321	0.008	24	7	194	GO:0003723	RNA binding	MF	7	32095273	32214859	19821|19265|94176|17191|72354|69226|12905|12696|72459|68703|22343|58523|68147|74411|70605|264064|66381|19707|19655|67967|80877|22284|53890|24128	24128|53890|17191|72459|68147|12696|19655	75510|243963|101568|107503|18226	1700023D19Rik|Zfp473|Vrk3|Atf5|Nup62
-3.50775	0.047	43	12	402	GO:0004872	receptor activity	MF	7	112847830	112928914	235435|60595|16909|26365|19229|20452|71904|70784|16419|67725|226422|14412|19360|12267|233571|83436|73341|14183|20716|77032|93691|18438|52633|50915|20910|67122|67460|215335|237847|17449|67168|228602|257633|13876|56177|27376|19038|215449|66904|14182|12334|80285|67784	71904|67168|16419|14182|18438|14183|67784|12267|56177|233571|237847|26365	77035	Jmjd5
-4.00692	0.016	43	8	155	GO:0004888	transmembrane receptor activity	MF	7	112847830	112928914	235435|60595|16909|26365|19229|20452|71904|70784|16419|67725|226422|14412|19360|12267|233571|83436|73341|14183|20716|77032|93691|18438|52633|50915|20910|67122|67460|215335|237847|17449|67168|228602|257633|13876|56177|27376|19038|215449|66904|14182|12334|80285|67784	71904|67168|233571|14182|14183|67784|12267|56177	77035	Jmjd5
-3.96596	0.043	19	5	118	GO:0005525	GTP binding	MF	7	131909690	132117238	29864|17001|22248|235041|67844|12257|100763|217258|21991|218035|11848|26921|14228|16859|11861|17533|16852|60533|14469	11848|14228|67844|14469|11861	210274	Shank2
-5.56397	0.001	24	15	829	GO:0003676	nucleic acid binding	MF	7	132929074	132947537	27222|27041|228980|67500|240263|71972|217337|72692|224902|56351|17190|66679|328572|80904|66978|67465|269338|271377|68837|84505|76007|30928|230753|110809	27041|17190|224902|240263|67465|67500|30928|228980|66679|84505|110809|217337|328572|72692|68837	74848	4833446E11Rik
-3.93902	0.015	30	12	544	GO:0003677	DNA binding	MF	7	132929074	132947537	27222|27041|228980|67500|240263|71972|217337|72692|224902|56351|17190|66679|328572|80904|66978|67465|269338|271377|68837|84505|76007|30928|230753|110809|66174|78689|27103|14635|212139|19651	27041|19651|224902|17190|240263|212139|67500|30928|228980|84505|328572|68837	74848	4833446E11Rik
-4.43182	0.008	16	6	194	GO:0003723	RNA binding	MF	7	132929074	132947537	27222|27041|228980|67500|240263|71972|217337|72692|224902|56351|17190|66679|328572|80904|66978|67465	27041|224902|67465|72692|66679|217337	74848	4833446E11Rik
-3.88023	0.05	64	8	107	GO:0003779	actin binding	MF	8	87279840	87356864	16331|18214|94221|99167|22003|57319|13522|114304|240672|22022|63986|58809|12393|20444|104156|227627|30794|18216|100163|19024|18784|211945|353287|17178|226041|18933|68219|14063|20112|93871|99349|23989|17880|29816|114332|83435|228765|54710|72792|241230|11690|108155|17118|12705|56193|19259|14623|12638|18081|56325|14276|208228|12721|18952|22027|56744|14131|18970|223690|68939|217262|20510|11416|64009	17880|64009|12721|63986|22003|211945|29816|17118	330821	4933416K23
-3.67863	0.041	40	5	62	GO:0016564	transcriptional repressor activity	MF	8	128369612	128450600	244713|59079|101706|30046|67367|11797|74213|225055|208715|14555|21976|72567|13806|56353|104112|216190|69048|74741|14797|66427|229675|15436|228960|66213|66724|208647|55980|68939|16592|330914|228980|230908|235050|19821|107035|229487|18619|16527|102462|17257	56353|14797|72567|19821|17257	74703	Ccdc7
-4.19056	0.021	10	5	223	GO:0030234	enzyme regulator activity	MF	9	37276958	37357390	57785|213121|69982|53814|70893|20686|109978|54161|15530|20716	69982|57785|20716|53814|20686	245902|107295	Ccdc15|AU022855
-4.36213	0.018	46	10	210	GO:0008233	peptidase activity	MF	9	37310307	37494757	12709|19934|27494|110954|77705|110639|223435|78240|14660|18771|73075|11468|75019|18783|14609|69362|20686|332578|17393|76687|237175|75465|239273|244199|12738|12349|53814|12905|75512|53380|78076|213783|70893|77704|20377|50770|13559|57785|77424|15530|69982|12876|209837|117606|15415|11500	244199|12905|12876|76687|77424|17393|11500|77705|69982|18783	245902|107295|72927|74144|19649	Ccdc15|AU022855|2900042E01Rik|Robo4|Robo3
-3.42356	0.042	32	10	404	GO:0005215	transporter activity	MF	9	38393208	38461615	14609|27494|75465|239273|71233|77705|30785|30791|17393|24059|58187|11468|69362|78240|75019|223435|73075|332578|18242|12738|14660|16819|18595|11964|21987|228765|80751|78076|77704|11750|18783|50770	332578|11964|30791|77704|239273|14609|50770|16819|24059|78076	258874|404313|258869|258028	Olfr900|Olfr251|Olfr147|Olfr901
-3.54995	0.033	31	10	404	GO:0005215	transporter activity	MF	9	38471539	38535183	17393|27494|77705|110954|78240|239273|18595|71233|17000|69362|320415|14780|16819|332578|30785|75019|75465|77704|11468|59049|24059|404634|27404|78076|80751|13482|223435|12709|209837|12738|14609	332578|77704|239273|27404|209837|14609|16819|59049|24059|78076	258797|258800|258799|258801|258872	Olfr904|Olfr905|Olfr906|Olfr907|Olfr908
-3.2051	0.027	15	5	223	GO:0030234	enzyme regulator activity	MF	9	38480005	38537573	213121|57785|109978|70893|13063|69982|110954|80751|69051|67299|239273|213783|28105|67092|20686	57785|67299|69982|20686|213783	258797|258800|258799|258801|258872	Olfr904|Olfr905|Olfr906|Olfr907|Olfr908
-3.6922	0.042	47	13	404	GO:0005215	transporter activity	MF	9	42670746	42719358	104099|213783|20598|80751|93762|71330|12339|52466|64294|19215|11815|19259|17025|218121|12728|94178|53380|21987|20335|11983|11744|75526|14933|69719|12959|18645|13052|15415|27494|216825|16819|74741|17357|11468|241230|15183|74318|20510|239273|140703|66999|18654|11842|16525|18099|20530|54357	52466|94178|11815|239273|16525|20335|20530|16819|74741|12728|19215|20510|54357	442822|110637	9530085L02Rik|Grik4	110637	Grik4	glutamate receptor, ionotropic, kainate 4
-4.80736	0.003	8	5	223	GO:0030234	enzyme regulator activity	MF	9	56295384	56405065	12258|76365|232943|13196|19215|236920|20732|14268	236920|13196|12258|14268|20732	19200|56434|97548|244895	Pstpip1|Tspan3|C81615|C230081A13Rik
-5.74023	0.003	95	7	29	GO:0005201	extracellular matrix structural constituent	MF	9	102531665	102618317	214663|239554|66993|20305|20198|104174|330171|26365|17207|20292|17967|73689|15185|236732|19038|20341|69702|18753|56878|14168|98388|18700|81535|107747|21813|18438|16777|11772|56089|20531|13609|26561|71982|18613|14115|72565|16909|20308|225020|14314|102414|11722|68119|13717|19252|57444|16828|233733|19899|16558|170779|11804|230972|12550|54484|18476|56222|21937|235527|16772|102294|14261|76477|14783|18…	16772|14118|16775|16777|13717|12825|12831	75177|56332	4930533D04Rik|Amotl2
-5.19612	0.006	112	12	100	GO:0030246	carbohydrate binding	MF	9	102531665	102618317	214663|239554|66993|20305|20198|104174|330171|26365|17207|20292|17967|73689|15185|236732|19038|20341|69702|18753|56878|14168|98388|18700|81535|107747|21813|18438|16777|11772|56089|20531|13609|26561|71982|18613|14115|72565|16909|20308|225020|14314|102414|11722|68119|13717|19252|57444|16828|233733|19899|16558|170779|11804|230972|12550|54484|18476|56222|21937|235527|16772|102294|14261|76477|14783|18…	17312|76477|170779|233733|17064|14314|17967|12330|81877|192187|17533|12831	75177|56332	4930533D04Rik|Amotl2
-4.00382	0.048	112	7	44	GO:0005539	glycosaminoglycan binding	MF	9	103064943	103136566	14314|75320|20198|11744|20200|16948|104444|21813|12833|16011|20305|14268|71330|81703|14118|69524|20363|330171|13717|17064|16010|56878|12818|19122|13033|114332|20341|20292|214663|77907|140580|66734|27053|73750|22249|12825|26433|20531|15199|12827|11722|21810|20308|81535|56744|56438|109648|72322|13609|16985|12334|14783|14853|74741|68312|68119|207742|71148|12978|243277|15185|20692|12741|13143|18087|1…	56744|14268|14314|81877|192187|114332|76477	270192|20818|22041	Rab6b|Srprb|Trf
-5.81917	0	47	5	20	GO:0001664	G-protein-coupled receptor binding	MF	9	103064943	103136566	14314|75320|20198|11744|20200|16948|104444|21813|12833|16011|20305|14268|71330|81703|14118|69524|20363|330171|13717|17064|16010|56878|12818|19122|13033|114332|20341|20292|214663|77907|140580|66734|27053|73750|22249|12825|26433|20531|15199|12827|11722|21810|20308|81535|56744|56438|109648	56744|20305|20308|20292|109648	270192|20818|22041	Rab6b|Srprb|Trf
-8.0568	0	70	8	29	GO:0005201	extracellular matrix structural constituent	MF	9	103064943	103136566	14314|75320|20198|11744|20200|16948|104444|21813|12833|16011|20305|14268|71330|81703|14118|69524|20363|330171|13717|17064|16010|56878|12818|19122|13033|114332|20341|20292|214663|77907|140580|66734|27053|73750|22249|12825|26433|20531|15199|12827|11722|21810|20308|81535|56744|56438|109648|72322|13609|16985|12334|14783|14853|74741|68312|68119|207742|71148|12978|243277|15185|20692|12741|13143|18087|1…	12833|12835|14118|16777|12818|13717|12825|12827	270192|20818|22041	Rab6b|Srprb|Trf
-5.25748	0.003	130	13	100	GO:0030246	carbohydrate binding	MF	9	103064943	103136566	14314|75320|20198|11744|20200|16948|104444|21813|12833|16011|20305|14268|71330|81703|14118|69524|20363|330171|13717|17064|16010|56878|12818|19122|13033|114332|20341|20292|214663|77907|140580|66734|27053|73750|22249|12825|26433|20531|15199|12827|11722|21810|20308|81535|56744|56438|109648|72322|13609|16985|12334|14783|14853|74741|68312|68119|207742|71148|12978|243277|15185|20692|12741|13143|18087|1…	76477|21922|192187|17064|114332|14314|70445|17533|56744|81877|170779|14268|66205	270192|20818|22041	Rab6b|Srprb|Trf
-5.47935	0.002	70	5	16	GO:0030020	extracellular matrix structural constituent conferring tensile strength	MF	9	103064943	103136566	14314|75320|20198|11744|20200|16948|104444|21813|12833|16011|20305|14268|71330|81703|14118|69524|20363|330171|13717|17064|16010|56878|12818|19122|13033|114332|20341|20292|214663|77907|140580|66734|27053|73750|22249|12825|26433|20531|15199|12827|11722|21810|20308|81535|56744|56438|109648|72322|13609|16985|12334|14783|14853|74741|68312|68119|207742|71148|12978|243277|15185|20692|12741|13143|18087|1…	12827|12833|12818|12835|12825	270192|20818|22041	Rab6b|Srprb|Trf
-4.70311	0.005	32	14	582	GO:0004871	signal transducer activity	MF	9	111007204	111064874	13733|50908|18400|17105|13040|72318|71148|72565|14961|68119|56193|106572|15388|16179|102103|22177|13449|56644|19664|18414|17158|20308|13057|226422|216864|67865|102294|21858|12772|21814|16658|14964	21858|56644|13733|13449|102103|18414|14961|16179|20308|14964|21814|68119|12772|67865	17002|54199	Ltf|Ccrl2	54199	Ccrl2	chemokine (C-C motif) receptor-like 2
-4.9862	0.001	50	6	46	GO:0015405	P-P-bond-hydrolysis-driven transporter activity	MF	9	111275889	111323032	18400|71148|24071|69702|19244|30058|28080|12040|19223|18542|12039|56705|11740|19042|108682|107351|69527|70984|13120|243277|227197|110842|70103|18134|14783|67443|212111|56451|67533|209446|22431|75406|66446|104158|11947|330171|69165|20852|21813|11848|11964|320707|22273|71361|77593|30059|216558|67680|16777|21854	11947|30059|28080|320707|11964|21854	77781|320429	Epm2aip1|Lba1
-3.90275	0.018	58	14	351	GO:0016491	oxidoreductase activity	MF	9	111275889	111323032	18400|71148|24071|69702|19244|30058|28080|12040|19223|18542|12039|56705|11740|19042|108682|107351|69527|70984|13120|243277|227197|110842|70103|18134|14783|67443|212111|56451|67533|209446|22431|75406|66446|104158|11947|330171|69165|20852|21813|11848|11964|320707|22273|71361|77593|30059|216558|67680|16777|21854|70031|18081|231876|27053|72948|75965|67460|71754	13120|22273|67460|69702|12039|12040|67680|71754|75406|227197|72948|19223|71361|110842	77781|320429	Epm2aip1|Lba1
-3.60021	0.044	43	7	133	GO:0008324	cation transporter activity	MF	9	111275889	111323032	18400|71148|24071|69702|19244|30058|28080|12040|19223|18542|12039|56705|11740|19042|108682|107351|69527|70984|13120|243277|227197|110842|70103|18134|14783|67443|212111|56451|67533|209446|22431|75406|66446|104158|11947|330171|69165|20852|21813|11848|11964|320707|22273	18400|22273|320707|11947|28080|330171|11964	77781|320429	Epm2aip1|Lba1
-3.66156	0.034	55	6	71	GO:0009055	electron carrier activity	MF	9	111275889	111323032	18400|71148|24071|69702|19244|30058|28080|12040|19223|18542|12039|56705|11740|19042|108682|107351|69527|70984|13120|243277|227197|110842|70103|18134|14783|67443|212111|56451|67533|209446|22431|75406|66446|104158|11947|330171|69165|20852|21813|11848|11964|320707|22273|71361|77593|30059|216558|67680|16777|21854|70031|18081|231876|27053|72948	67680|69702|75406|72948|110842|227197	77781|320429	Epm2aip1|Lba1
-4.60947	0.003	19	12	829	GO:0003676	nucleic acid binding	MF	10	92543931	92598527	72354|18854|16391|70605|53380|72459|73689|15384|66184|14368|20677|68011|59093|74414|20335|74411|223650|71702|14011	72459|53380|20677|18854|16391|66184|68011|74414|59093|71702|15384|14011	380653	Gm872
-3.74219	0.02	19	9	544	GO:0003677	DNA binding	MF	10	92543931	92598527	72354|18854|16391|70605|53380|72459|73689|15384|66184|14368|20677|68011|59093|74414|20335|74411|223650|71702|14011	53380|20677|18854|16391|74414|59093|71702|15384|14011	380653	Gm872
-4.09881	0.011	18	6	194	GO:0003723	RNA binding	MF	10	92543931	92598527	72354|18854|16391|70605|53380|72459|73689|15384|66184|14368|20677|68011|59093|74414|20335|74411|223650|71702	72459|66184|68011|59093|71702|15384	380653	Gm872
-3.74455	0.049	69	22	641	GO:0000166	nucleotide binding	MF	10	110262668	110308609	20720|16796|22359|54369|59125|100121|93686|228602|17828|72043|14645|13858|16909|17758|216965|16599|237847|15979|236920|21689|23980|20817|14228|118449|80285|71461|26897|50773|110611|216725|13591|52163|20652|171170|14127|107607|13863|319475|56332|226519|227700|67484|19360|15511|74198|14182|260315|226422|19038|69539|227644|20732|18596|74761|105844|107045|53422|14012|84004|16419|53886|19263|13829|320…	216965|14228|15511|15516|19360|260315|18596|71461|23980|52163|56516|20817|50773|320982|107607|269275|107045|54369|14182|59125|226422|53886	109335	9230102K24Rik
-4.18909	0.022	69	18	428	GO:0005524	ATP binding	MF	10	110262668	110308609	20720|16796|22359|54369|59125|100121|93686|228602|17828|72043|14645|13858|16909|17758|216965|16599|237847|15979|236920|21689|23980|20817|14228|118449|80285|71461|26897|50773|110611|216725|13591|52163|20652|171170|14127|107607|13863|319475|56332|226519|227700|67484|19360|15511|74198|14182|260315|226422|19038|69539|227644|20732|18596|74761|105844|107045|53422|14012|84004|16419|53886|19263|13829|320…	19360|54369|52163|18596|216965|14182|107607|23980|71461|20817|14228|59125|260315|15511|269275|15516|53886|107045	109335	9230102K24Rik
-3.72283	0.033	41	12	402	GO:0004872	receptor activity	MF	11	99824860	99861544	22666|208846|24136|80285|105844|73910|215690|237847|353156|14055|16155|72043|14183|192289|108960|268977|11610|71704|19376|105787|84112|24015|53886|66607|75805|15959|52502|20409|13876|18187|11798|110454|71145|20203|77407|18214|56332|64658|29869|15979|18414	108960|15979|18214|14183|71145|18187|18414|66607|84112|237847|11610|16155	107656	Krt9
-4.16213	0.013	41	8	155	GO:0004888	transmembrane receptor activity	MF	11	99824860	99861544	22666|208846|24136|80285|105844|73910|215690|237847|353156|14055|16155|72043|14183|192289|108960|268977|11610|71704|19376|105787|84112|24015|53886|66607|75805|15959|52502|20409|13876|18187|11798|110454|71145|20203|77407|18214|56332|64658|29869|15979|18414	15979|18214|14183|18187|18414|84112|11610|16155	107656	Krt9
-4.57103	0.013	20	11	641	GO:0000166	nucleotide binding	MF	12	17497828	17528831	14183|12819|17190|77781|11938|57813|12826|16330|66174|17191|50770|19820|14105|56217|11842|223435|67040|72388|231386|108062	67040|11938|72388|14183|223435|11842|17191|50770|57813|14105|108062	217431	Nol10
-4.09729	0.049	134	5	16	GO:0030020	extracellular matrix structural constituent conferring tensile strength	MF	12	17512886	17535758	14183|67710|11842|17190|12826|94180|11938|12819|103140|19820|70405|17920|66174|77781|14664|264064|103889|237175|109113|66624|71779|50770|52589|14368|11797|106957|57813|223435|18771|234378|17191|22129|26370|14105|67996|16330|72388|231386|13132|56217|67511|15414|14609|13134|53379|56041|12406|224170|108062|110172|76687|67040|12738|102462|381217|170753|66126|15438|193796|70549|27276|30928|12587|22027…	12819|12833|12826|12827|12829	217431	Nol10
-3.85183	0.05	15	9	712	GO:0046914	transition metal ion binding	MF	12	43739756	44175122	29869|102294|22666|24136|20272|56758|19285|75805|60527|16649|84112|78752|19878|13649|104086	56758|19878|24136|22666|60527|13649|102294|104086|75805	15278	Tfb2m
-4.06892	0.012	18	8	402	GO:0004872	receptor activity	MF	12	45298085	45541474	14961|20564|14159|18414|50915|73149|102294|60527|14863|13733|226422|18613|19672|56424|18438|12505|14972|71904	71904|13733|18438|18414|14961|12505|14972|73149	244202|18760	Nlrp10|Prkcm
-4.62148	0.007	18	10	582	GO:0004871	signal transducer activity	MF	12	45298085	45541474	14961|20564|14159|18414|50915|73149|102294|60527|14863|13733|226422|18613|19672|56424|18438|12505|14972|71904	71904|50915|13733|18438|18414|14961|20564|12505|14972|73149	244202|18760	Nlrp10|Prkcm
-3.5282	0.032	18	5	155	GO:0004888	transmembrane receptor activity	MF	12	45298085	45541474	14961|20564|14159|18414|50915|73149|102294|60527|14863|13733|226422|18613|19672|56424|18438|12505|14972|71904	71904|14961|14972|13733|18414	244202|18760	Nlrp10|Prkcm
-3.46401	0.046	39	7	155	GO:0004888	transmembrane receptor activity	MF	12	46557084	46606253	56542|13030|64929|13034|67865|20305|12978|67072|68585|104086|114332|27053|21810|14999|14131|13057|235435|20363|14276|330171|233571|76826|13522|246707|18081|170779|20292|70784|22177|109552|11416|13733|211945|72792|17158|18952|235339|85031|14127	233571|13733|14127|12978|14131|14999|114332	217558|76983	6030408C04Rik|Scfd1
-4.38094	0.019	54	6	54	GO:0005529	sugar binding	MF	12	46557186	46609269	226830|13057|20305|17158|104086|67865|20292|109552|246707|107607|235435|22177|72565|14131|12978|70784|14276|17105|19376|27055|13733|19263|170779|14127|20308|27369|20317|69142|233571|170786|117146|17918|330171|67712|76826|100986|75805|20962|21415|52377|18414|12267|68018|19662|58176|18718|74145|11433|140792|17533|13649|16658|225341|14584	170786|140792|69142|14584|170779|17533	217558|76983	6030408C04Rik|Scfd1
-4.23509	0.022	60	16	402	GO:0004872	receptor activity	MF	12	46557186	46609269	226830|13057|20305|17158|104086|67865|20292|109552|246707|107607|235435|22177|72565|14131|12978|70784|14276|17105|19376|27055|13733|19263|170779|14127|20308|27369|20317|69142|233571|170786|117146|17918|330171|67712|76826|100986|75805|20962|21415|52377|18414|12267|68018|19662|58176|18718|74145|11433|140792|17533|13649|16658|225341|14584|12831|67150|18647|69774|19038|16419	170786|16419|14276|13733|12267|18414|14127|13649|12978|233571|69774|140792|14131|170779|17533|19263	217558|76983	6030408C04Rik|Scfd1
-4.35019	0.02	30	13	582	GO:0004871	signal transducer activity	MF	12	46557186	46609269	226830|13057|20305|17158|104086|67865|20292|109552|246707|107607|235435|22177|72565|14131|12978|70784|14276|17105|19376|27055|13733|19263|170779|14127|20308|27369|20317|69142|233571|170786	170786|233571|14276|13733|14127|20305|12978|14131|20308|20292|67865|170779|19263	217558|76983	6030408C04Rik|Scfd1
-5.10236	0.004	51	10	155	GO:0004888	transmembrane receptor activity	MF	12	46557186	46609269	226830|13057|20305|17158|104086|67865|20292|109552|246707|107607|235435|22177|72565|14131|12978|70784|14276|17105|19376|27055|13733|19263|170779|14127|20308|27369|20317|69142|233571|170786|117146|17918|330171|67712|76826|100986|75805|20962|21415|52377|18414|12267|68018|19662|58176|18718|74145|11433|140792|17533|13649	233571|13733|12267|18414|14127|13649|12978|14131|140792|17533	217558|76983	6030408C04Rik|Scfd1
-3.45465	0.045	28	5	100	GO:0030246	carbohydrate binding	MF	12	46880050	46905284	12978|14276|16948|104086|268822|14131|114332|109552|17158|13034|18718|233571|12831|20305|64929|27055|246707|68043|76826|67865|74145|170779|20292|69142|27369|17920|73251|170786	170786|170779|114332|69142|12831	11782	Ap4s1
-4.12839	0.02	31	7	155	GO:0004888	transmembrane receptor activity	MF	12	47750182	47785255	13034|64929|56542|224079|20305|12978|114332|68585|66290|74144|67865|11416|30805|103003|19228|18718|65962|14623|27053|211945|14999|21810|13030|14276|76826|230753|14131|233571|67072|268822|18214	233571|18214|19228|12978|14131|14999|114332	11855	Arhgap5
-3.9664	0.015	5	5	712	GO:0046914	transition metal ion binding	MF	12	48080741	48159607	64929|11927|170750|104086|16598	64929|170750|104086|16598|11927	238161	Akap6
-4.14266	0.024	33	13	544	GO:0003677	DNA binding	MF	12	61780448	61911797	14904|24063|20481|22022|76687|107771|12593|30785|110172|20602|59093|104156|217864|13559|18510|20892|66988|83435|11468|19224|241226|54612|14462|68585|12393|19024|27999|74302|140703|65107|268822|67393|18220	67393|217864|104156|13559|18220|18510|19024|59093|12393|20602|107771|20892|14462	319923	B230119K15Rik
-4.29667	0.009	37	5	50	GO:0008565	protein transporter activity	MF	12	65423559	65443047	66882|71116|66925|230721|21856|20852|14661|56085|27369|18655|11848|216767|56705|18519|15388|22196|24071|71361|22273|381314|14697|11364|68015|94245|212111|14999|21854|14380|19384|231086|13120|11740|12041|75406|11840|26874|11845	21856|11840|71116|11845|21854	328121	Gm804
-3.47243	0.04	27	11	582	GO:0004871	signal transducer activity	MF	12	68937867	69098060	21415|16971|72117|20308|15203|66973|56516|22259|13057|214968|215449|16909|11821|26921|11722|21687|23790|13821|21814|22095|67951|12257|21858|17312|16195|71704|16775	12257|21858|16195|16775|16971|22095|22259|20308|21814|21687|214968	18755	Prkch
-3.9568	0.029	51	10	210	GO:0008233	peptidase activity	MF	12	69267758	69591050	12362|68119|14127|53320|20345|14268|329777|22177|434377|19215|232440|232943|13823|71461|20305|227644|76560|71767|81703|15270|73750|71853|108150|14276|20308|21813|14766|16909|17057|266692|21355|17227|106639|216864|15415|19122|27226|13196|21886|50785|77032|17228|16195|14233|114332|20732|215615|104601|207728|225341|18553	53320|12362|17227|17228|76560|329777|71767|18553|20732|215615	319927|238266|74284|386753	9630050P21Rik|Syt16|1700086L19Rik|Dbpht2
-3.78541	0.032	49	5	48	GO:0004497	monooxygenase activity	MF	12	71489288	71531226	18979|17918|12116|227231|22238|54150|17842|11720|14080|11818|11625|17229|53357|382053|15458|18478|17836|26365|16644|22262|11699|66055|13095|83702|18815|11806|56388|11657|13112|114713|11807|14711|234724|231396|11750|230163|84506|68810|13884|12751|11287|69379|12370|56720|19263|81840|11846|216864|13086	13112|56388|18478|13086|13095	80384	Tex21
-3.65895	0.036	49	5	51	GO:0016705	oxidoreductase activity, acting on paired donors, with incorporation or reduction of molecular oxygen	MF	12	71489288	71531226	18979|17918|12116|227231|22238|54150|17842|11720|14080|11818|11625|17229|53357|382053|15458|18478|17836|26365|16644|22262|11699|66055|13095|83702|18815|11806|56388|11657|13112|114713|11807|14711|234724|231396|11750|230163|84506|68810|13884|12751|11287|69379|12370|56720|19263|81840|11846|216864|13086	13112|56388|18478|13086|13095	80384	Tex21
-3.78541	0.032	49	5	48	GO:0004497	monooxygenase activity	MF	12	71606422	71683338	18979|12587|209195|17842|12116|27276|22238|227231|68972|54150|11720|16649|12829|11625|67072|382053|11818|17229|14080|16644|15458|17836|18478|26365|11699|22262|11657|83702|18815|13112|13095|11807|57738|17840|11806|84506|56388|14711|234724|230163|20682|231396|13884|269378|78558|12660|11898|11287|13077	13112|56388|13077|18478|13095	108156|238276|70774|109929|77775|72990|268564	Mthfd1|Akap5|3526401B18Rik|Zbtb25|A430103D13Rik|2900064P18Rik|Zbtb1
-3.65895	0.036	49	5	51	GO:0016705	oxidoreductase activity, acting on paired donors, with incorporation or reduction of molecular oxygen	MF	12	71606422	71683338	18979|12587|209195|17842|12116|27276|22238|227231|68972|54150|11720|16649|12829|11625|67072|382053|11818|17229|14080|16644|15458|17836|18478|26365|11699|22262|11657|83702|18815|13112|13095|11807|57738|17840|11806|84506|56388|14711|234724|230163|20682|231396|13884|269378|78558|12660|11898|11287|13077	13112|56388|13077|18478|13095	108156|238276|70774|109929|77775|72990|268564	Mthfd1|Akap5|3526401B18Rik|Zbtb25|A430103D13Rik|2900064P18Rik|Zbtb1
-3.74057	0.034	35	11	404	GO:0005215	transporter activity	MF	12	71606422	71683338	18979|12587|209195|17842|12116|27276|22238|227231|68972|54150|11720|16649|12829|11625|67072|382053|11818|17229|14080|16644|15458|17836|18478|26365|11699|22262|11657|83702|18815|13112|13095|11807|57738|17840|11806	18979|16649|57738|209195|17836|17840|17842|11699|11657|11806|11807	108156|238276|70774|109929|77775|72990|268564	Mthfd1|Akap5|3526401B18Rik|Zbtb25|A430103D13Rik|2900064P18Rik|Zbtb1
-4.47896	0.008	55	6	51	GO:0016705	oxidoreductase activity, acting on paired donors, with incorporation or reduction of molecular oxygen	MF	12	71607054	71689100	18979|76491|17842|14969|16649|13733|12116|216864|17918|22238|11657|227231|14609|13107|11720|11625|54150|11818|14080|17229|70266|15458|11806|16644|382053|12362|11807|14645|17836|11699|18478|68347|13487|13112|226414|22262|83702|14630|13095|80285|18815|103968|19376|192289|15203|20130|78558|84506|29876|26365|13884|24017|99586|108960|56388	192289|56388|13095|18478|13107|13112	108156|238276|70774|109929|77775|72990|268564	Mthfd1|Akap5|3526401B18Rik|Zbtb25|A430103D13Rik|2900064P18Rik|Zbtb1
-4.78709	0.003	55	9	123	GO:0005506	iron ion binding	MF	12	71607054	71689100	18979|76491|17842|14969|16649|13733|12116|216864|17918|22238|11657|227231|14609|13107|11720|11625|54150|11818|14080|17229|70266|15458|11806|16644|382053|12362|11807|14645|17836|11699|18478|68347|13487|13112|226414|22262|83702|14630|13095|80285|18815|103968|19376|192289|15203|20130|78558|84506|29876|26365|13884|24017|99586|108960|56388	192289|15458|15203|56388|13095|99586|18478|13107|13112	108156|238276|70774|109929|77775|72990|268564	Mthfd1|Akap5|3526401B18Rik|Zbtb25|A430103D13Rik|2900064P18Rik|Zbtb1
-4.30271	0.017	59	6	51	GO:0016705	oxidoreductase activity, acting on paired donors, with incorporation or reduction of molecular oxygen	MF	12	71683338	71781712	18979|14609|12116|17918|17842|17840|11657|13733|76491|22238|227231|216864|11720|11625|54150|11818|11806|16848|14080|11807|94180|16649|58187|66290|20345|15458|16644|17229|76267|382053|11699|11847|18478|17836|13112|83702|70266|11842|18815|26365|22262|14645|84506|70405|19285|13095|68347|70361|80285|19672|13593|57738|13884|18220|29876|66174|11287|56388|192289	192289|56388|13095|76267|18478|13112	268564|77074|15512|210762|625847	Zbtb1|4930426I24Rik|Hspa2|Gm70|LOC625847
-3.94739	0.038	7	5	404	GO:0005215	transporter activity	MF	12	71683338	71781712	18979|14609|12116|17918|17842|17840|11657	17840|11657|17842|18979|14609	268564|77074|15512|210762|625847	Zbtb1|4930426I24Rik|Hspa2|Gm70|LOC625847
-4.1718	0.023	49	5	40	GO:0048503	GPI anchor binding	MF	12	73901012	74448630	21858|23972|26561|22177|244867|14276|13429|85031|64074|16414|68119|13601|14584|75788|17105|14710|77032|12506|12258|71145|13040|11857|19264|17228|58994|13479|243277|18173|69142|11568|16909|67122|77569|235442|20338|216616|12273|11502|13136|13038|14133|14236|14268|13653|27360|18553|209354|13057|12475	13136|12506|12475|14276|13479	77541|268566|70897|56217|73834|13665|27260|320125|268567|211945|110417|321017|11847	D730048A03Rik|Gphn|4921509E07Rik|Mpp5|Atp6v1d|Eif2s1|Plek2|E130002L11Rik|6330442E10Rik|Plekhh1|Pigh|9230116L04Rik|Arg2
-4.19222	0.033	79	6	40	GO:0048503	GPI anchor binding	MF	12	74321497	74451289	21858|16414|14276|22177|23972|26561|14710|69142|13429|11857|85031|13038|17105|68119|244867|114332|64074|67971|12506|14584|14268|13057|21810|16985|18173|232288|13601|77032|235469|11568|75788|71145|243277|50530|18553|58994|217258|109552|20305|12258|14133|70192|12183|27360|216616|14127|20740|16909|13479|17228|213019|19264|11502|228602|57262|21813|20338|81877|13040|50909|12978|329777|81703|67122|2030…	26464|14276|13479|13136|12506|12475	211945|110417|321017|11847|53612	Plekhh1|Pigh|9230116L04Rik|Arg2|Vti1b
-4.49465	0.014	73	9	100	GO:0030246	carbohydrate binding	MF	12	74321497	74451289	21858|16414|14276|22177|23972|26561|14710|69142|13429|11857|85031|13038|17105|68119|244867|114332|64074|67971|12506|14584|14268|13057|21810|16985|18173|232288|13601|77032|235469|11568|75788|71145|243277|50530|18553|58994|217258|109552|20305|12258|14133|70192|12183|27360|216616|14127|20740|16909|13479|17228|213019|19264|11502|228602|57262|21813|20338|81877|13040|50909|12978|329777|81703|67122|2030…	14268|70192|14133|69142|14584|170779|114332|17533|81877	211945|110417|321017|11847|53612	Plekhh1|Pigh|9230116L04Rik|Arg2|Vti1b
-3.88351	0.039	66	6	54	GO:0005529	sugar binding	MF	12	74377058	74558132	16414|14276|69142|13038|22177|114332|23972|12506|21858|69573|21810|232288|85031|26561|26385|13057|11857|58994|68119|11652|17105|50530|11772|11690|12183|18173|12818|20305|13429|14268|235469|81877|109552|241490|70192|57810|20740|57262|21813|81703|16648|18952|66849|14584|14885|17064|14710|210622|228602|192196|56217|16985|11848|20308|12978|11837|213019|243277|11502|19274|18073|17533|26395|329777|1690…	17064|70192|69142|14584|170779|17533	110417|211945|321017|11847|53612|17252|77974|211978	Pigh|Plekhh1|9230116L04Rik|Arg2|Vti1b|Rdh11|Rdh12|Zfyve26
-4.85638	0.008	66	9	100	GO:0030246	carbohydrate binding	MF	12	74377058	74558132	16414|14276|69142|13038|22177|114332|23972|12506|21858|69573|21810|232288|85031|26561|26385|13057|11857|58994|68119|11652|17105|50530|11772|11690|12183|18173|12818|20305|13429|14268|235469|81877|109552|241490|70192|57810|20740|57262|21813|81703|16648|18952|66849|14584|14885|17064|14710|210622|228602|192196|56217|16985|11848|20308|12978|11837|213019|243277|11502|19274|18073|17533|26395|329777|1690…	17064|14268|70192|81877|69142|14584|170779|114332|17533	110417|211945|321017|11847|53612|17252|77974|211978	Pigh|Plekhh1|9230116L04Rik|Arg2|Vti1b|Rdh11|Rdh12|Zfyve26
-6.10566	0.001	76	11	100	GO:0030246	carbohydrate binding	MF	12	74682914	74785878	77032|68119|114332|102414|85031|14276|72565|16909|18754|14268|81877|13593|64655|14584|74145|110095|26561|72999|20305|67122|69702|106572|231532|11502|29813|13033|329777|15216|67811|14118|66375|70351|12818|18822|74116|14187|69142|19662|235041|11793|21813|12978|232288|16985|14783|58809|15529|21858|20308|219135|14133|13136|22177|20292|67299|83379|17105|69537|68428|57262|19651|14236|80837|17064|76467|…	170779|17064|14268|76477|81877|69142|14584|192187|114332|17533|14133	19363|52532	Rad51l1|D12Ertd123e
-6.31383	0	69	31	829	GO:0003676	nucleic acid binding	MF	12	79829077	80045455	73181|20585|230753|212391|18970|17169|12874|67789|68365|21749|67150|170439|71834|22021|12263|20239|12750|58226|56490|22697|17105|108155|67381|347722|21841|20184|228960|72567|101214|217716|244713|11750|102334|18087|230908|22284|217069|14105|20471|67039|21814|72318|14300|17118|73910|55980|216190|19655|17874|218543|75210|22631|67120|110593|97998|75985|74326|14797|20203|260302|67040|73242|17533|21213…	110593|14105|71834|18970|212391|22697|56490|212139|218543|67120|102334|19655|75210|20471|67150|21841|74326|20585|16476|73181|101214|67039|67040|244713|217069|17134|219249|217716|21749|72567|230908	217708|12677|19300|432677|627191	Lin52|Chx10|Abcd4|7420416P09Rik|Tmem90a	12677	Chx10	C. elegans ceh-10 homeo domain containing homolog
-3.9018	0.033	39	14	544	GO:0003677	DNA binding	MF	12	79829077	80045455	73181|20585|230753|212391|18970|17169|12874|67789|68365|21749|67150|170439|71834|22021|12263|20239|12750|58226|56490|22697|17105|108155|67381|347722|21841|20184|228960|72567|101214|217716|244713|11750|102334|18087|230908|22284|217069|14105|20471	212391|20585|56490|20471|67150|73181|217716|21749|72567|22697|71834|230908|18970|102334	217708|12677|19300|432677|627191	Lin52|Chx10|Abcd4|7420416P09Rik|Tmem90a	12677	Chx10	C. elegans ceh-10 homeo domain containing homolog
-4.20102	0.008	29	15	829	GO:0003676	nucleic acid binding	MF	12	112763658	112972923	20088|231769|114716|58800|20184|233977|19655|78658|68146|56784|320816|67225|235380|21750|56070|55935|18028|17354|243272|67039|16150|22221|11819|54169|70579|11797|75646|19732|19291	56070|19655|243272|11819|18028|22221|320816|75646|21750|67225|20088|54169|19291|231769|67039	217946|13411	Cdca7l|Dnahc11
-3.61698	0.034	51	5	50	GO:0008565	protein transporter activity	MF	12	113894565	114074409	18854|76491|66361|67465|116940|67881|73242|22221|76295|208968|209011|66979|70425|233789|75985|212285|56438|269878|216190|231003|76804|28027|72459|114716|57743|16396|75471|225027|170707|58244|18087|233977|26419|69890|20823|12305|74776|67384|70579|69085|19285|56070|56490|70223|19018|53331|12328|110391|319263|104625|19341	57743|53331|58244|19341|75471	77706	Abcb5
-3.55239	0.032	17	10	829	GO:0003676	nucleic acid binding	MF	13	6094665	6642889	66867|56196|66882|67684|19820|245944|67039|17191|12505|11842|67040|67738|71787|53379|64945|11538|320816	67040|66882|53379|67684|17191|71787|320816|11538|66867|67039	78401|69617|56421	2900042G08Rik|Pitrm1|Pfkp
-3.64647	0.026	14	5	194	GO:0003723	RNA binding	MF	13	6094665	6642889	66867|56196|66882|67684|19820|245944|67039|17191|12505|11842|67040|67738|71787|53379	67040|67039|53379|71787|17191	78401|69617|56421	2900042G08Rik|Pitrm1|Pfkp
-3.35146	0.045	18	6	265	GO:0005509	calcium ion binding	MF	13	56487637	56552446	21938|12033|66607|26879|13809|29815|74145|12491|26561|74761|50908|71145|71704|17312|80888|21814|11747|171508	17312|74145|11747|13809|171508|50908	20745	Spock1	20745	Spock1	sparc/osteonectin, cwcv and kazal-like domains proteoglycan 1
-3.63797	0.023	36	11	402	GO:0004872	receptor activity	MF	13	56487637	56552446	21938|12033|66607|26879|13809|29815|74145|12491|26561|74761|50908|71145|71704|17312|80888|21814|11747|171508|216725|71914|80285|246707|118449|20272|14131|18582|21415|14645|21858|20308|18438|14276|28042|76969|11490|17533	12033|14276|18438|71145|71914|12491|66607|21938|14131|21814|17533	20745	Spock1
-3.39384	0.04	36	13	582	GO:0004871	signal transducer activity	MF	13	56487637	56552446	21938|12033|66607|26879|13809|29815|74145|12491|26561|74761|50908|71145|71704|17312|80888|21814|11747|171508|216725|71914|80285|246707|118449|20272|14131|18582|21415|14645|21858|20308|18438|14276|28042|76969|11490|17533	12033|21858|14276|18438|71145|71914|12491|66607|21938|14131|20308|21814|17533	20745	Spock1
-3.78239	0.048	69	26	829	GO:0003676	nucleic acid binding	MF	13	58560126	58591273	77781|66213|20382|268739|18452|231769|244713|19290|228960|20937|16886|70605|208198|67870|71389|14735|218543|80904|72388|20383|170749|102334|12159|260302|109181|233107|14105|57743|81018|117150|29819|94178|19303|14107|53319|14137|17118|78658|22249|21749|22142|21423|17169|52808|101471|14595|13560|18074|17190|18710|57377|27361|13849|21750|103836|210126|72729|21685|18826|231659|105782|72400|76580|7905…	20382|14105|21423|103836|108062|20383|76580|17190|56490|218543|21685|102334|72388|53319|52808|72400|231769|19290|71389|53607|244713|21749|21750|13560|81018|29819	78918|67269	4930455M05Rik|Agtpbp1
-5.09671	0.007	77	6	29	GO:0005201	extracellular matrix structural constituent	MF	13	58682129	58736844	22142|14127|22359|56506|17118|246707|14319|13649|74761|217262|26879|107513|12826|109689|319475|14228|23924|13057|13858|226519|110006|14871|242864|20364|109901|12267|101437|216725|20198|109181|16971|14376|12843|233571|19038|13733|100121|11749|12273|18162|14012|16909|77781|108123|22248|16985|52163|16658|14645|235435|22177|20317|22041|12827|26921|80285|18596|74048|78829|56744|77219|12831|16859|67484…	16773|12843|226519|12826|12827|12831	67269|77801|319469|78689	Agtpbp1|A930015P04Rik|A230056J06Rik|Mak10
-7.99692	0	49	6	16	GO:0046961	hydrogen-transporting ATPase activity, rotational mechanism	MF	13	81801961	81849771	56451|11740|28080|27222|66445|12858|11370|75406|22273|17995|66046|11947|66043|67680|66108|30059|30058|12039|18749|76499|66694|231086|13120|18186|171543|12861|66142|76626|27053|64297|66925|11853|11848|14194|12896|15929|14615|56428|51798|11958|12040|20751|56282|226646|78920|11946|71116|11429|57423	11946|11947|57423|28080|11958|66043	66671|218397	Ccnh|Rasa1
-7.61626	0	49	8	46	GO:0015405	P-P-bond-hydrolysis-driven transporter activity	MF	13	81801961	81849771	56451|11740|28080|27222|66445|12858|11370|75406|22273|17995|66046|11947|66043|67680|66108|30059|30058|12039|18749|76499|66694|231086|13120|18186|171543|12861|66142|76626|27053|64297|66925|11853|11848|14194|12896|15929|14615|56428|51798|11958|12040|20751|56282|226646|78920|11946|71116|11429|57423	11947|11958|11946|30059|57423|28080|27222|66043	66671|218397	Ccnh|Rasa1
-6.88645	0	49	7	38	GO:0042625	ATPase activity, coupled to transmembrane movement of ions	MF	13	81801961	81849771	56451|11740|28080|27222|66445|12858|11370|75406|22273|17995|66046|11947|66043|67680|66108|30059|30058|12039|18749|76499|66694|231086|13120|18186|171543|12861|66142|76626|27053|64297|66925|11853|11848|14194|12896|15929|14615|56428|51798|11958|12040|20751|56282|226646|78920|11946|71116|11429|57423	27222|11946|11947|57423|28080|11958|66043	66671|218397	Ccnh|Rasa1
-4.42019	0.008	49	35	1879	GO:0003824	catalytic activity	MF	13	81801961	81849771	56451|11740|28080|27222|66445|12858|11370|75406|22273|17995|66046|11947|66043|67680|66108|30059|30058|12039|18749|76499|66694|231086|13120|18186|171543|12861|66142|76626|27053|64297|66925|11853|11848|14194|12896|15929|14615|56428|51798|11958|12040|20751|56282|226646|78920|11946|71116|11429|57423	22273|56451|226646|66694|12039|12040|66445|75406|20751|11429|11946|11947|27053|231086|28080|11848|11958|15929|12858|66108|12861|13120|67680|78920|17995|57423|51798|66142|12896|11370|27222|18749|14194|66043|66046	66671|218397	Ccnh|Rasa1	66671	Ccnh	cyclin H
-7.82373	0	48	5	9	GO:0051539	4 iron, 4 sulfur cluster binding	MF	13	81801961	81849771	56451|11740|28080|27222|66445|12858|11370|75406|22273|17995|66046|11947|66043|67680|66108|30059|30058|12039|18749|76499|66694|231086|13120|18186|171543|12861|66142|76626|27053|64297|66925|11853|11848|14194|12896|15929|14615|56428|51798|11958|12040|20751|56282|226646|78920|11946|71116|11429	67680|17995|75406|226646|11429	66671|218397	Ccnh|Rasa1
-8.0528	0	48	6	16	GO:0051536	iron-sulfur cluster binding	MF	13	81801961	81849771	56451|11740|28080|27222|66445|12858|11370|75406|22273|17995|66046|11947|66043|67680|66108|30059|30058|12039|18749|76499|66694|231086|13120|18186|171543|12861|66142|76626|27053|64297|66925|11853|11848|14194|12896|15929|14615|56428|51798|11958|12040|20751|56282|226646|78920|11946|71116|11429	67680|11429|66694|17995|75406|226646	66671|218397	Ccnh|Rasa1
-15.2415	0	49	12	35	GO:0015077	monovalent inorganic cation transporter activity	MF	13	81801961	81849771	56451|11740|28080|27222|66445|12858|11370|75406|22273|17995|66046|11947|66043|67680|66108|30059|30058|12039|18749|76499|66694|231086|13120|18186|171543|12861|66142|76626|27053|64297|66925|11853|11848|14194|12896|15929|14615|56428|51798|11958|12040|20751|56282|226646|78920|11946|71116|11429|57423	22273|27222|66694|11946|11947|57423|28080|11958|12858|66043|12861|66142	66671|218397	Ccnh|Rasa1
-13.983	0	49	11	32	GO:0015078	hydrogen ion transporter activity	MF	13	81801961	81849771	56451|11740|28080|27222|66445|12858|11370|75406|22273|17995|66046|11947|66043|67680|66108|30059|30058|12039|18749|76499|66694|231086|13120|18186|171543|12861|66142|76626|27053|64297|66925|11853|11848|14194|12896|15929|14615|56428|51798|11958|12040|20751|56282|226646|78920|11946|71116|11429|57423	22273|66694|11946|11947|57423|28080|11958|12858|66043|12861|66142	66671|218397	Ccnh|Rasa1
-8.79543	0	44	18	351	GO:0016491	oxidoreductase activity	MF	13	81801961	81849771	56451|11740|28080|27222|66445|12858|11370|75406|22273|17995|66046|11947|66043|67680|66108|30059|30058|12039|18749|76499|66694|231086|13120|18186|171543|12861|66142|76626|27053|64297|66925|11853|11848|14194|12896|15929|14615|56428|51798|11958|12040|20751|56282|226646	67680|22273|66694|12039|12040|11370|17995|13120|75406|66445|66046|226646|15929|12858|20751|66108|12861|66142	66671|218397	Ccnh|Rasa1
-7.99692	0	49	6	16	GO:0046933	hydrogen-transporting ATP synthase activity, rotational mechanism	MF	13	81801961	81849771	56451|11740|28080|27222|66445|12858|11370|75406|22273|17995|66046|11947|66043|67680|66108|30059|30058|12039|18749|76499|66694|231086|13120|18186|171543|12861|66142|76626|27053|64297|66925|11853|11848|14194|12896|15929|14615|56428|51798|11958|12040|20751|56282|226646|78920|11946|71116|11429|57423	11946|11947|57423|28080|11958|66043	66671|218397	Ccnh|Rasa1
-6.28097	0	48	10	123	GO:0005506	iron ion binding	MF	13	81801961	81849771	56451|11740|28080|27222|66445|12858|11370|75406|22273|17995|66046|11947|66043|67680|66108|30059|30058|12039|18749|76499|66694|231086|13120|18186|171543|12861|66142|76626|27053|64297|66925|11853|11848|14194|12896|15929|14615|56428|51798|11958|12040|20751|56282|226646|78920|11946|71116|11429	67680|13120|11429|66694|17995|66445|75406|66925|226646|12858	66671|218397	Ccnh|Rasa1
-7.2039	0	15	6	71	GO:0009055	electron carrier activity	MF	13	81801961	81849771	56451|11740|28080|27222|66445|12858|11370|75406|22273|17995|66046|11947|66043|67680|66108	67680|17995|66445|75406|66108|66046	66671|218397	Ccnh|Rasa1
-7.08983	0	44	6	24	GO:0016651	oxidoreductase activity, acting on NADH or NADPH	MF	13	81801961	81849771	56451|11740|28080|27222|66445|12858|11370|75406|22273|17995|66046|11947|66043|67680|66108|30059|30058|12039|18749|76499|66694|231086|13120|18186|171543|12861|66142|76626|27053|64297|66925|11853|11848|14194|12896|15929|14615|56428|51798|11958|12040|20751|56282|226646	17995|75406|226646|15929|66108|66046	66671|218397	Ccnh|Rasa1
-5.44748	0	49	16	404	GO:0005215	transporter activity	MF	13	81801961	81849771	56451|11740|28080|27222|66445|12858|11370|75406|22273|17995|66046|11947|66043|67680|66108|30059|30058|12039|18749|76499|66694|231086|13120|18186|171543|12861|66142|76626|27053|64297|66925|11853|11848|14194|12896|15929|14615|56428|51798|11958|12040|20751|56282|226646|78920|11946|71116|11429|57423	22273|30059|27222|66694|11946|11947|71116|57423|28080|11958|14615|12858|66043|11740|12861|66142	66671|218397	Ccnh|Rasa1
-3.47891	0.05	49	8	161	GO:0017111	nucleoside-triphosphatase activity	MF	13	81801961	81849771	56451|11740|28080|27222|66445|12858|11370|75406|22273|17995|66046|11947|66043|67680|66108|30059|30058|12039|18749|76499|66694|231086|13120|18186|171543|12861|66142|76626|27053|64297|66925|11853|11848|14194|12896|15929|14615|56428|51798|11958|12040|20751|56282|226646|78920|11946|71116|11429|57423	11958|11848|11946|11947|57423|28080|27222|66043	66671|218397	Ccnh|Rasa1
-7.49712	0	20	6	46	GO:0015405	P-P-bond-hydrolysis-driven transporter activity	MF	13	81836061	81865065	56451|22273|27222|11740|66046|12858|73458|231086|57423|66445|67680|75406|28080|30059|11853|11429|230257|94065|11947|66043	30059|11947|57423|28080|27222|66043	66671|218397	Ccnh|Rasa1
-6.29318	0	20	5	38	GO:0042625	ATPase activity, coupled to transmembrane movement of ions	MF	13	81836061	81865065	56451|22273|27222|11740|66046|12858|73458|231086|57423|66445|67680|75406|28080|30059|11853|11429|230257|94065|11947|66043	28080|57423|11947|27222|66043	66671|218397	Ccnh|Rasa1
-4.12037	0.01	36	27	1879	GO:0003824	catalytic activity	MF	13	81836061	81865065	56451|22273|27222|11740|66046|12858|73458|231086|57423|66445|67680|75406|28080|30059|11853|11429|230257|94065|11947|66043|76626|14030|17995|11848|68375|11370|12861|51798|68349|66108|20751|171543|71116|66142|26395|66218	22273|56451|27222|66445|75406|20751|68375|26395|11429|66218|11947|231086|28080|12858|66108|12861|11848|17995|57423|51798|66142|67680|11370|73458|66043|68349|66046	66671|218397	Ccnh|Rasa1	66671	Ccnh	cyclin H
-11.7286	0	34	9	35	GO:0015077	monovalent inorganic cation transporter activity	MF	13	81836061	81865065	56451|22273|27222|11740|66046|12858|73458|231086|57423|66445|67680|75406|28080|30059|11853|11429|230257|94065|11947|66043|76626|14030|17995|11848|68375|11370|12861|51798|68349|66108|20751|171543|71116|66142	22273|11947|57423|28080|27222|12858|66043|12861|66142	66671|218397	Ccnh|Rasa1
-10.3235	0	34	8	32	GO:0015078	hydrogen ion transporter activity	MF	13	81836061	81865065	56451|22273|27222|11740|66046|12858|73458|231086|57423|66445|67680|75406|28080|30059|11853|11429|230257|94065|11947|66043|76626|14030|17995|11848|68375|11370|12861|51798|68349|66108|20751|171543|71116|66142	22273|11947|57423|28080|12858|66043|12861|66142	66671|218397	Ccnh|Rasa1
-8.51178	0	36	16	351	GO:0016491	oxidoreductase activity	MF	13	81836061	81865065	56451|22273|27222|11740|66046|12858|73458|231086|57423|66445|67680|75406|28080|30059|11853|11429|230257|94065|11947|66043|76626|14030|17995|11848|68375|11370|12861|51798|68349|66108|20751|171543|71116|66142|26395|66218	67680|22273|66218|17995|66445|75406|68349|73458|12861|66046|68375|12858|20751|66108|11370|66142	66671|218397	Ccnh|Rasa1
-4.54671	0.005	23	6	123	GO:0005506	iron ion binding	MF	13	81836061	81865065	56451|22273|27222|11740|66046|12858|73458|231086|57423|66445|67680|75406|28080|30059|11853|11429|230257|94065|11947|66043|76626|14030|17995	67680|11429|17995|66445|75406|12858	66671|218397	Ccnh|Rasa1
-11.6676	0	36	7	13	GO:0008137	NADH dehydrogenase (ubiquinone) activity	MF	13	81836061	81865065	56451|22273|27222|11740|66046|12858|73458|231086|57423|66445|67680|75406|28080|30059|11853|11429|230257|94065|11947|66043|76626|14030|17995|11848|68375|11370|12861|51798|68349|66108|20751|171543|71116|66142|26395|66218	66218|17995|75406|68375|66108|68349|66046	66671|218397	Ccnh|Rasa1
-4.60272	0.005	34	12	404	GO:0005215	transporter activity	MF	13	81836061	81865065	56451|22273|27222|11740|66046|12858|73458|231086|57423|66445|67680|75406|28080|30059|11853|11429|230257|94065|11947|66043|76626|14030|17995|11848|68375|11370|12861|51798|68349|66108|20751|171543|71116|66142	22273|30059|11947|71116|57423|28080|27222|12858|66043|11740|12861|66142	66671|218397	Ccnh|Rasa1
-3.77618	0.022	24	6	161	GO:0017111	nucleoside-triphosphatase activity	MF	13	81836061	81865065	56451|22273|27222|11740|66046|12858|73458|231086|57423|66445|67680|75406|28080|30059|11853|11429|230257|94065|11947|66043|76626|14030|17995|11848	11848|11947|57423|28080|27222|66043	66671|218397	Ccnh|Rasa1
-8.54317	0	36	9	71	GO:0009055	electron carrier activity	MF	13	81836061	81865065	56451|22273|27222|11740|66046|12858|73458|231086|57423|66445|67680|75406|28080|30059|11853|11429|230257|94065|11947|66043|76626|14030|17995|11848|68375|11370|12861|51798|68349|66108|20751|171543|71116|66142|26395|66218	67680|66218|17995|66445|75406|68375|66108|68349|66046	66671|218397	Ccnh|Rasa1
-8.19924	0	27	7	46	GO:0015405	P-P-bond-hydrolysis-driven transporter activity	MF	13	81865065	81921885	27222|56451|22273|28080|30059|231287|11740|66445|11947|67680|12861|78266|18186|11848|12858|12039|66925|12040|212111|70984|107448|66043|12843|56693|75406|18749|21854	30059|11947|28080|27222|231287|66043|21854	218397	Rasa1
-9.7855	0	22	7	35	GO:0015077	monovalent inorganic cation transporter activity	MF	13	81865065	81921885	27222|56451|22273|28080|30059|231287|11740|66445|11947|67680|12861|78266|18186|11848|12858|12039|66925|12040|212111|70984|107448|66043	22273|11947|28080|27222|12858|66043|12861	218397	Rasa1
-8.21481	0	22	6	32	GO:0015078	hydrogen ion transporter activity	MF	13	81865065	81921885	27222|56451|22273|28080|30059|231287|11740|66445|11947|67680|12861|78266|18186|11848|12858|12039|66925|12040|212111|70984|107448|66043	22273|11947|28080|12858|66043|12861	218397	Rasa1
-3.55358	0.032	18	7	351	GO:0016491	oxidoreductase activity	MF	13	81865065	81921885	27222|56451|22273|28080|30059|231287|11740|66445|11947|67680|12861|78266|18186|11848|12858|12039|66925|12040	67680|22273|12039|12040|66445|12858|12861	218397	Rasa1
-6.22527	0	11	8	404	GO:0005215	transporter activity	MF	13	81865065	81921885	27222|56451|22273|28080|30059|231287|11740|66445|11947|67680|12861	22273|30059|11947|28080|27222|231287|11740|12861	218397	Rasa1
-6.99326	0	15	7	133	GO:0008324	cation transporter activity	MF	13	81865065	81921885	27222|56451|22273|28080|30059|231287|11740|66445|11947|67680|12861|78266|18186|11848|12858	22273|11947|28080|27222|231287|12858|12861	218397	Rasa1
-4.031	0.012	14	5	161	GO:0017111	nucleoside-triphosphatase activity	MF	13	81865065	81921885	27222|56451|22273|28080|30059|231287|11740|66445|11947|67680|12861|78266|18186|11848	11848|28080|11947|27222|231287	218397	Rasa1
-7.35438	0	21	6	46	GO:0015405	P-P-bond-hydrolysis-driven transporter activity	MF	13	81877983	82001622	56451|22273|27222|11740|66046|73458|12858|231086|57423|66445|67680|30059|28080|75406|11853|11429|94065|76626|230257|11947|66043	30059|11947|57423|28080|27222|66043	218397	Rasa1
-6.1778	0.001	21	5	38	GO:0042625	ATPase activity, coupled to transmembrane movement of ions	MF	13	81877983	82001622	56451|22273|27222|11740|66046|73458|12858|231086|57423|66445|67680|30059|28080|75406|11853|11429|94065|76626|230257|11947|66043	28080|57423|11947|27222|66043	218397	Rasa1
-3.97148	0.014	33	25	1879	GO:0003824	catalytic activity	MF	13	81877983	82001622	56451|22273|27222|11740|66046|73458|12858|231086|57423|66445|67680|30059|28080|75406|11853|11429|94065|76626|230257|11947|66043|68375|17995|11370|11848|12861|14030|14615|68349|51798|20751|12039|66108	22273|56451|27222|12039|66445|75406|20751|68375|11429|11947|231086|28080|12858|66108|12861|11848|17995|57423|51798|67680|11370|73458|66043|68349|66046	218397	Rasa1
-11.0269	0	26	8	35	GO:0015077	monovalent inorganic cation transporter activity	MF	13	81877983	82001622	56451|22273|27222|11740|66046|73458|12858|231086|57423|66445|67680|30059|28080|75406|11853|11429|94065|76626|230257|11947|66043|68375|17995|11370|11848|12861	22273|11947|57423|28080|27222|12858|66043|12861	218397	Rasa1
-9.50456	0	26	7	32	GO:0015078	hydrogen ion transporter activity	MF	13	81877983	82001622	56451|22273|27222|11740|66046|73458|12858|231086|57423|66445|67680|30059|28080|75406|11853|11429|94065|76626|230257|11947|66043|68375|17995|11370|11848|12861	22273|11947|57423|28080|12858|66043|12861	218397	Rasa1
-8.51178	0	36	16	351	GO:0016491	oxidoreductase activity	MF	13	81877983	82001622	56451|22273|27222|11740|66046|73458|12858|231086|57423|66445|67680|30059|28080|75406|11853|11429|94065|76626|230257|11947|66043|68375|17995|11370|11848|12861|14030|14615|68349|51798|20751|12039|66108|171543|71116|66218	67680|22273|12039|66218|17995|66445|75406|68349|73458|66046|68375|12858|20751|66108|11370|12861	218397	Rasa1
-4.54671	0.003	23	6	123	GO:0005506	iron ion binding	MF	13	81877983	82001622	56451|22273|27222|11740|66046|73458|12858|231086|57423|66445|67680|30059|28080|75406|11853|11429|94065|76626|230257|11947|66043|68375|17995	67680|11429|17995|66445|75406|12858	218397	Rasa1
-11.6676	0	36	7	13	GO:0008137	NADH dehydrogenase (ubiquinone) activity	MF	13	81877983	82001622	56451|22273|27222|11740|66046|73458|12858|231086|57423|66445|67680|30059|28080|75406|11853|11429|94065|76626|230257|11947|66043|68375|17995|11370|11848|12861|14030|14615|68349|51798|20751|12039|66108|171543|71116|66218	66218|17995|75406|68375|66108|68349|66046	218397	Rasa1
-4.77216	0.002	28	11	404	GO:0005215	transporter activity	MF	13	81877983	82001622	56451|22273|27222|11740|66046|73458|12858|231086|57423|66445|67680|30059|28080|75406|11853|11429|94065|76626|230257|11947|66043|68375|17995|11370|11848|12861|14030|14615	22273|30059|11947|57423|28080|27222|14615|12858|66043|11740|12861	218397	Rasa1
-3.67017	0.022	25	6	161	GO:0017111	nucleoside-triphosphatase activity	MF	13	81877983	82001622	56451|22273|27222|11740|66046|73458|12858|231086|57423|66445|67680|30059|28080|75406|11853|11429|94065|76626|230257|11947|66043|68375|17995|11370|11848	11848|11947|57423|28080|27222|66043	218397	Rasa1
-8.54317	0	36	9	71	GO:0009055	electron carrier activity	MF	13	81877983	82001622	56451|22273|27222|11740|66046|73458|12858|231086|57423|66445|67680|30059|28080|75406|11853|11429|94065|76626|230257|11947|66043|68375|17995|11370|11848|12861|14030|14615|68349|51798|20751|12039|66108|171543|71116|66218	67680|66218|17995|66445|75406|68375|66108|68349|66046	218397	Rasa1
-4.72974	0.033	42	20	829	GO:0003676	nucleic acid binding	MF	13	86292585	86390297	20289|71853|100340|20423|78339|19200|107587|11775|269397|11864|14707|108115|21418|16400|21414|71972|101502|71939|77411|76459|80911|18744|71779|52808|20641|56417|17299|56632|14431|15354|170768|14827|54139|21419|15193|103836|171170|13797|13800|12389|320429|22061	20641|171170|71939|13797|21414|20289|52808|21418|77411|54139|320429|22061|107587|269397|21419|11864|15193|15354|56417|103836	13003	Cspg2
-4.75876	0.032	42	16	544	GO:0003677	DNA binding	MF	13	86292585	86390297	20289|71853|100340|20423|78339|19200|107587|11775|269397|11864|14707|108115|21418|16400|21414|71972|101502|71939|77411|76459|80911|18744|71779|52808|20641|56417|17299|56632|14431|15354|170768|14827|54139|21419|15193|103836|171170|13797|13800|12389|320429|22061	20289|71939|13797|21414|56417|52808|21418|21419|320429|22061|269397|11864|15193|15354|54139|103836	13003	Cspg2
-5.06041	0.022	431	5	5	GO:0003756	protein disulfide isomerase activity	MF	13	86292585	86390297	20289|71853|100340|20423|78339|19200|107587|11775|269397|11864|14707|108115|21418|16400|21414|71972|101502|71939|77411|76459|80911|18744|71779|52808|20641|56417|17299|56632|14431|15354|170768|14827|54139|21419|15193|103836|171170|13797|13800|12389|320429|22061|14719|101471|12317|67511|211389|14228|29819|110308|110198|11305|226519|106347|19260|18417|16432|16891|71780|93685|19886|70584|66647|21385|…	12304|14827|72599|18453|71853	13003	Cspg2
-5.25289	0.014	590	6	6	GO:0016862	intramolecular oxidoreductase activity, interconverting keto- and enol-groups	MF	13	86423615	86452280	100340|84004|29815|19200|71853|21414|20641|75458|14208|11610|15439|71779|216848|18162|171170|72043|52808|18417|226519|56455|108115|53376|218442|14645|15511|216363|170768|83965|53975|14228|11775|211389|15193|17069|68188|14167|12389|78242|14182|12660|16891|18025|22142|19142|20467|11749|11647|21418|210126|108143|16535|16796|71939|70152|56792|22061|18744|13121|216965|330217|20692|56315|18654|14962|12…	17319|14827|71853|12304|18453|72599	108138	Xrcc4
-4.11221	0.047	104	5	20	GO:0016859	cis-trans isomerase activity	MF	13	88234516	88279754	73834|18784|21415|71853|51788|107587|27410|29816|65973|98053|56455|12267|105352|13038|100340|52808|14208|20641|246707|56440|14063|66111|29815|223690|19886|106347|14228|52466|12095|20539|269397|16432|54139|67511|235435|15511|11938|12728|21753|19224|18510|241230|11773|14827|68219|227627|13797|54420|11468|22022|22003|18645|244199|216363|12959|14645|73341|13057|228602|217262|11951|93871|70266|15436|1…	68816|14874|14227|14228|14229	66970	Ssbp2
-3.58819	0.042	51	16	544	GO:0003677	DNA binding	MF	14	4432913	4460763	12905|72459|68939|52808|231803|70425|19821|22317|20310|12013|12593|18854|66381|20598|230908|66999|11797|22373|56619|235134|14368|72354|93871|75965|21402|59093|73181|56217|68585|72020|12140|22284|229504|26611|70152|66213|19655|107771|12902|66082|53380|68147|104625|224624|22697|80877|16391|17863|68058|21976|17217	17217|53380|18854|16391|52808|22697|17863|12013|66381|59093|21976|68058|107771|230908|73181|235134	74430	4930452B06Rik
-5.40387	0.005	30	17	829	GO:0003676	nucleic acid binding	MF	14	21935777	22165772	74414|107513|207214|81018|18099|75454|94178|69192|52808|68750|56453|67684|66999|224170|319475|53380|27081|70556|114741|218543|73689|11842|53379|268739|56353|66867|102162|74213|12408|208647	56353|53379|53380|74213|208647|52808|27081|224170|68750|218543|69192|66867|207214|74414|67684|81018|319475	328365|105675|68173|74272|71918|11744	Zmiz1|Ppif|Ppifos|1700054O19Rik|2310047A01Rik|Anxa11
-3.47267	0.049	6	5	641	GO:0000166	nucleotide binding	MF	14	22538958	22730533	12978|20520|218543|264064|19820|27103	264064|20520|12978|27103|218543	211922|11843|211948|654819|110083	A630054L15Rik|Arf4|E430028B21Rik|9930004E17Rik|Dnahc7c	11843	Arf4	ADP-ribosylation factor 4
-3.74132	0.026	20	10	641	GO:0000166	nucleotide binding	MF	14	23107733	23142636	264064|94178|114741|27103|207214|18452|20520|68750|18099|12978|105245|20893|23971|11773|23885|107513|108143|268739|218543|26398	264064|23971|20520|207214|108143|12978|18099|218543|26398|27103	171463	Il17rd
-3.48303	0.047	20	7	319	GO:0016301	kinase activity	MF	14	23107733	23142636	264064|94178|114741|27103|207214|18452|20520|68750|18099|12978|105245|20893|23971|11773|23885|107513|108143|268739|218543|26398	264064|23971|108143|12978|18099|26398|27103	171463	Il17rd
-3.80479	0.034	15	5	166	GO:0015075	ion transporter activity	MF	14	30714974	30729076	99167|11416|223690|211945|12638|17178|19024|29816|18784|66290|68219|23989|16848|114304|73834	114304|73834|17178|66290|12638	76031|218914	5830448L01Rik|Wapal
-3.85186	0.031	19	8	404	GO:0005215	transporter activity	MF	14	30714974	30729076	99167|11416|223690|211945|12638|17178|19024|29816|18784|66290|68219|23989|16848|114304|73834|14131|227394|94221|14623	114304|227394|73834|66290|11416|17178|12638|14623	76031|218914	5830448L01Rik|Wapal
-5.44972	0.003	106	12	100	GO:0030246	carbohydrate binding	MF	14	38306617	38359897	68119|14314|12978|14276|52398|74145|13034|18718|14118|11842|233571|14131|17920|20292|109552|114332|20305|170779|330171|56878|50530|26433|12831|21810|21813|218952|14584|20308|103889|66290|224079|22352|20531|214663|93671|329777|64929|75320|12833|64138|12835|17064|11568|110172|381217|58809|74596|64177|246707|331026|18476|13593|319713|14462|14268|16010|104445|20868|18613|20469|14127|16658|18214|85031…	76477|170779|17064|114332|14314|17967|56744|14584|192187|14268|17533|12831	320367	A530076I17Rik
-5.26532	0.004	41	5	29	GO:0005201	extracellular matrix structural constituent	MF	14	38306617	38359897	68119|14314|12978|14276|52398|74145|13034|18718|14118|11842|233571|14131|17920|20292|109552|114332|20305|170779|330171|56878|50530|26433|12831|21810|21813|218952|14584|20308|103889|66290|224079|22352|20531|214663|93671|329777|64929|75320|12833|64138|12835	12833|50530|12835|14118|12831	320367	A530076I17Rik
-5.1336	0.004	106	8	44	GO:0005539	glycosaminoglycan binding	MF	14	38306617	38359897	68119|14314|12978|14276|52398|74145|13034|18718|14118|11842|233571|14131|17920|20292|109552|114332|20305|170779|330171|56878|50530|26433|12831|21810|21813|218952|14584|20308|103889|66290|224079|22352|20531|214663|93671|329777|64929|75320|12833|64138|12835|17064|11568|110172|381217|58809|74596|64177|246707|331026|18476|13593|319713|14462|14268|16010|104445|20868|18613|20469|14127|16658|18214|85031…	56744|114332|14314|17967|192187|14268|76477|12831	320367	A530076I17Rik
-4.08942	0.049	119	8	54	GO:0005529	sugar binding	MF	14	38315434	38367711	68119|13034|12978|14276|18718|74145|170779|11842|14131|114332|20292|17920|109552|14314|50530|20305|218952|329777|56878|233571|21810|14118|214663|27369|330171|20531|21813|381217|66290|103889|20308|64177|93671|224079|12831|64138|76826|58809|59010|64929|26433|11568|319713|14462|17064|76650|331026|74596|207728|27055|16010|14584|22352|104445|75320|240168|110172|18476|226823|12833|74144|12349|18613|166…	224273|17064|14584|69142|140792|20345|170779|17533	320367	A530076I17Rik
-4.07902	0.049	109	7	44	GO:0005539	glycosaminoglycan binding	MF	14	38315434	38367711	68119|13034|12978|14276|18718|74145|170779|11842|14131|114332|20292|17920|109552|14314|50530|20305|218952|329777|56878|233571|21810|14118|214663|27369|330171|20531|21813|381217|66290|103889|20308|64177|93671|224079|12831|64138|76826|58809|59010|64929|26433|11568|319713|14462|17064|76650|331026|74596|207728|27055|16010|14584|22352|104445|75320|240168|110172|18476|226823|12833|74144|12349|18613|166…	56744|114332|14314|17967|14268|76477|12831	320367	A530076I17Rik
-4.27059	0.04	65	5	29	GO:0005201	extracellular matrix structural constituent	MF	14	38315434	38367711	68119|13034|12978|14276|18718|74145|170779|11842|14131|114332|20292|17920|109552|14314|50530|20305|218952|329777|56878|233571|21810|14118|214663|27369|330171|20531|21813|381217|66290|103889|20308|64177|93671|224079|12831|64138|76826|58809|59010|64929|26433|11568|319713|14462|17064|76650|331026|74596|207728|27055|16010|14584|22352|104445|75320|240168|110172|18476|226823|12833|74144|12349|18613|166…	12833|50530|12835|14118|12831	320367	A530076I17Rik
-7.35527	0	119	15	100	GO:0030246	carbohydrate binding	MF	14	38315434	38367711	68119|13034|12978|14276|18718|74145|170779|11842|14131|114332|20292|17920|109552|14314|50530|20305|218952|329777|56878|233571|21810|14118|214663|27369|330171|20531|21813|381217|66290|103889|20308|64177|93671|224079|12831|64138|76826|58809|59010|64929|26433|11568|319713|14462|17064|76650|331026|74596|207728|27055|16010|14584|22352|104445|75320|240168|110172|18476|226823|12833|74144|12349|18613|166…	14584|76477|56744|17064|114332|14314|17967|224273|69142|140792|20345|170779|14268|17533|12831	320367	A530076I17Rik
-4.906	0.006	110	25	404	GO:0005215	transporter activity	MF	14	78688775	78765252	73689|70605|14933|66290|12526|69225|53380|235134|106957|56462|52466|11842|74140|12587|230709|209195|18645|103003|74411|20598|12728|227612|14863|20530|11815|217715|22673|56440|14866|17357|14368|18700|19224|94275|233733|11603|27410|75526|66111|208647|108062|19215|22350|22022|76500|81535|11927|20335|15414|69719|76687|72881|16432|73296|214663|56453|231050|18220|12304|68816|207352|211389|68041|73834|1…	13056|214663|16525|76687|11927|74140|67547|11815|209195|53421|20530|12728|66111|106957|68816|50770|19215|110172|94178|73834|108652|20335|52466|56440|66290	56419	Diap3
-5.05315	0.005	82	21	404	GO:0005215	transporter activity	MF	14	78700037	78770476	73689|11842|14933|12526|66290|70605|56462|69225|53380|52466|106957|235134|74140|12587|72881|14863|14866|209195|11815|103003|230709|18645|74411|12728|76650|20598|14609|21356|217715|227612|20530|11927|68041|109857|26398|105245|15414|17357|56440|14368|233733|18220|108062|66174|18700|76073|22673|19215|19224|75526|22022|18194|11603|66111|94275|22350|14183|70405|207214|208647|27410|19672|76687|18510|21…	52466|94178|209195|20530|214663|110172|73834|11815|16525|76687|68816|14609|66290|20335|11927|12728|56440|106957|19215|74140|66111	56419	Diap3
-3.82781	0.044	84	19	404	GO:0005215	transporter activity	MF	14	81905107	81956876	14933|66290|11842|52466|68011|11927|18645|53380|230709|76650|12526|73689|69225|14863|56462|14866|74140|72881|12728|103003|217715|235134|11815|27999|106957|75526|68816|66174|232232|218121|22673|68041|15414|19215|66220|13819|94275|328971|13038|56440|16598|81535|19672|12095|53421|14368|235312|74411|27410|20335|16432|18220|23991|245607|16854|209195|22022|26398|18104|211389|74319|18510|76073|98985|564…	13056|11815|52466|73834|209195|56089|53421|20335|68816|12728|20530|11927|56440|66290|106957|19215|74140|20510|66111	414073	BC040756
-3.40796	0.033	19	5	155	GO:0004888	transmembrane receptor activity	MF	14	85334993	85404391	114741|12905|236082|14961|14609|54612|18567|70266|50915|80751|70605|12772|13733|13040|13063|64294|239273|16149|14960	14960|14961|54612|12772|13733	16828	Ldha
-4.85938	0.006	101	8	50	GO:0008565	protein transporter activity	MF	14	85760190	85835638	114741|74414|12593|70605|56453|21976|52808|66381|19821|331026|228998|66111|12332|26398|18710|59093|229279|105245|18452|56353|23971|208647|22129|26611|56737|74140|78658|216825|237052|68058|20892|23830|27081|74213|12159|241226|18826|74112|268739|94178|30949|107358|57743|22317|19224|75965|109181|107771|106957|18933|57377|93871|18701|22122|81018|108062|74776|20383|76687|14923|104263|209011|67511|2741…	228960|56041|20335|57743|67511|56440|20955|66111	319784|432885	B830008M09Rik|LOC432885
-5.06589	0.005	193	61	829	GO:0003676	nucleic acid binding	MF	14	85792522	85835981	74414|114741|12593|56453|52808|18452|70605|26398|66381|19821|59093|106957|56041|105245|18710|66111|74140|56353|78658|30949|22129|331026|81018|66915|20892|68058|66867|23971|12159|17191|208647|216825|74112|14923|74213|26611|75410|107771|57743|75965|94178|237052|108062|76687|22284|27081|69890|22317|241226|268739|13667|93871|13560|15469|109181|67393|66471|107513|57377|209011|12419|78903|100087|18933|…	19712|67842|193796|208647|217864|71946|22670|75410|71702|107771|76804|18970|80751|103836|13722|108062|20383|56353|17190|17191|20892|56490|217031|18220|74414|218543|13872|52808|207920|66867|78903|78266|229279|67393|53319|69192|27081|66381|74318|19024|68147|59093|21976|68058|81018|13666|13667|67684|74213|53607|244713|71787|207214|108143|209011|18933|241915|13560|20602|28027|67710	319784|432885	B830008M09Rik|LOC432885
-5.82159	0	165	11	50	GO:0008565	protein transporter activity	MF	14	85792522	85835981	74414|114741|12593|56453|52808|18452|70605|26398|66381|19821|59093|106957|56041|105245|18710|66111|74140|56353|78658|30949|22129|331026|81018|66915|20892|68058|66867|23971|12159|17191|208647|216825|74112|14923|74213|26611|75410|107771|57743|75965|94178|237052|108062|76687|22284|27081|69890|22317|241226|268739|13667|93871|13560|15469|109181|67393|66471|107513|57377|209011|12419|78903|100087|18933|…	228960|212999|56041|53319|20335|54161|57743|67511|56440|20955|66111	319784|432885	B830008M09Rik|LOC432885
-7.90251	0	27	6	29	GO:0005201	extracellular matrix structural constituent	MF	15	36055780	36144824	22352|15199|70549|14118|20196|12831|12833|12819|68480|18952|20692|12406|19878|229731|12390|56693|24136|21689|19285|12306|12491|13136|12389|97998|12826|11749|12827	12833|14118|12819|12826|12827|12831	545100	LOC545100
-6.91144	0	8	6	183	GO:0005198	structural molecule activity	MF	15	36055780	36144824	22352|15199|70549|14118|20196|12831|12833|12819	12833|14118|22352|12819|70549|12831	545100	LOC545100
-7.6161	0	27	5	16	GO:0030020	extracellular matrix structural constituent conferring tensile strength	MF	15	36055780	36144824	22352|15199|70549|14118|20196|12831|12833|12819|68480|18952|20692|12406|19878|229731|12390|56693|24136|21689|19285|12306|12491|13136|12389|97998|12826|11749|12827	12819|12833|12826|12827|12831	545100	LOC545100
-4.38116	0.006	33	5	54	GO:0005529	sugar binding	MF	15	46245687	46396016	50908|17105|13057|13134|11502|16179|18162|66978|71947|22142|216725|72318|216864|16859|16854|14376|118449|74761|74145|19038|14276|14131|12978|246707|21814|20409|20308|58176|319158|17533|107607|21415|17312	216864|17312|16859|17533|16854	71120	1700022A22Rik
-4.24171	0.015	62	13	265	GO:0005509	calcium ion binding	MF	15	46279212	46427440	71947|210126|13057|216725|11502|56213|17105|16854|50908|106572|72318|17312|16773|14131|18074|19128|16948|18162|16549|22142|18718|74145|17169|12978|246707|18414|118449|21810|15199|72565|18438|15979|16179|19038|14276|17294|74761|11433|14118|66978|60595|15439|70784|21858|17533|20198|19142|20308|20740|23794|109552|13649|11690|12267|170779|29815|20641|14707|14766|20409|27056|216616	17312|74145|20740|20198|14118|216616|109552|60595|19128|18074|170779|50908|17533	71120	1700022A22Rik
-4.56788	0.005	95	6	29	GO:0005201	extracellular matrix structural constituent	MF	15	46279212	46427440	71947|210126|13057|216725|11502|56213|17105|16854|50908|106572|72318|17312|16773|14131|18074|19128|16948|18162|16549|22142|18718|74145|17169|12978|246707|18414|118449|21810|15199|72565|18438|15979|16179|19038|14276|17294|74761|11433|14118|66978|60595|15439|70784|21858|17533|20198|19142|20308|20740|23794|109552|13649|11690|12267|170779|29815|20641|14707|14766|20409|27056|216616|20272|16846|56744|1…	12833|16773|14118|12843|12825|12831	71120	1700022A22Rik
-6.03681	0.001	106	33	582	GO:0004871	signal transducer activity	MF	15	46279212	46427440	71947|210126|13057|216725|11502|56213|17105|16854|50908|106572|72318|17312|16773|14131|18074|19128|16948|18162|16549|22142|18718|74145|17169|12978|246707|18414|118449|21810|15199|72565|18438|15979|16179|19038|14276|17294|74761|11433|14118|66978|60595|15439|70784|21858|17533|20198|19142|20308|20740|23794|109552|13649|11690|12267|170779|29815|20641|14707|14766|20409|27056|216616|20272|16846|56744|1…	12267|16773|18438|14766|68119|67865|170779|73121|56744|13618|57262|14127|12978|14131|21814|14276|19142|16971|16846|20305|20308|22359|11610|21858|13649|20200|71914|15979|18414|18162|14707|16179|17533	71120	1700022A22Rik
-4.51588	0.007	59	10	155	GO:0004888	transmembrane receptor activity	MF	15	46279212	46427440	71947|210126|13057|216725|11502|56213|17105|16854|50908|106572|72318|17312|16773|14131|18074|19128|16948|18162|16549|22142|18718|74145|17169|12978|246707|18414|118449|21810|15199|72565|18438|15979|16179|19038|14276|17294|74761|11433|14118|66978|60595|15439|70784|21858|17533|20198|19142|20308|20740|23794|109552|13649|11690|12267|170779|29815|20641|14707|14766	15979|19142|12267|18162|18414|13649|12978|14131|14766|17533	71120	1700022A22Rik
-4.75485	0.021	99	18	265	GO:0005509	calcium ion binding	MF	15	46396016	46558024	13057|216725|71947|209354|72318|19142|19038|56213|106572|50908|16773|236732|26365|17312|60595|11502|19128|20198|15979|18438|18414|14131|246707|15439|118449|17105|12978|13649|21858|21810|16971|74145|20308|70784|17294|18718|72565|14707|107747|12267|15199|17533|78558|14118|20200|27361|11433|20740|13618|67865|20345|22041|20272|20305|14871|74761|56429|21814|18596|170779|11690|14276|66990|22142|330171|…	17312|74145|20740|14118|20198|235527|20200|64074|16971|109552|60595|18164|22359|19128|52377|170779|50908|17533	74726	4930523O13Rik
-4.23939	0.041	24	6	133	GO:0004175	endopeptidase activity	MF	15	46396016	46558024	13057|216725|71947|209354|72318|19142|19038|56213|106572|50908|16773|236732|26365|17312|60595|11502|19128|20198|15979|18438|18414|14131|246707|15439	19142|11502|15439|216725|50908|56213	74726	4930523O13Rik
-4.76281	0.021	73	19	402	GO:0004872	receptor activity	MF	15	46396016	46558024	13057|216725|71947|209354|72318|19142|19038|56213|106572|50908|16773|236732|26365|17312|60595|11502|19128|20198|15979|18438|18414|14131|246707|15439|118449|17105|12978|13649|21858|21810|16971|74145|20308|70784|17294|18718|72565|14707|107747|12267|15199|17533|78558|14118|20200|27361|11433|20740|13618|67865|20345|22041|20272|20305|14871|74761|56429|21814|18596|170779|11690|14276|66990|22142|330171|…	16971|16419|18596|19142|18438|17533|12267|18162|13618|18414|22095|13649|12978|14131|21814|14276|170779|26365|15979	74726	4930523O13Rik
-6.30186	0.001	76	27	582	GO:0004871	signal transducer activity	MF	15	46396016	46558024	13057|216725|71947|209354|72318|19142|19038|56213|106572|50908|16773|236732|26365|17312|60595|11502|19128|20198|15979|18438|18414|14131|246707|15439|118449|17105|12978|13649|21858|21810|16971|74145|20308|70784|17294|18718|72565|14707|107747|12267|15199|17533|78558|14118|20200|27361|11433|20740|13618|67865|20345|22041|20272|20305|14871|74761|56429|21814|18596|170779|11690|14276|66990|22142|330171|…	15979|16773|18438|67865|170779|16419|18596|56744|12978|13618|14131|21814|14276|19142|16971|22095|13649|20308|21858|20305|20200|12267|18414|17533|18162|14707|26365	74726	4930523O13Rik
-5.20831	0.011	85	13	155	GO:0004888	transmembrane receptor activity	MF	15	46396016	46558024	13057|216725|71947|209354|72318|19142|19038|56213|106572|50908|16773|236732|26365|17312|60595|11502|19128|20198|15979|18438|18414|14131|246707|15439|118449|17105|12978|13649|21858|21810|16971|74145|20308|70784|17294|18718|72565|14707|107747|12267|15199|17533|78558|14118|20200|27361|11433|20740|13618|67865|20345|22041|20272|20305|14871|74761|56429|21814|18596|170779|11690|14276|66990|22142|330171|…	15979|18596|19142|12267|12978|18414|22095|13649|13618|14131|18162|11610|17533	74726	4930523O13Rik
-4.95411	0.002	28	5	49	GO:0005125	cytokine activity	MF	15	85968990	86015320	17918|20292|12180|207728|18187|12334|17920|18718|72318|170779|109552|14131|68119|11842|216864|13733|13034|14630|13593|74144|64817|14276|20305|69583|319713|19899|74596|20308	20292|20305|68119|20308|69583	319737	D130051D11Rik
-4.35019	0.008	30	13	582	GO:0004871	signal transducer activity	MF	15	85968990	86015320	17918|20292|12180|207728|18187|12334|17920|18718|72318|170779|109552|14131|68119|11842|216864|13733|13034|14630|13593|74144|64817|14276|20305|69583|319713|19899|74596|20308|140792|18430	74144|20292|13733|18187|69583|20305|14131|20308|68119|140792|14276|170779|18430	319737	D130051D11Rik
-4.58769	0.008	56	5	29	GO:0005201	extracellular matrix structural constituent	MF	16	38048936	38236007	14645|12306|17118|14102|22142|13982|20652|15199|57874|50915|70266|11749|14962|67455|116847|66695|16796|18162|210126|14664|20196|15959|14182|14012|16846|70549|19285|70784|22359|17001|226519|66978|59125|17294|78558|14228|16784|326618|209683|29875|12827|14127|108960|23794|20692|12826|218454|215615|20720|50794|14183|72043|14969|12390|76477|12843	12843|12826|12827|116847|226519	56637|18171|320214|12856|64082	Gsk3b|Nr1i2|4932425I24Rik|Cox17|Popdc2
-3.58322	0.029	32	15	829	GO:0003676	nucleic acid binding	MF	16	53863288	54229170	232969|19655|192157|66839|56351|67465|230648|74149|232984|68365|216190|74120|55980|269061|11797|211914|101706|217716|70044|213988|57743|15353|69562|14066|233863|18045|73181|22317|70439|110593|230257|219249	110593|213988|269061|19655|74120|67465|233863|18045|70439|217716|15353|219249|70044|73181|230257	433027|386002|319281	LOC433027|LOC386002|A330044P14Rik
-4.58253	0.012	12	7	402	GO:0004872	receptor activity	MF	17	51967197	52251943	50798|17105|14017|14630|78689|17533|16179|12010|12033|73149|71175|14766	14017|12033|12010|14766|17533|16179|73149	69083|20888	Sult1c2|Sult1c1
-4.57198	0.007	31	13	534	GO:0008270	zinc ion binding	MF	17	78314906	78390956	72519|66596|54381|319263|170755|83383|11981|20383|76804|57743|216987|75410|81018|11479|67039|140482|19821|78658|109263|15204|16475|240064|75387|230861|50850|24128|68379|76485|71746|12417|56364	240064|24128|140482|68379|76804|56364|19821|109263|16475|15204|81018|75387|66596	73559	1700106O07Rik
-3.31323	0.045	27	15	1076	GO:0046872	metal ion binding	MF	17	78314906	78390956	72519|66596|54381|319263|170755|83383|11981|20383|76804|57743|216987|75410|81018|11479|67039|140482|19821|78658|109263|15204|16475|240064|75387|230861|50850|24128|68379	240064|24128|140482|75387|76804|68379|11981|19821|11479|15204|81018|16475|230861|109263|66596	73559	1700106O07Rik
-4.0024	0.014	27	13	712	GO:0046914	transition metal ion binding	MF	17	78314906	78390956	72519|66596|54381|319263|170755|83383|11981|20383|76804|57743|216987|75410|81018|11479|67039|140482|19821|78658|109263|15204|16475|240064|75387|230861|50850|24128|68379	240064|24128|140482|68379|76804|19821|109263|16475|11479|15204|81018|75387|66596	73559	1700106O07Rik
-4.29007	0.007	46	16	534	GO:0008270	zinc ion binding	MF	18	41167954	41340761	56784|17354|192157|217827|114716|57317|214897|56406|212999|22221|30957|68441|19712|27103|76295|69562|233833|70999|19302|16396|18028|20088|207165|55935|14030|231769|14884|28027|76850|110596|50850|231600|75410|232969|78266|74149|170707|26419|17686|243272|54367|225027|70579|11819|19820|110796	19712|56784|225027|110596|74149|19302|232969|17354|11819|19820|14030|231600|70579|110796|78266|54367	225416	EG225416
-4.71117	0.003	56	53	3184	GO:0005488	binding	MF	18	41167954	41340761	56784|17354|192157|217827|114716|57317|214897|56406|212999|22221|30957|68441|19712|27103|76295|69562|233833|70999|19302|16396|18028|20088|207165|55935|14030|231769|14884|28027|76850|110596|50850|231600|75410|232969|78266|74149|170707|26419|17686|243272|54367|225027|70579|11819|19820|110796|67865|20823|52609|57743|21750|72692|66679|228998|17876|26398	19712|52609|225027|110596|228998|212999|232969|16396|11819|75410|17686|68441|67865|114716|192157|26398|50850|14884|74149|76295|231600|76850|70579|26419|69562|27103|207165|243272|17354|110796|22221|14030|56784|17876|56406|20823|231769|78266|54367|18028|217827|57317|19302|233833|19820|30957|214897|72692|21750|66679|20088|28027|55935	225416	EG225416
-5.31311	0.001	55	25	829	GO:0003676	nucleic acid binding	MF	18	41167954	41340761	56784|17354|192157|217827|114716|57317|214897|56406|212999|22221|30957|68441|19712|27103|76295|69562|233833|70999|19302|16396|18028|20088|207165|55935|14030|231769|14884|28027|76850|110596|50850|231600|75410|232969|78266|74149|170707|26419|17686|243272|54367|225027|70579|11819|19820|110796|67865|20823|52609|57743|21750|72692|66679|228998|17876	19712|225027|16396|75410|17686|14884|11819|76850|78266|243272|110796|22221|14030|17876|20823|231769|54367|57317|233833|18028|72692|21750|66679|20088|28027	225416	EG225416
-4.26873	0.023	76	5	25	GO:0042277	peptide binding	MF	18	62936212	62986199	106572|14961|17312|14960|13057|73341|14127|268977|67784|17132|18134|93686|228602|72043|98878|74761|29813|13038|16149|52502|80285|71704|29815|17533|18073|74145|21810|16985|12506|14600|60533|20196|11610|69142|14469|16909|226519|15439|56193|20657|71904|110454|235435|71145|13733|22177|19038|16859|21647|80888|108960|14311|18760|235041|192187|12843|246707|14228|15979|66607|20272|12390|20308|16971|56847…	14960|14961|11610|18162|19038	15562	Htr4
-9.67653	0	104	32	402	GO:0004872	receptor activity	MF	18	62936212	62986199	106572|14961|17312|14960|13057|73341|14127|268977|67784|17132|18134|93686|228602|72043|98878|74761|29813|13038|16149|52502|80285|71704|29815|17533|18073|74145|21810|16985|12506|14600|60533|20196|11610|69142|14469|16909|226519|15439|56193|20657|71904|110454|235435|71145|13733|22177|19038|16859|21647|80888|108960|14311|18760|235041|192187|12843|246707|14228|15979|66607|20272|12390|20308|16971|56847…	14600|84112|16404|237847|66607|108960|18596|13733|14961|69165|14127|21814|192187|73149|19264|14276|19142|67784|16971|11610|71461|71904|233571|14182|71145|71914|15979|14960|56177|18162|60533|17533	15562	Htr4	15562	Htr4	5 hydroxytryptamine (serotonin) receptor 4
-8.64892	0	107	38	582	GO:0004871	signal transducer activity	MF	18	62936212	62986199	106572|14961|17312|14960|13057|73341|14127|268977|67784|17132|18134|93686|228602|72043|98878|74761|29813|13038|16149|52502|80285|71704|29815|17533|18073|74145|21810|16985|12506|14600|60533|20196|11610|69142|14469|16909|226519|15439|56193|20657|71904|110454|235435|71145|13733|22177|19038|16859|21647|80888|108960|14311|18760|235041|192187|12843|246707|14228|15979|66607|20272|12390|20308|16971|56847…	16000|14600|84112|14228|237847|66607|108960|18596|13733|14961|56744|69165|14127|21814|192187|73149|19264|14276|19142|67784|16971|14672|20308|16985|11610|71461|71904|233571|14182|71145|71914|15979|14960|56177|18162|60533|16404|17533	15562	Htr4	15562	Htr4	5 hydroxytryptamine (serotonin) receptor 4
-7.91336	0	104	18	155	GO:0004888	transmembrane receptor activity	MF	18	62936212	62986199	106572|14961|17312|14960|13057|73341|14127|268977|67784|17132|18134|93686|228602|72043|98878|74761|29813|13038|16149|52502|80285|71704|29815|17533|18073|74145|21810|16985|12506|14600|60533|20196|11610|69142|14469|16909|226519|15439|56193|20657|71904|110454|235435|71145|13733|22177|19038|16859|21647|80888|108960|14311|18760|235041|192187|12843|246707|14228|15979|66607|20272|12390|20308|16971|56847…	71904|14960|233571|18596|13733|19142|14961|67784|15979|14127|84112|56177|18162|14182|11610|17533|14600|71461	15562	Htr4	15562	Htr4	5 hydroxytryptamine (serotonin) receptor 4
-4.43664	0.038	201	15	100	GO:0030246	carbohydrate binding	MF	18	62986199	63022572	12978|14127|13057|85031|21810|18952|22177|16658|225341|13038|19264|17105|192187|20305|14276|13733|20524|73341|16414|11857|68018|56744|12721|20308|76626|20657|78473|20469|56193|29813|64177|72318|226025|16909|212111|54563|22022|114332|17533|233571|56375|11690|21956|13476|64009|226747|228993|67072|16859|224079|100163|17132|56332|14252|13992|93686|76477|14268|23790|57262|231238|18671|20292|14961|1541…	192187|224273|231238|14183|56744|114332|76477|17064|17533|16852|81877|16859|14268|66205|12831	15562|107035	Htr4|Fbxo38
-4.46804	0.004	37	18	829	GO:0003676	nucleic acid binding	MF	19	16854816	16870869	18087|67225|233789|230753|67738|244713|78697|15402|217031|101706|81018|72930|78903|21749|68744|170749|67684|12725|67865|53319|14457|72400|12874|57743|231803|67040|102162|228960|71787|229279|20585|53379|218543|66213|219181|22670|56399	67040|53379|67684|217031|67225|20585|15402|71787|22670|218543|72400|21749|244713|78903|53319|56399|81018|229279	18552	Pcsk5
-3.78958	0.03	47	9	194	GO:0003723	RNA binding	MF	19	18165620	18212379	57814|230257|26398|217337|13667|12408|56351|14672|229504|12419|54138|207214|69806|66174|66679|107986|67967|69085|15191|71972|70802|14276|13017|217410|170716|76007|66647|20922|19205|70579|14977|76850|24128|56278|224624|17190|66743|19341|17191|213464|14635|212999|67971|67465|19243|105245|225027	24128|225027|19205|17191|67465|207214|230257|66679|217337	433228	LOC433228
-4.54187	0.008	29	13	582	GO:0004871	signal transducer activity	MF	19	43196335	43222579	76073|12818|74116|70784|15216|14276|329777|235435|170779|114332|12978|68119|69702|20305|214663|67725|12526|93671|75320|22350|12005|67299|11842|93686|16432|14127|20308|20363|24012	14276|12005|93671|24012|12526|14127|15216|20305|12978|20308|68119|170779|114332	71972	Dnmbp
-3.84129	0.021	52	7	100	GO:0030246	carbohydrate binding	MF	19	43289212	43409816	27222|170779|14276|70784|20305|20962|20308|235435|14127|68119|74145|14268|60595|72565|71704|12978|20292|81877|20317|16985|14187|76073|20399|67725|15199|14584|16909|13733|170791|19038|18647|12843|19376|22177|14412|17228|11931|83436|101437|224902|216864|14314|13057|11502|104086|14118|107747|60527|100986|77407|12818|69142	216864|14314|81877|69142|14584|170779|14268	93721|226143|226144	Cpn1|Cyp2c44|Spfh1
-5.40387	0.001	30	17	829	GO:0003676	nucleic acid binding	MF	20	146622817	147024014	15404|15400|12696|208715|11546|77605|72313|81018|73181|12409|30841|70152|108143|66867|56217|226432|78658|231803|68703|269800|57752|272589|77087|68147|30957|53890|15370|17191|110119|66381	53890|77605|17191|15400|66867|15370|15404|66381|108143|68147|81018|12696|30841|11546|68703|73181|77087	385461	LOC385461
-4.87863	0.002	37	15	544	GO:0003677	DNA binding	MF	20	146622817	147024014	15404|15400|12696|208715|11546|77605|72313|81018|73181|12409|30841|70152|108143|66867|56217|226432|78658|231803|68703|269800|57752|272589|77087|68147|30957|53890|15370|17191|110119|66381|12159|20499|71702|107035|12408|19707|241915	77605|17191|15400|15370|15404|66381|108143|68703|66867|71702|30841|11546|241915|73181|77087	385461	LOC385461
-3.37537	0.043	28	5	104	GO:0043565	sequence-specific DNA binding	MF	20	146622817	147024014	15404|15400|12696|208715|11546|77605|72313|81018|73181|12409|30841|70152|108143|66867|56217|226432|78658|231803|68703|269800|57752|272589|77087|68147|30957|53890|15370|17191	15400|15370|68703|15404|17191	385461	LOC385461
-3.91744	0.019	39	23	1199	GO:0005634	nucleus	CC	1	30932017	31013950	21841|30928|218820|71529|268903|15902|18784|16784|11938|11546|21422|57874|170753|56469|229363|69890|329003|230908|14658|53331|16529|30046|12521|230779|54214|54135|14183|237175|19714|22185|17540|15413|216363|230257|17760|66978|20467|103135|21873	170753|69890|329003|19714|56469|11546|15902|66978|21873|22185|216363|21422|15413|218820|30928|21841|30046|103135|14183|268903|230257|20467|230908	433284	LOC433284
-3.51015	0.036	46	32	1765	GO:0016020	membrane	CC	1	36382426	36446703	83603|75512|212980|12393|218335|19729|17155|64929|104156|54710|214345|140703|56280|30785|68539|56612|22350|56440|76574|83435|56375|13522|241226|27494|94221|20510|18216|20444|66111|12337|12527|11416|22022|18826|240819|75965|11468|330914|67846|66624|12737|269261|29816|70350|18595|14660	17155|67846|18826|94221|19729|83603|11416|76574|18595|22022|18216|240819|20510|54710|56375|68539|75965|66111|66624|12737|14660|214345|241226|22350|13522|20444|218335|27494|83435|12527|212980|29816	50785	Hs6st1	50785	Hs6st1	heparan sulfate 6-O-sulfotransferase 1
-3.48871	0.036	45	27	1384	GO:0044425	membrane part	CC	1	36382426	36446703	83603|75512|212980|12393|218335|19729|17155|64929|104156|54710|214345|140703|56280|30785|68539|56612|22350|56440|76574|83435|56375|13522|241226|27494|94221|20510|18216|20444|66111|12337|12527|11416|22022|18826|240819|75965|11468|330914|67846|66624|12737|269261|29816|70350|18595	17155|67846|18826|83603|11416|76574|18595|22022|18216|240819|20510|54710|56375|68539|75965|66111|66624|12737|241226|22350|13522|20444|218335|27494|12527|212980|29816	50785	Hs6st1	50785	Hs6st1	heparan sulfate 6-O-sulfotransferase 1
-5.72193	0	70	13	157	GO:0031967	organelle envelope	CC	1	40763342	40786063	68585|14376|69774|22177|67072|57423|68375|230908|12262|66612|12260|74525|212111|224139|12259|53620|12010|320586|76626|12858|57262|12767|319909|66445|13487|171543|21956|66108|15412|19662|54563|17105|66218|226025|69162|59093|64009|64177|14252|20657|67834|100163|320271|19264|16658|59038|230753|21410|217258|66624|11947|66661|18952|68533|12861|228993|15507|14276|22273|233824|23971|67388|12419|16773|56…	67680|22273|54563|66945|64009|66218|11947|66445|57423|68375|12858|66108|12861	17082	Il1rl1
-4.57872	0.02	228	5	8	GO:0045259	proton-transporting ATP synthase complex	CC	1	40763342	40786063	68585|14376|69774|22177|67072|57423|68375|230908|12262|66612|12260|74525|212111|224139|12259|53620|12010|320586|76626|12858|57262|12767|319909|66445|13487|171543|21956|66108|15412|19662|54563|17105|66218|226025|69162|59093|64009|64177|14252|20657|67834|100163|320271|19264|16658|59038|230753|21410|217258|66624|11947|66661|18952|68533|12861|228993|15507|14276|22273|233824|23971|67388|12419|16773|56…	28080|57423|11947|11958|66043	17082	Il1rl1
-4.62262	0.018	155	17	143	GO:0044429	mitochondrial part	CC	1	40763342	40786063	68585|14376|69774|22177|67072|57423|68375|230908|12262|66612|12260|74525|212111|224139|12259|53620|12010|320586|76626|12858|57262|12767|319909|66445|13487|171543|21956|66108|15412|19662|54563|17105|66218|226025|69162|59093|64009|64177|14252|20657|67834|100163|320271|19264|16658|59038|230753|21410|217258|66624|11947|66661|18952|68533|12861|228993|15507|14276|22273|233824|23971|67388|12419|16773|56…	67680|22273|17995|66945|12040|11740|66218|11947|56428|66445|233870|57423|94065|68375|12858|66108|12861	17082	Il1rl1
-5.36485	0.003	155	32	364	GO:0005739	mitochondrion	CC	1	40763342	40786063	68585|14376|69774|22177|67072|57423|68375|230908|12262|66612|12260|74525|212111|224139|12259|53620|12010|320586|76626|12858|57262|12767|319909|66445|13487|171543|21956|66108|15412|19662|54563|17105|66218|226025|69162|59093|64009|64177|14252|20657|67834|100163|320271|19264|16658|59038|230753|21410|217258|66624|11947|66661|18952|68533|12861|228993|15507|14276|22273|233824|23971|67388|12419|16773|56…	15488|22273|66945|12040|66445|233870|15122|68375|52637|11430|66218|11947|68015|28080|14004|11958|12858|66108|12861|71361|17995|57423|12039|17105|68565|11740|67680|67811|13033|56428|94065|67834	17082	Il1rl1
-4.94782	0.008	155	15	108	GO:0005743	mitochondrial inner membrane	CC	1	40763342	40786063	68585|14376|69774|22177|67072|57423|68375|230908|12262|66612|12260|74525|212111|224139|12259|53620|12010|320586|76626|12858|57262|12767|319909|66445|13487|171543|21956|66108|15412|19662|54563|17105|66218|226025|69162|59093|64009|64177|14252|20657|67834|100163|320271|19264|16658|59038|230753|21410|217258|66624|11947|66661|18952|68533|12861|228993|15507|14276|22273|233824|23971|67388|12419|16773|56…	67680|22273|11947|66945|12040|66108|66218|17995|56428|66445|233870|57423|68375|12858|11740	17082	Il1rl1
-5.11	0.005	70	11	126	GO:0005740	mitochondrial envelope	CC	1	40763342	40786063	68585|14376|69774|22177|67072|57423|68375|230908|12262|66612|12260|74525|212111|224139|12259|53620|12010|320586|76626|12858|57262|12767|319909|66445|13487|171543|21956|66108|15412|19662|54563|17105|66218|226025|69162|59093|64009|64177|14252|20657|67834|100163|320271|19264|16658|59038|230753|21410|217258|66624|11947|66661|18952|68533|12861|228993|15507|14276|22273|233824|23971|67388|12419|16773|56…	67680|22273|66945|66218|11947|66445|57423|68375|12858|66108|12861	17082	Il1rl1
-4.34627	0.006	6	6	766	GO:0005615	extracellular space	CC	1	52441311	52524284	14276|12259|11690|71660|12260|12262	12259|14276|12262|11690|71660|12260	20849|20846	Stat4|Stat1
-4.19061	0.007	6	6	813	GO:0044421	extracellular region part	CC	1	52441311	52524284	14276|12259|11690|71660|12260|12262	12259|14276|12262|11690|71660|12260	20849|20846	Stat4|Stat1
-4.29451	0.019	94	60	1765	GO:0016020	membrane	CC	1	64418255	64445107	74525|18186|66612|269941|56530|68533|171543|233489|14672|12861|140559|66588|14705|12858|11947|22318|22596|11740|109979|66445|56615|14661|26611|11848|66857|19243|74766|230908|66108|66043|69590|67800|59038|52428|56460|102774|50997|23830|13120|23921|67468|29864|67680|51788|13609|76499|330695|27061|17768|78921|232440|72981|53607|18519|70380|22284|21410|28169|12491|70031|170718|213464|13824|54152|2302…	13824|22273|11947|28169|18186|56460|66445|74766|140559|233489|69524|70380|109979|74525|59038|28080|71461|56615|13609|19243|66220|217517|22318|235312|238257|66612|50997|17974|107448|12858|66108|12861|27061|13120|67680|56428|14661|19270|20423|11848|67468|12491|14672|330695|75406|69590|67800|14705|70031|11740|12767|12896|68585|80876|77037|23921|269941|64297|26874|66043	93691	Klf7
-4.95073	0.001	30	9	207	GO:0031090	organelle membrane	CC	1	64418255	64445107	74525|18186|66612|269941|56530|68533|171543|233489|14672|12861|140559|66588|14705|12858|11947|22318|22596|11740|109979|66445|56615|14661|26611|11848|66857|19243|74766|230908|66108|66043	14661|56615|11740|11947|66445|22318|12858|66043|66108	93691	Klf7
-3.93571	0.036	91	20	364	GO:0005739	mitochondrion	CC	1	64418255	64445107	74525|18186|66612|269941|56530|68533|171543|233489|14672|12861|140559|66588|14705|12858|11947|22318|22596|11740|109979|66445|56615|14661|26611|11848|66857|19243|74766|230908|66108|66043|69590|67800|59038|52428|56460|102774|50997|23830|13120|23921|67468|29864|67680|51788|13609|76499|330695|27061|17768|78921|232440|72981|53607|18519|70380|22284|21410|28169|12491|70031|170718|213464|13824|54152|2302…	67680|22273|67460|14661|13382|56615|17768|11740|11947|56428|66445|75406|12861|28080|12896|12858|66043|66108|52637|170718	93691	Klf7
-6.14948	0	30	8	108	GO:0005743	mitochondrial inner membrane	CC	1	64418255	64445107	74525|18186|66612|269941|56530|68533|171543|233489|14672|12861|140559|66588|14705|12858|11947|22318|22596|11740|109979|66445|56615|14661|26611|11848|66857|19243|74766|230908|66108|66043	14661|56615|11740|11947|66445|12858|66043|66108	93691	Klf7
-6.77199	0	30	9	126	GO:0005740	mitochondrial envelope	CC	1	64418255	64445107	74525|18186|66612|269941|56530|68533|171543|233489|14672|12861|140559|66588|14705|12858|11947|22318|22596|11740|109979|66445|56615|14661|26611|11848|66857|19243|74766|230908|66108|66043	14661|56615|11740|11947|66445|12858|66043|66108|12861	93691	Klf7
-3.25638	0.039	24	12	766	GO:0005615	extracellular space	CC	1	164355988	164401608	12978|12260|12741|21415|58207|12514|14664|100986|20308|225341|13057|14276|217431|109552|14131|214663|104086|54445|20305|12262|20345|17105|100683|12259	12514|12259|12260|12741|12262|20305|17105|12978|14131|20308|14276|58207	171567	Nme7
-3.55459	0.022	7	7	1260	GO:0016021	integral to membrane	CC	1	168378424	168437504	20444|18216|83603|114304|13723|13522|76574	114304|18216|13522|83603|13723|20444|76574	18514	Pbx1
-3.26858	0.037	7	7	1384	GO:0044425	membrane part	CC	1	168378424	168437504	20444|18216|83603|114304|13723|13522|76574	114304|18216|13522|83603|13723|20444|76574	18514	Pbx1
-3.55459	0.024	7	7	1260	GO:0016021	integral to membrane	CC	1	169985890	170052271	18216|20444|83603|13522|18214|212980|12638	18214|18216|13522|83603|212980|20444|12638	78465|15490|67303|18214	1700084C01Rik|Hsd17b7|3110045C21Rik|Ddr2	15490|18214	Hsd17b7|Ddr2	hydroxysteroid (17-beta) dehydrogenase 7|discoidin domain receptor family, member 2
-3.43346	0.029	16	14	1765	GO:0016020	membrane	CC	1	169985890	170052271	18216|20444|83603|13522|18214|212980|12638|226041|230779|13014|12393|94221|76574|16430|73834|114304	114304|18214|18216|73834|94221|16430|13522|83603|212980|12638|226041|230779|20444|76574	78465|15490|67303|18214	1700084C01Rik|Hsd17b7|3110045C21Rik|Ddr2	15490|18214	Hsd17b7|Ddr2	hydroxysteroid (17-beta) dehydrogenase 7|discoidin domain receptor family, member 2
-4.20433	0.009	9	9	1384	GO:0044425	membrane part	CC	1	169985890	170052271	18216|20444|83603|13522|18214|212980|12638|226041|230779	18214|18216|13522|83603|212980|226041|230779|20444|12638	78465|15490|67303|18214	1700084C01Rik|Hsd17b7|3110045C21Rik|Ddr2	15490|18214	Hsd17b7|Ddr2	hydroxysteroid (17-beta) dehydrogenase 7|discoidin domain receptor family, member 2
-5.52795	0.001	24	15	766	GO:0005615	extracellular space	CC	1	190255629	190314917	12259|74761|27222|18760|56693|79196|118449|21938|12033|21858|12260|21814|14276|114301|20317|20308|14376|12262|217203|109552|14131|218820|17533|56213	21858|12259|12260|12262|18760|74761|20317|21938|14131|20308|56693|21814|14276|17533|56213	433390	LOC433390
-5.18817	0.003	24	15	813	GO:0044421	extracellular region part	CC	1	190255629	190314917	12259|74761|27222|18760|56693|79196|118449|21938|12033|21858|12260|21814|14276|114301|20317|20308|14376|12262|217203|109552|14131|218820|17533|56213	21858|12259|12260|12262|18760|74761|20317|21938|14131|20308|56693|21814|14276|17533|56213	433390	LOC433390
-3.30088	0.043	30	18	1199	GO:0005634	nucleus	CC	2	53074212	53142448	17191|56438|264064|26370|24128|20520|66679|319758|27054|19219|69890|328572|50790|19934|227867|19265|208968|20296|14635|74776|70335|17350|140482|76779|229504|30932|23971|11538|15400|66867	264064|24128|69890|17350|17191|208968|229504|76779|140482|319758|15400|11538|66867|30932|56438|66679|227867|328572	71409|56194|51922	Fmnl2|Prpf40a|D2Ertd612e	56194	Prpf40a	pre-mRNA processing factor 40 homolog A (yeast)
-3.66925	0.016	30	5	77	GO:0030054	cell junction	CC	2	87734312	87849743	21407|94185|260315|209378|21961|27361|11636|24136|319880|56332|26365|52428|11804|106952|16433|225341|84004|56758|110611|23980|104601|268882|11861|243771|66461|18669|19263|93685|12317|68188	21961|68188|225341|56332|18669	258631|258633|258641|258636|258814	Olfr1151|Olfr1153|Olfr1154|Olfr1155|Olfr1156
-3.93373	0.008	25	8	263	GO:0005783	endoplasmic reticulum	CC	2	126735453	126808690	54369|54326|71461|71853|18618|66234|50799|246083|18816|110198|20133|20732|246082|12036|14828|20440|14719|13823|27999|12759|53328|22320|14786|19243|70361	19243|14828|71853|53328|54326|70361|18618|66234	108011	Ap4e1
-4.54512	0.002	26	17	1058	GO:0044444	cytoplasmic part	CC	2	126735453	126808690	54369|54326|71461|71853|18618|66234|50799|246083|18816|110198|20133|20732|246082|12036|14828|20440|14719|13823|27999|12759|53328|22320|14786|19243|70361|11951	53328|14786|12036|110198|19243|14828|71853|50799|22320|20133|54326|20440|70361|18618|11951|66234|14719	108011	Ap4e1	108011	Ap4e1	adaptor-related protein complex AP-4, epsilon 1
-3.94003	0.008	27	19	1374	GO:0005737	cytoplasm	CC	2	126735453	126808690	54369|54326|71461|71853|18618|66234|50799|246083|18816|110198|20133|20732|246082|12036|14828|20440|14719|13823|27999|12759|53328|22320|14786|19243|70361|11951|66214	53328|14786|110198|12036|20133|66214|19243|14828|71853|11951|22320|54326|13823|20440|70361|18618|50799|66234|14719	108011	Ap4e1	108011	Ap4e1	adaptor-related protein complex AP-4, epsilon 1
-3.6149	0.018	26	18	1374	GO:0005737	cytoplasm	CC	2	126760664	126808883	54369|54326|71853|246083|18618|71461|66234|50799|18816|110198|66214|246082|20133|12036|20732|14828|27999|14719|20440|13823|22320|11951|12759|109900|16796|211389	12036|110198|66214|66234|109900|14828|71853|50799|22320|20133|14719|54326|20440|18618|11951|16796|211389|13823	108011	Ap4e1	108011	Ap4e1	adaptor-related protein complex AP-4, epsilon 1
-4.21739	0.007	25	6	118	GO:0030529	ribonucleoprotein complex	CC	2	135113909	135219726	56490|72572|192197|63955|11792|71702|16190|71913|66603|93683|19205|53330|15469|73836|102162|68147|231086|56771|75416|18027|15531|15937|107767|241915|66661	19205|66603|15469|68147|71702|66661	18795	Plcb1
-3.91744	0.011	39	23	1199	GO:0005634	nucleus	CC	2	135113909	135219726	56490|72572|192197|63955|11792|71702|16190|71913|66603|93683|19205|53330|15469|73836|102162|68147|231086|56771|75416|18027|15531|15937|107767|241915|66661|264064|21873|56700|21402|109910|75965|12593|16180|170719|52808|20847|217337|108105|68815	264064|19205|11792|102162|71702|75416|56490|66603|12593|68147|56771|192197|52808|68815|63955|109910|170719|18027|15469|20847|21873|217337|241915	18795	Plcb1
-3.4488	0.04	36	9	263	GO:0005783	endoplasmic reticulum	CC	2	144509933	144533407	21664|75420|52466|18618|58520|110172|69274|15413|19731|16391|224624|56695|68533|18195|16526|218138|19342|77254|56438|14227|107448|66615|235134|66234|15402|13180|231600|11858|30956|23830|66988|21976|66612|20335|233833|19035	110172|20335|18195|66612|58520|18618|19035|14227|66234	66044	Hars2
-3.7827	0.015	21	15	1260	GO:0016021	integral to membrane	CC	2	145812935	145919162	22017|52466|110172|66234|235134|72881|22670|13047|77254|17766|12015|380967|18700|18194|73834|66536|13595|73836|109154|20932|214663	109154|20932|77254|380967|18700|73834|214663|73836|52466|72881|18194|13047|66234|13595|110172	228726	BC024760
-3.27441	0.05	21	15	1384	GO:0044425	membrane part	CC	2	145812935	145919162	22017|52466|110172|66234|235134|72881|22670|13047|77254|17766|12015|380967|18700|18194|73834|66536|13595|73836|109154|20932|214663	109154|20932|77254|380967|18700|73834|214663|73836|52466|72881|18194|13047|66234|13595|110172	228726	BC024760
-3.87468	0.014	32	9	263	GO:0005783	endoplasmic reticulum	CC	2	145951783	145985489	52466|66234|73166|110172|13047|54612|11842|15413|20641|77254|56695|17766|67812|17252|20932|56878|64929|53319|51875|227753|103889|19731|13595|72881|22670|14227|68481|19018|105245|73836|66998|70361	17252|20932|73166|14227|70361|66234|13595|110172|105245	228726|53626	BC024760|Insm1
-4.06334	0.006	8	8	1260	GO:0016021	integral to membrane	CC	2	146008955	146033818	66234|13047|52466|110172|13595|72881|73836|77254	77254|73836|72881|52466|13047|66234|13595|110172	77806|99149	A930019D19Rik|B130033B12Rik
[truncated: 701 more rows]
