# Supplementary material for: Gene Set Enrichment in eQTL Data Identifies Novel Annotations and Pathway Regulators
Source: PLoS Genet. 2008 May 9;4(5):e1000070. doi: 10.1371/journal.pgen.1000070 (PMC2346558; doi:10.1371/journal.pgen.1000070)
Supplement: Table S2 — Detailed information on all 2860 novel gene annotations inferred by Gene Atlas correlation. (0.40 MB XLS) [file pgen.1000070.s005.xls]

## Sheet: Sheet1
group_ID	group_Name	group_Type	novel_group_member	row_cor_median	probeset	name
GO:0051539	4 iron, 4 sulfur cluster binding	MF	Ndufb5	0.936104	gnf1m04473_a_at	NADH dehydrogenase (ubiquinone) 1 beta subcomplex, 5
GO:0051539	4 iron, 4 sulfur cluster binding	MF	Cyc1	0.929251	gnf1m04592_a_at	cytochrome c-1
GO:0051539	4 iron, 4 sulfur cluster binding	MF	Uqcrfs1	0.916198	gnf1m04655_a_at	ubiquinol-cytochrome c reductase, Rieske iron-sulfur polypeptide 1
GO:0051539	4 iron, 4 sulfur cluster binding	MF	Atp5o	0.911553	gnf1m09203_s_at	ATP synthase, H+ transporting, mitochondrial F1 complex, O subunit
GO:0051539	4 iron, 4 sulfur cluster binding	MF	Ndufa9	0.882716	gnf1m04489_a_at	NADH dehydrogenase (ubiquinone) 1 alpha subcomplex, 9
GO:0051539	4 iron, 4 sulfur cluster binding	MF	Uqcrc1	0.882085	gnf1m00764_a_at	ubiquinol-cytochrome c reductase core protein 1
GO:0051539	4 iron, 4 sulfur cluster binding	MF	Atp5k	0.882066	gnf1m30137_s_at	ATP synthase, H+ transporting, mitochondrial F1F0 complex, subunit e
GO:0051539	4 iron, 4 sulfur cluster binding	MF	Cox7b	0.854577	gnf1m04504_s_at	cytochrome c oxidase subunit VIIb
GO:0051539	4 iron, 4 sulfur cluster binding	MF	Atp5d	0.851076	gnf1m04470_a_at	ATP synthase, H+ transporting, mitochondrial F1 complex, delta subunit
GO:0051539	4 iron, 4 sulfur cluster binding	MF	Atp5a1	0.846461	gnf1m00838_a_at	ATP synthase, H+ transporting, mitochondrial F1 complex, alpha subunit, isoform 1
GO:0051539	4 iron, 4 sulfur cluster binding	MF	Sdhd	0.835837	gnf1m00021_a_at	succinate dehydrogenase complex, subunit D, integral membrane protein
GO:0051539	4 iron, 4 sulfur cluster binding	MF	Atp5b	0.835543	gnf1m03473_a_at	ATP synthase, H+ transporting mitochondrial F1 complex, beta subunit
GO:0051539	4 iron, 4 sulfur cluster binding	MF	Idh3g	0.832579	gnf1m01276_a_at	isocitrate dehydrogenase 3 (NAD+), gamma
GO:0051539	4 iron, 4 sulfur cluster binding	MF	Atp5j2	0.828736	gnf1m03972_x_at	ATP synthase, H+ transporting, mitochondrial F0 complex, subunit f, isoform 2
GO:0051539	4 iron, 4 sulfur cluster binding	MF	Suclg1	0.778936	gnf1m03834_a_at	succinate-CoA ligase, GDP-forming, alpha subunit
GO:0051539	4 iron, 4 sulfur cluster binding	MF	Mtch2	0.744527	gnf1m09960_s_at	mitochondrial carrier homolog 2 (C. elegans)
GO:0051539	4 iron, 4 sulfur cluster binding	MF	Cox5a	0.72148	gnf1m10850_a_at	cytochrome c oxidase, subunit Va
GO:0051539	4 iron, 4 sulfur cluster binding	MF	Mrpl12	0.718721	gnf1m05135_a_at	mitochondrial ribosomal protein L12
GO:0051539	4 iron, 4 sulfur cluster binding	MF	Chchd3	0.707395	gnf1m08892_a_at	coiled-coil-helix-coiled-coil-helix domain containing 3
GO:0051539	4 iron, 4 sulfur cluster binding	MF	Acadvl	0.703844	gnf1m03550_a_at	acyl-Coenzyme A dehydrogenase, very long chain
GO:0051539	4 iron, 4 sulfur cluster binding	MF	Dlst	0.680471	gnf1m07495_a_at	dihydrolipoamide S-succinyltransferase (E2 component of 2-oxo-glutarate complex)
GO:0051539	4 iron, 4 sulfur cluster binding	MF	Ech1	0.647102	gnf1m03471_a_at	enoyl coenzyme A hydratase 1, peroxisomal
GO:0051539	4 iron, 4 sulfur cluster binding	MF	Coq9	0.639549	gnf1m16262_a_at	coenzyme Q9 homolog (yeast)
GO:0051539	4 iron, 4 sulfur cluster binding	MF	Timm10	0.6372	gnf1m03340_a_at	translocase of inner mitochondrial membrane 10 homolog (yeast)
GO:0051539	4 iron, 4 sulfur cluster binding	MF	Cox6a1	0.635204	gnf1m00291_s_at	cytochrome c oxidase, subunit VI a, polypeptide 1
GO:0051539	4 iron, 4 sulfur cluster binding	MF	2700089E24Rik	0.613251	gnf1m23009_at	RIKEN cDNA 2700089E24 gene
GO:0046356	acetyl-CoA catabolism	BP	Atp5a1	0.804991	gnf1m00838_a_at	ATP synthase, H+ transporting, mitochondrial F1 complex, alpha subunit, isoform 1
GO:0046356	acetyl-CoA catabolism	BP	Atp5b	0.786554	gnf1m03473_a_at	ATP synthase, H+ transporting mitochondrial F1 complex, beta subunit
GO:0046356	acetyl-CoA catabolism	BP	Ndufs1	0.78064	gnf1m06544_a_at	NADH dehydrogenase (ubiquinone) Fe-S protein 1
GO:0046356	acetyl-CoA catabolism	BP	Uqcrfs1	0.742994	gnf1m04655_a_at	ubiquinol-cytochrome c reductase, Rieske iron-sulfur polypeptide 1
GO:0046356	acetyl-CoA catabolism	BP	Cyc1	0.740705	gnf1m04592_a_at	cytochrome c-1
GO:0046356	acetyl-CoA catabolism	BP	Ndufa9	0.723667	gnf1m04489_a_at	NADH dehydrogenase (ubiquinone) 1 alpha subcomplex, 9
GO:0046356	acetyl-CoA catabolism	BP	Cox5a	0.704068	gnf1m10850_a_at	cytochrome c oxidase, subunit Va
GO:0046356	acetyl-CoA catabolism	BP	Tufm	0.702271	gnf1m10136_a_at	Tu translation elongation factor, mitochondrial
GO:0046356	acetyl-CoA catabolism	BP	Dld	0.698593	gnf1m01031_a_at	dihydrolipoamide dehydrogenase
GO:0046356	acetyl-CoA catabolism	BP	Ndufv1	0.689977	gnf1m06025_a_at	NADH dehydrogenase (ubiquinone) flavoprotein 1
GO:0046356	acetyl-CoA catabolism	BP	Ndufs7	0.685854	gnf1m05427_a_at	NADH dehydrogenase (ubiquinone) Fe-S protein 7
GO:0046356	acetyl-CoA catabolism	BP	Timm17a	0.664508	gnf1m31213_s_at	translocase of inner mitochondrial membrane 17a
GO:0046356	acetyl-CoA catabolism	BP	Atp5o	0.655044	gnf1m09203_s_at	ATP synthase, H+ transporting, mitochondrial F1 complex, O subunit
GO:0046356	acetyl-CoA catabolism	BP	Acadm	0.646242	gnf1m09802_s_at	acetyl-Coenzyme A dehydrogenase, medium chain
GO:0046356	acetyl-CoA catabolism	BP	Atp5k	0.638457	gnf1m30137_s_at	ATP synthase, H+ transporting, mitochondrial F1F0 complex, subunit e
GO:0046356	acetyl-CoA catabolism	BP	Uqcrc1	0.627845	gnf1m00764_a_at	ubiquinol-cytochrome c reductase core protein 1
GO:0046356	acetyl-CoA catabolism	BP	Chchd2	0.614657	gnf1m09175_s_at	coiled-coil-helix-coiled-coil-helix domain containing 2
GO:0046356	acetyl-CoA catabolism	BP	Pgm2	0.613241	gnf1m10442_a_at	phosphoglucomutase 2
GO:0046356	acetyl-CoA catabolism	BP	Decr1	0.611418	gnf1m11199_s_at	2,4-dienoyl CoA reductase 1, mitochondrial
GO:0046356	acetyl-CoA catabolism	BP	Mtch2	0.607301	gnf1m09960_s_at	mitochondrial carrier homolog 2 (C. elegans)
GO:0046356	acetyl-CoA catabolism	BP	2310016A09Rik	0.605942	gnf1m09819_a_at	RIKEN cDNA 2310016A09 gene
GO:0046356	acetyl-CoA catabolism	BP	Atp5d	0.601089	gnf1m04470_a_at	ATP synthase, H+ transporting, mitochondrial F1 complex, delta subunit
GO:0006725	aromatic compound metabolism	BP	Ugt2b36	0.862728	gnf1m28772_at	UDP glucuronosyltransferase 2 family, polypeptide B36
GO:0006725	aromatic compound metabolism	BP	Pzp	0.819493	gnf1m00766_a_at	pregnancy zone protein
GO:0006725	aromatic compound metabolism	BP	Hpxn	0.799739	gnf1m03553_a_at	hemopexin
GO:0006725	aromatic compound metabolism	BP	Es31	0.797161	gnf1m06340_s_at	esterase 31
GO:0006725	aromatic compound metabolism	BP	Plg	0.796882	gnf1m01597_a_at	plasminogen
GO:0006725	aromatic compound metabolism	BP	Ambp	0.794822	gnf1m00805_a_at	alpha 1 microglobulin/bikunin
GO:0006725	aromatic compound metabolism	BP	Ahsg	0.794108	gnf1m03100_a_at	alpha-2-HS-glycoprotein
GO:0006725	aromatic compound metabolism	BP	Es1	0.788188	gnf1m01089_a_at	esterase 1
GO:0006725	aromatic compound metabolism	BP	Akr1c6	0.787527	gnf1m05568_a_at	aldo-keto reductase family 1, member C6
GO:0006725	aromatic compound metabolism	BP	Apoh	0.752243	gnf1m03107_a_at	apolipoprotein H
GO:0006725	aromatic compound metabolism	BP	Cyp2c29	0.745936	gnf1m10655_a_at	cytochrome P450, family 2, subfamily c, polypeptide 29
GO:0006725	aromatic compound metabolism	BP	Mat1a	0.737316	gnf1m09228_a_at	methionine adenosyltransferase I, alpha
GO:0006725	aromatic compound metabolism	BP	Mug1	0.72221	gnf1m01463_s_at	murinoglobulin 1
GO:0006725	aromatic compound metabolism	BP	Bhmt	0.72171	gnf1m00290_a_at	betaine-homocysteine methyltransferase
GO:0006725	aromatic compound metabolism	BP	1700013L23Rik	0.720162	gnf1m16098_a_at	RIKEN cDNA 1700013L23 gene
GO:0006725	aromatic compound metabolism	BP	Apoa2	0.707664	gnf1m03106_a_at	apolipoprotein A-II
GO:0006725	aromatic compound metabolism	BP	BC024386	0.693634	gnf1m17896_a_at	cDNA sequence BC023486
GO:0006725	aromatic compound metabolism	BP	Mup3	0.691575	gnf1m28629_a_at	major urinary protein 3
GO:0006725	aromatic compound metabolism	BP	Rdh7	0.675524	gnf1m03576_a_at	retinol dehydrogenase 7
GO:0006725	aromatic compound metabolism	BP	Cyp3a11	0.671351	gnf1m00257_a_at	cytochrome P450, family 3, subfamily a, polypeptide 11
GO:0006725	aromatic compound metabolism	BP	Hamp1	0.668429	gnf1m05713_a_at	hepcidin antimicrobial peptide 1
GO:0006725	aromatic compound metabolism	BP	2310016F22Rik	0.65888	gnf1m09539_a_at	RIKEN cDNA 2310016F22 gene
GO:0006725	aromatic compound metabolism	BP	Fgb	0.657868	gnf1m29867_a_at	fibrinogen, B beta polypeptide
GO:0006725	aromatic compound metabolism	BP	Kng1	0.643266	gnf1m11082_a_at	kininogen 1
GO:0006725	aromatic compound metabolism	BP	Ugt2b5	0.637384	gnf1m01909_s_at	UDP glucuronosyltransferase 2 family, polypeptide B5
GO:0006725	aromatic compound metabolism	BP	Cyp3a25	0.622895	gnf1m30972_a_at	cytochrome P450, family 3, subfamily a, polypeptide 25
GO:0006725	aromatic compound metabolism	BP	Aldob	0.617321	gnf1m10903_a_at	aldolase 2, B isoform
GO:0006725	aromatic compound metabolism	BP	Fabp1	0.596305	gnf1m03564_a_at	fatty acid binding protein 1, liver
GO:0006754	ATP biosynthesis	BP	Sdhb	0.914532	gnf1m04313_a_at	succinate dehydrogenase complex, subunit B, iron sulfur (Ip)
GO:0006754	ATP biosynthesis	BP	Cyc1	0.904428	gnf1m04592_a_at	cytochrome c-1
GO:0006754	ATP biosynthesis	BP	Uqcrc1	0.875805	gnf1m00764_a_at	ubiquinol-cytochrome c reductase core protein 1
GO:0006754	ATP biosynthesis	BP	Uqcrfs1	0.87	gnf1m04655_a_at	ubiquinol-cytochrome c reductase, Rieske iron-sulfur polypeptide 1
GO:0006754	ATP biosynthesis	BP	Cox7b	0.869165	gnf1m04504_s_at	cytochrome c oxidase subunit VIIb
GO:0006754	ATP biosynthesis	BP	Ndufb5	0.866168	gnf1m04473_a_at	NADH dehydrogenase (ubiquinone) 1 beta subcomplex, 5
GO:0006754	ATP biosynthesis	BP	Ndufv1	0.864236	gnf1m06025_a_at	NADH dehydrogenase (ubiquinone) flavoprotein 1
GO:0006754	ATP biosynthesis	BP	Ndufs2	0.858685	gnf1m07261_a_at	NADH dehydrogenase (ubiquinone) Fe-S protein 2
GO:0006754	ATP biosynthesis	BP	Ndufs7	0.843983	gnf1m05427_a_at	NADH dehydrogenase (ubiquinone) Fe-S protein 7
GO:0006754	ATP biosynthesis	BP	Ndufa9	0.841002	gnf1m04489_a_at	NADH dehydrogenase (ubiquinone) 1 alpha subcomplex, 9
GO:0006754	ATP biosynthesis	BP	Sdhd	0.840262	gnf1m00021_a_at	succinate dehydrogenase complex, subunit D, integral membrane protein
GO:0006754	ATP biosynthesis	BP	Aco2	0.834178	gnf1m05918_a_at	aconitase 2, mitochondrial
GO:0006754	ATP biosynthesis	BP	Idh3g	0.807789	gnf1m01276_a_at	isocitrate dehydrogenase 3 (NAD+), gamma
GO:0006754	ATP biosynthesis	BP	Suclg1	0.766049	gnf1m03834_a_at	succinate-CoA ligase, GDP-forming, alpha subunit
GO:0006754	ATP biosynthesis	BP	Mtch2	0.753671	gnf1m09960_s_at	mitochondrial carrier homolog 2 (C. elegans)
GO:0006754	ATP biosynthesis	BP	Chchd3	0.728125	gnf1m08892_a_at	coiled-coil-helix-coiled-coil-helix domain containing 3
GO:0006754	ATP biosynthesis	BP	Mrpl12	0.683289	gnf1m05135_a_at	mitochondrial ribosomal protein L12
GO:0006754	ATP biosynthesis	BP	Timm10	0.680152	gnf1m03340_a_at	translocase of inner mitochondrial membrane 10 homolog (yeast)
GO:0006754	ATP biosynthesis	BP	Cox5a	0.67654	gnf1m10850_a_at	cytochrome c oxidase, subunit Va
GO:0006754	ATP biosynthesis	BP	Acadvl	0.639467	gnf1m03550_a_at	acyl-Coenzyme A dehydrogenase, very long chain
GO:0006754	ATP biosynthesis	BP	Cox6a1	0.623372	gnf1m00291_s_at	cytochrome c oxidase, subunit VI a, polypeptide 1
GO:0006754	ATP biosynthesis	BP	Dlst	0.619181	gnf1m07495_a_at	dihydrolipoamide S-succinyltransferase (E2 component of 2-oxo-glutarate complex)
GO:0006754	ATP biosynthesis	BP	Ech1	0.591758	gnf1m03471_a_at	enoyl coenzyme A hydratase 1, peroxisomal
mmu00193	ATP synthesis - Mus musculus (mouse)	KEGG	Sdhb	0.914532	gnf1m04313_a_at	succinate dehydrogenase complex, subunit B, iron sulfur (Ip)
mmu00193	ATP synthesis - Mus musculus (mouse)	KEGG	Cyc1	0.904428	gnf1m04592_a_at	cytochrome c-1
mmu00193	ATP synthesis - Mus musculus (mouse)	KEGG	Uqcrc1	0.875805	gnf1m00764_a_at	ubiquinol-cytochrome c reductase core protein 1
mmu00193	ATP synthesis - Mus musculus (mouse)	KEGG	Uqcrfs1	0.87	gnf1m04655_a_at	ubiquinol-cytochrome c reductase, Rieske iron-sulfur polypeptide 1
mmu00193	ATP synthesis - Mus musculus (mouse)	KEGG	Cox7b	0.869165	gnf1m04504_s_at	cytochrome c oxidase subunit VIIb
mmu00193	ATP synthesis - Mus musculus (mouse)	KEGG	Ndufb5	0.866168	gnf1m04473_a_at	NADH dehydrogenase (ubiquinone) 1 beta subcomplex, 5
mmu00193	ATP synthesis - Mus musculus (mouse)	KEGG	Ndufv1	0.864236	gnf1m06025_a_at	NADH dehydrogenase (ubiquinone) flavoprotein 1
mmu00193	ATP synthesis - Mus musculus (mouse)	KEGG	Ndufs2	0.858685	gnf1m07261_a_at	NADH dehydrogenase (ubiquinone) Fe-S protein 2
mmu00193	ATP synthesis - Mus musculus (mouse)	KEGG	Ndufs7	0.843983	gnf1m05427_a_at	NADH dehydrogenase (ubiquinone) Fe-S protein 7
mmu00193	ATP synthesis - Mus musculus (mouse)	KEGG	Ndufa9	0.841002	gnf1m04489_a_at	NADH dehydrogenase (ubiquinone) 1 alpha subcomplex, 9
mmu00193	ATP synthesis - Mus musculus (mouse)	KEGG	Sdhd	0.840262	gnf1m00021_a_at	succinate dehydrogenase complex, subunit D, integral membrane protein
mmu00193	ATP synthesis - Mus musculus (mouse)	KEGG	Aco2	0.834178	gnf1m05918_a_at	aconitase 2, mitochondrial
mmu00193	ATP synthesis - Mus musculus (mouse)	KEGG	Idh3g	0.807789	gnf1m01276_a_at	isocitrate dehydrogenase 3 (NAD+), gamma
mmu00193	ATP synthesis - Mus musculus (mouse)	KEGG	Suclg1	0.766049	gnf1m03834_a_at	succinate-CoA ligase, GDP-forming, alpha subunit
mmu00193	ATP synthesis - Mus musculus (mouse)	KEGG	Mtch2	0.753671	gnf1m09960_s_at	mitochondrial carrier homolog 2 (C. elegans)
mmu00193	ATP synthesis - Mus musculus (mouse)	KEGG	Chchd3	0.728125	gnf1m08892_a_at	coiled-coil-helix-coiled-coil-helix domain containing 3
mmu00193	ATP synthesis - Mus musculus (mouse)	KEGG	Mrpl12	0.683289	gnf1m05135_a_at	mitochondrial ribosomal protein L12
mmu00193	ATP synthesis - Mus musculus (mouse)	KEGG	Timm10	0.680152	gnf1m03340_a_at	translocase of inner mitochondrial membrane 10 homolog (yeast)
mmu00193	ATP synthesis - Mus musculus (mouse)	KEGG	Cox5a	0.67654	gnf1m10850_a_at	cytochrome c oxidase, subunit Va
mmu00193	ATP synthesis - Mus musculus (mouse)	KEGG	Acadvl	0.639467	gnf1m03550_a_at	acyl-Coenzyme A dehydrogenase, very long chain
mmu00193	ATP synthesis - Mus musculus (mouse)	KEGG	Cox6a1	0.623372	gnf1m00291_s_at	cytochrome c oxidase, subunit VI a, polypeptide 1
mmu00193	ATP synthesis - Mus musculus (mouse)	KEGG	Dlst	0.619181	gnf1m07495_a_at	dihydrolipoamide S-succinyltransferase (E2 component of 2-oxo-glutarate complex)
mmu00193	ATP synthesis - Mus musculus (mouse)	KEGG	Ech1	0.591758	gnf1m03471_a_at	enoyl coenzyme A hydratase 1, peroxisomal
GO:0015986	ATP synthesis coupled proton transport	BP	Cyc1	0.922487	gnf1m04592_a_at	cytochrome c-1
GO:0015986	ATP synthesis coupled proton transport	BP	Sdhb	0.90999	gnf1m04313_a_at	succinate dehydrogenase complex, subunit B, iron sulfur (Ip)
GO:0015986	ATP synthesis coupled proton transport	BP	Uqcrc1	0.901264	gnf1m00764_a_at	ubiquinol-cytochrome c reductase core protein 1
GO:0015986	ATP synthesis coupled proton transport	BP	Cox7b	0.865648	gnf1m04504_s_at	cytochrome c oxidase subunit VIIb
GO:0015986	ATP synthesis coupled proton transport	BP	Ndufs2	0.86357	gnf1m07261_a_at	NADH dehydrogenase (ubiquinone) Fe-S protein 2
GO:0015986	ATP synthesis coupled proton transport	BP	Uqcrfs1	0.862708	gnf1m04655_a_at	ubiquinol-cytochrome c reductase, Rieske iron-sulfur polypeptide 1
GO:0015986	ATP synthesis coupled proton transport	BP	Ndufb5	0.860117	gnf1m04473_a_at	NADH dehydrogenase (ubiquinone) 1 beta subcomplex, 5
GO:0015986	ATP synthesis coupled proton transport	BP	Ndufs7	0.857466	gnf1m05427_a_at	NADH dehydrogenase (ubiquinone) Fe-S protein 7
GO:0015986	ATP synthesis coupled proton transport	BP	Atp5j2	0.857216	gnf1m03972_x_at	ATP synthase, H+ transporting, mitochondrial F0 complex, subunit f, isoform 2
GO:0015986	ATP synthesis coupled proton transport	BP	Ndufa9	0.851468	gnf1m04489_a_at	NADH dehydrogenase (ubiquinone) 1 alpha subcomplex, 9
GO:0015986	ATP synthesis coupled proton transport	BP	Ndufv1	0.85046	gnf1m06025_a_at	NADH dehydrogenase (ubiquinone) flavoprotein 1
GO:0015986	ATP synthesis coupled proton transport	BP	Aco2	0.841274	gnf1m05918_a_at	aconitase 2, mitochondrial
GO:0015986	ATP synthesis coupled proton transport	BP	Sdhd	0.827255	gnf1m00021_a_at	succinate dehydrogenase complex, subunit D, integral membrane protein
GO:0015986	ATP synthesis coupled proton transport	BP	Idh3g	0.812506	gnf1m01276_a_at	isocitrate dehydrogenase 3 (NAD+), gamma
GO:0015986	ATP synthesis coupled proton transport	BP	Suclg1	0.787035	gnf1m03834_a_at	succinate-CoA ligase, GDP-forming, alpha subunit
GO:0015986	ATP synthesis coupled proton transport	BP	Mtch2	0.780539	gnf1m09960_s_at	mitochondrial carrier homolog 2 (C. elegans)
GO:0015986	ATP synthesis coupled proton transport	BP	Chchd3	0.713504	gnf1m08892_a_at	coiled-coil-helix-coiled-coil-helix domain containing 3
GO:0015986	ATP synthesis coupled proton transport	BP	Mrpl12	0.701635	gnf1m05135_a_at	mitochondrial ribosomal protein L12
GO:0015986	ATP synthesis coupled proton transport	BP	Cox5a	0.695755	gnf1m10850_a_at	cytochrome c oxidase, subunit Va
GO:0015986	ATP synthesis coupled proton transport	BP	Timm10	0.681765	gnf1m03340_a_at	translocase of inner mitochondrial membrane 10 homolog (yeast)
GO:0015986	ATP synthesis coupled proton transport	BP	Dlst	0.647383	gnf1m07495_a_at	dihydrolipoamide S-succinyltransferase (E2 component of 2-oxo-glutarate complex)
GO:0015986	ATP synthesis coupled proton transport	BP	Acadvl	0.62767	gnf1m03550_a_at	acyl-Coenzyme A dehydrogenase, very long chain
GO:0015986	ATP synthesis coupled proton transport	BP	Cox6a1	0.619159	gnf1m00291_s_at	cytochrome c oxidase, subunit VI a, polypeptide 1
GO:0015986	ATP synthesis coupled proton transport	BP	Ech1	0.59165	gnf1m03471_a_at	enoyl coenzyme A hydratase 1, peroxisomal
GO:0042625	ATPase activity, coupled to transmembrane movement of ions	MF	Sdhb	0.90999	gnf1m04313_a_at	succinate dehydrogenase complex, subunit B, iron sulfur (Ip)
GO:0042625	ATPase activity, coupled to transmembrane movement of ions	MF	Cyc1	0.886369	gnf1m04592_a_at	cytochrome c-1
GO:0042625	ATPase activity, coupled to transmembrane movement of ions	MF	Ndufs3	0.886261	gnf1m29977_a_at	NADH dehydrogenase (ubiquinone) Fe-S protein 3
GO:0042625	ATPase activity, coupled to transmembrane movement of ions	MF	Cox7b	0.865648	gnf1m04504_s_at	cytochrome c oxidase subunit VIIb
GO:0042625	ATPase activity, coupled to transmembrane movement of ions	MF	Uqcrfs1	0.862708	gnf1m04655_a_at	ubiquinol-cytochrome c reductase, Rieske iron-sulfur polypeptide 1
GO:0042625	ATPase activity, coupled to transmembrane movement of ions	MF	Ndufb5	0.860117	gnf1m04473_a_at	NADH dehydrogenase (ubiquinone) 1 beta subcomplex, 5
GO:0042625	ATPase activity, coupled to transmembrane movement of ions	MF	Ndufs2	0.8538	gnf1m07261_a_at	NADH dehydrogenase (ubiquinone) Fe-S protein 2
GO:0042625	ATPase activity, coupled to transmembrane movement of ions	MF	Ndufv1	0.85046	gnf1m06025_a_at	NADH dehydrogenase (ubiquinone) flavoprotein 1
GO:0042625	ATPase activity, coupled to transmembrane movement of ions	MF	Uqcrc1	0.850347	gnf1m00764_a_at	ubiquinol-cytochrome c reductase core protein 1
GO:0042625	ATPase activity, coupled to transmembrane movement of ions	MF	Ndufa9	0.830535	gnf1m04489_a_at	NADH dehydrogenase (ubiquinone) 1 alpha subcomplex, 9
GO:0042625	ATPase activity, coupled to transmembrane movement of ions	MF	Ndufs7	0.830501	gnf1m05427_a_at	NADH dehydrogenase (ubiquinone) Fe-S protein 7
GO:0042625	ATPase activity, coupled to transmembrane movement of ions	MF	Sdhd	0.827255	gnf1m00021_a_at	succinate dehydrogenase complex, subunit D, integral membrane protein
GO:0042625	ATPase activity, coupled to transmembrane movement of ions	MF	Aco2	0.827082	gnf1m05918_a_at	aconitase 2, mitochondrial
GO:0042625	ATPase activity, coupled to transmembrane movement of ions	MF	Idh3g	0.803072	gnf1m01276_a_at	isocitrate dehydrogenase 3 (NAD+), gamma
GO:0042625	ATPase activity, coupled to transmembrane movement of ions	MF	Ndufb9	0.798311	gnf1m10406_a_at	NADH dehydrogenase (ubiquinone) 1 beta subcomplex, 9
GO:0042625	ATPase activity, coupled to transmembrane movement of ions	MF	Suclg1	0.745063	gnf1m03834_a_at	succinate-CoA ligase, GDP-forming, alpha subunit
GO:0042625	ATPase activity, coupled to transmembrane movement of ions	MF	Mtch2	0.726803	gnf1m09960_s_at	mitochondrial carrier homolog 2 (C. elegans)
GO:0042625	ATPase activity, coupled to transmembrane movement of ions	MF	Ndufa8	0.723704	gnf1m10083_a_at	NADH dehydrogenase (ubiquinone) 1 alpha subcomplex, 8
GO:0042625	ATPase activity, coupled to transmembrane movement of ions	MF	Chchd3	0.713504	gnf1m08892_a_at	coiled-coil-helix-coiled-coil-helix domain containing 3
GO:0042625	ATPase activity, coupled to transmembrane movement of ions	MF	Timm10	0.678538	gnf1m03340_a_at	translocase of inner mitochondrial membrane 10 homolog (yeast)
GO:0042625	ATPase activity, coupled to transmembrane movement of ions	MF	Mrpl12	0.664944	gnf1m05135_a_at	mitochondrial ribosomal protein L12
GO:0042625	ATPase activity, coupled to transmembrane movement of ions	MF	Cox5a	0.657324	gnf1m10850_a_at	cytochrome c oxidase, subunit Va
GO:0042625	ATPase activity, coupled to transmembrane movement of ions	MF	Acadvl	0.62767	gnf1m03550_a_at	acyl-Coenzyme A dehydrogenase, very long chain
GO:0042625	ATPase activity, coupled to transmembrane movement of ions	MF	Cox6a1	0.619159	gnf1m00291_s_at	cytochrome c oxidase, subunit VI a, polypeptide 1
GO:0042625	ATPase activity, coupled to transmembrane movement of ions	MF	Ech1	0.59165	gnf1m03471_a_at	enoyl coenzyme A hydratase 1, peroxisomal
GO:0042625	ATPase activity, coupled to transmembrane movement of ions	MF	Dlst	0.590979	gnf1m07495_a_at	dihydrolipoamide S-succinyltransferase (E2 component of 2-oxo-glutarate complex)
GO:0030246	carbohydrate binding	MF	Fbn1	0.71872	gnf1m00711_a_at	fibrillin 1
GO:0030246	carbohydrate binding	MF	Lama4	0.680069	gnf1m16076_a_at	laminin, alpha 4
GO:0030246	carbohydrate binding	MF	Col3a1	0.668647	gnf1m18621_a_at	procollagen, type III, alpha 1
GO:0030246	carbohydrate binding	MF	Col1a2	0.654176	gnf1m00963_a_at	procollagen, type I, alpha 2
GO:0030246	carbohydrate binding	MF	Adamts2	0.652074	gnf1m28851_a_at	a disintegrin-like and metallopeptidase (reprolysin type) with thrombospondin type 1 motif, 2
GO:0030246	carbohydrate binding	MF	Eln	0.649099	gnf1m12286_a_at	elastin
GO:0030246	carbohydrate binding	MF	Bgn	0.644387	gnf1m00861_a_at	biglycan
GO:0030246	carbohydrate binding	MF	Col14a1	0.628612	gnf1m16650_s_at	procollagen, type XIV, alpha 1
GO:0030246	carbohydrate binding	MF	Dpt	0.624643	gnf1m10428_a_at	dermatopontin
GO:0030246	carbohydrate binding	MF	Col6a3	0.620598	gnf1m09751_a_at	procollagen, type VI, alpha 3
GO:0030246	carbohydrate binding	MF	Tgfbi	0.617825	gnf1m01853_a_at	transforming growth factor, beta induced
GO:0030246	carbohydrate binding	MF	Ms4a11	0.617063	gnf1m05074_a_at	membrane-spanning 4-domains, subfamily A, member 11
GO:0030246	carbohydrate binding	MF	Osmr	0.607625	gnf1m02599_a_at	oncostatin M receptor
GO:0030246	carbohydrate binding	MF	Col6a1	0.598944	gnf1m02141_a_at	procollagen, type VI, alpha 1
GO:0030246	carbohydrate binding	MF	Cmtm3	0.596731	gnf1m04402_a_at	CKLF-like MARVEL transmembrane domain containing 3
GO:0030246	carbohydrate binding	MF	Mfap5	0.594325	gnf1m03385_a_at	microfibrillar associated protein 5
GO:0003824	catalytic activity	MF	Sdhd	0.798554	gnf1m00021_a_at	succinate dehydrogenase complex, subunit D, integral membrane protein
GO:0003824	catalytic activity	MF	Chchd3	0.70655	gnf1m08892_a_at	coiled-coil-helix-coiled-coil-helix domain containing 3
GO:0003824	catalytic activity	MF	Mtch2	0.697163	gnf1m09960_s_at	mitochondrial carrier homolog 2 (C. elegans)
GO:0003824	catalytic activity	MF	Mrpl12	0.650595	gnf1m05135_a_at	mitochondrial ribosomal protein L12
GO:0003824	catalytic activity	MF	Coq9	0.634856	gnf1m16262_a_at	coenzyme Q9 homolog (yeast)
GO:0003824	catalytic activity	MF	Timm10	0.632911	gnf1m03340_a_at	translocase of inner mitochondrial membrane 10 homolog (yeast)
mmu04514	Cell adhesion molecules (CAMs) - Mus musculus (mouse)	KEGG	Cd74	0.876898	gnf1m00706_a_at	CD74 antigen (invariant polypeptide of major histocompatibility complex, class II antigen-associated)
mmu04514	Cell adhesion molecules (CAMs) - Mus musculus (mouse)	KEGG	Parp9	0.80892	gnf1m05558_a_at	poly (ADP-ribose) polymerase family, member 9
mmu04514	Cell adhesion molecules (CAMs) - Mus musculus (mouse)	KEGG	Bzrp	0.802089	gnf1m10524_a_at	benzodiazepine receptor, peripheral
mmu04514	Cell adhesion molecules (CAMs) - Mus musculus (mouse)	KEGG	Ifngr1	0.800693	gnf1m02405_a_at	interferon gamma receptor 1
mmu04514	Cell adhesion molecules (CAMs) - Mus musculus (mouse)	KEGG	Gbp2	0.76329	gnf1m02276_a_at	guanylate nucleotide binding protein 2
mmu04514	Cell adhesion molecules (CAMs) - Mus musculus (mouse)	KEGG	Cyba	0.721471	gnf1m00996_a_at	cytochrome b-245, alpha polypeptide
mmu04514	Cell adhesion molecules (CAMs) - Mus musculus (mouse)	KEGG	Lsp1	0.692693	gnf1m03663_a_at	lymphocyte specific 1
mmu04514	Cell adhesion molecules (CAMs) - Mus musculus (mouse)	KEGG	Card4	0.67761	gnf1m22718_a_at	caspase recruitment domain 4
mmu04514	Cell adhesion molecules (CAMs) - Mus musculus (mouse)	KEGG	Lrrc33	0.670998	gnf1m12927_a_at	leucine rich repeat containing 33
mmu04514	Cell adhesion molecules (CAMs) - Mus musculus (mouse)	KEGG	Lgals9	0.666429	gnf1m10548_a_at	lectin, galactose binding, soluble 9
mmu04514	Cell adhesion molecules (CAMs) - Mus musculus (mouse)	KEGG	Tyrobp	0.656478	gnf1m02906_at	TYRO protein tyrosine kinase binding protein
mmu04514	Cell adhesion molecules (CAMs) - Mus musculus (mouse)	KEGG	Laptm5	0.64969	gnf1m00639_a_at	lysosomal-associated protein transmembrane 5
mmu04514	Cell adhesion molecules (CAMs) - Mus musculus (mouse)	KEGG	BC032204	0.621007	gnf1m07408_a_at	cDNA sequence BC032204
mmu04514	Cell adhesion molecules (CAMs) - Mus musculus (mouse)	KEGG	Hrasls3	0.618872	gnf1m06323_s_at	HRAS like suppressor 3
mmu04514	Cell adhesion molecules (CAMs) - Mus musculus (mouse)	KEGG	Ccl9	0.618077	gnf1m02752_a_at	chemokine (C-C motif) ligand 9
mmu04514	Cell adhesion molecules (CAMs) - Mus musculus (mouse)	KEGG	Iigp1	0.600106	gnf1m04163_a_at	interferon inducible GTPase 1
mmu01430	Cell Communication - Mus musculus (mouse)	KEGG	Fbn1	0.804613	gnf1m00711_a_at	fibrillin 1
mmu01430	Cell Communication - Mus musculus (mouse)	KEGG	Adamts2	0.720308	gnf1m28851_a_at	a disintegrin-like and metallopeptidase (reprolysin type) with thrombospondin type 1 motif, 2
mmu01430	Cell Communication - Mus musculus (mouse)	KEGG	Serpinh1	0.707437	gnf1m02087_a_at	serine (or cysteine) peptidase inhibitor, clade H, member 1
mmu01430	Cell Communication - Mus musculus (mouse)	KEGG	Dpt	0.70679	gnf1m10428_a_at	dermatopontin
mmu01430	Cell Communication - Mus musculus (mouse)	KEGG	Eln	0.702476	gnf1m12286_a_at	elastin
mmu01430	Cell Communication - Mus musculus (mouse)	KEGG	Lum	0.697149	gnf1m01400_a_at	lumican
mmu01430	Cell Communication - Mus musculus (mouse)	KEGG	Crtap	0.695973	gnf1m03843_a_at	cartilage associated protein
mmu01430	Cell Communication - Mus musculus (mouse)	KEGG	Plac9	0.6918	gnf1m16276_a_at	placenta specific 9
mmu01430	Cell Communication - Mus musculus (mouse)	KEGG	Stab1	0.677788	gnf1m06275_a_at	stabilin 1
mmu01430	Cell Communication - Mus musculus (mouse)	KEGG	Col6a3	0.674649	gnf1m09751_a_at	procollagen, type VI, alpha 3
mmu01430	Cell Communication - Mus musculus (mouse)	KEGG	Mrc1	0.673036	gnf1m01449_a_at	mannose receptor, C type 1
mmu01430	Cell Communication - Mus musculus (mouse)	KEGG	Bgn	0.67169	gnf1m00861_a_at	biglycan
mmu01430	Cell Communication - Mus musculus (mouse)	KEGG	Ppic	0.669854	gnf1m01616_a_at	peptidylprolyl isomerase C
mmu01430	Cell Communication - Mus musculus (mouse)	KEGG	Tgfbi	0.668269	gnf1m01853_a_at	transforming growth factor, beta induced
mmu01430	Cell Communication - Mus musculus (mouse)	KEGG	S100a6	0.659992	gnf1m02740_a_at	S100 calcium binding protein A6 (calcyclin)
mmu01430	Cell Communication - Mus musculus (mouse)	KEGG	Cav1	0.659412	gnf1m13227_a_at	caveolin, caveolae protein 1
mmu01430	Cell Communication - Mus musculus (mouse)	KEGG	Ptrf	0.640013	gnf1m13344_a_at	polymerase I and transcript release factor
mmu01430	Cell Communication - Mus musculus (mouse)	KEGG	Rarres2	0.637777	gnf1m07628_a_at	retinoic acid receptor responder (tazarotene induced) 2
mmu01430	Cell Communication - Mus musculus (mouse)	KEGG	Fstl1	0.637042	gnf1m12671_at	follistatin-like 1
mmu01430	Cell Communication - Mus musculus (mouse)	KEGG	Lox	0.634953	gnf1m02492_a_at	lysyl oxidase
mmu01430	Cell Communication - Mus musculus (mouse)	KEGG	Xlkd1	0.634044	gnf1m10374_a_at	extra cellular link domain-containing 1
mmu01430	Cell Communication - Mus musculus (mouse)	KEGG	Cmtm3	0.63292	gnf1m04402_a_at	CKLF-like MARVEL transmembrane domain containing 3
mmu01430	Cell Communication - Mus musculus (mouse)	KEGG	Col14a1	0.630714	gnf1m16650_s_at	procollagen, type XIV, alpha 1
mmu01430	Cell Communication - Mus musculus (mouse)	KEGG	Col15a1	0.617842	gnf1m02139_at	procollagen, type XV
mmu01430	Cell Communication - Mus musculus (mouse)	KEGG	Pdgfrb	0.616	gnf1m01562_a_at	platelet derived growth factor receptor, beta polypeptide
mmu01430	Cell Communication - Mus musculus (mouse)	KEGG	Anxa2	0.615554	gnf1m10562_a_at	annexin A2
mmu01430	Cell Communication - Mus musculus (mouse)	KEGG	Tnfrsf1a	0.612838	gnf1m10556_a_at	tumor necrosis factor receptor superfamily, member 1a
mmu01430	Cell Communication - Mus musculus (mouse)	KEGG	Cxcl4	0.608517	gnf1m03850_a_at	chemokine (C-X-C motif) ligand 4
mmu01430	Cell Communication - Mus musculus (mouse)	KEGG	Tgfbr2	0.607244	gnf1m07444_a_at	transforming growth factor, beta receptor II
mmu01430	Cell Communication - Mus musculus (mouse)	KEGG	Fndc1	0.606828	gnf1m30868_a_at	fibronectin type III domain containing 1
mmu01430	Cell Communication - Mus musculus (mouse)	KEGG	Cd248	0.600177	gnf1m05865_a_at	CD248 antigen, endosialin
mmu01430	Cell Communication - Mus musculus (mouse)	KEGG	Emp1	0.592934	gnf1m10078_a_at	epithelial membrane protein 1
GO:0030154	cell differentiation	BP	Pgk2	0.993878	gnf1m05640_a_at	phosphoglycerate kinase 2
GO:0030154	cell differentiation	BP	Gm77	0.992617	gnf1m32681_at	gene model 77, (NCBI)
GO:0030154	cell differentiation	BP	4921507P07Rik	0.992547	gnf1m05185_a_at	RIKEN cDNA 4921507P07 gene
GO:0030154	cell differentiation	BP	Hspb9	0.992531	gnf1m18731_a_at	heat shock protein, alpha-crystallin-related, B9
GO:0030154	cell differentiation	BP	Klhl10	0.99025	gnf1m04665_a_at	kelch-like 10 (Drosophila)
GO:0030154	cell differentiation	BP	Oaz3	0.990172	gnf1m03516_a_at	ornithine decarboxylase antizyme 3
GO:0030154	cell differentiation	BP	Gapdhs	0.989884	gnf1m01166_at	glyceraldehyde-3-phosphate dehydrogenase, spermatogenic
GO:0030154	cell differentiation	BP	Dnajb3	0.989757	gnf1m01267_a_at	DnaJ (Hsp40) homolog, subfamily B, member 3
GO:0030154	cell differentiation	BP	LOC629141	0.988568	gnf1m21688_a_at	hypothetical protein LOC629141
GO:0030154	cell differentiation	BP	Hmgb4	0.988069	gnf1m05108_a_at	high-mobility group box 4
GO:0030154	cell differentiation	BP	Cox8c	0.98801	gnf1m30974_a_at	cytochrome c oxidase, subunit VIIIc
GO:0030154	cell differentiation	BP	Crisp2	0.985993	gnf1m01883_a_at	cysteine-rich secretory protein 2
GO:0030154	cell differentiation	BP	Odf2	0.985575	gnf1m03186_a_at	outer dense fiber of sperm tails 2
GO:0030154	cell differentiation	BP	Iqcf3	0.984824	gnf1m05036_a_at	IQ motif containing F3
GO:0030154	cell differentiation	BP	1700027A15Rik	0.983732	gnf1m31099_a_at	RIKEN cDNA 1700027A15 gene
GO:0030154	cell differentiation	BP	Tsga8	0.982936	gnf1m04179_a_at	testis specific gene A8
GO:0030154	cell differentiation	BP	Smcp	0.980614	gnf1m01424_a_at	sperm mitochondria-associated cysteine-rich protein
GO:0030154	cell differentiation	BP	1700029H14Rik	0.977482	gnf1m04609_a_at	RIKEN cDNA 1700029H14 gene
GO:0030154	cell differentiation	BP	1700001F04Rik	0.97529	gnf1m16162_a_at	RIKEN cDNA 1700001F04 gene
GO:0030154	cell differentiation	BP	4933411K16Rik	0.974224	gnf1m13309_a_at	RIKEN cDNA 4933411K16 gene
GO:0030154	cell differentiation	BP	Gsg1	0.972308	gnf1m02317_a_at	germ cell-specific gene 1
GO:0030154	cell differentiation	BP	1700016H13Rik	0.970332	gnf1m14497_at	RIKEN cDNA 1700016H13 gene
GO:0030154	cell differentiation	BP	4921510H08Rik	0.969878	gnf1m04663_a_at	RIKEN cDNA 4921510H08 gene
GO:0030154	cell differentiation	BP	1700019M22Rik	0.965055	gnf1m05113_a_at	RIKEN cDNA 1700019M22 gene
GO:0030154	cell differentiation	BP	1700034E13Rik	0.96405	gnf1m16786_at	RIKEN cDNA 1700034E13 gene
GO:0030154	cell differentiation	BP	Ldhc	0.963727	gnf1m11104_a_at	lactate dehydrogenase C
GO:0030154	cell differentiation	BP	Tcte3	0.963303	gnf1m02854_s_at	t-complex-associated testis expressed 3
GO:0030154	cell differentiation	BP	Tulp2	0.96121	gnf1m13089_a_at	tubby-like protein 2
GO:0030154	cell differentiation	BP	1700019D03Rik	0.902591	gnf1m09323_a_at	RIKEN cDNA 1700019D03 gene
GO:0030154	cell differentiation	BP	Mael	0.894111	gnf1m08598_a_at	maelstrom homolog (Drosophila)
GO:0030154	cell differentiation	BP	Efcbp1	0.888669	gnf1m18132_a_at	EF hand calcium binding protein 1
GO:0030154	cell differentiation	BP	1700012A16Rik	0.860064	gnf1m29413_a_at	RIKEN cDNA 1700012A16 gene
GO:0030154	cell differentiation	BP	4931407G18Rik	0.819526	gnf1m18469_a_at	RIKEN cDNA 4931407G18 gene
GO:0030154	cell differentiation	BP	Spa17	0.793505	gnf1m02810_a_at	sperm autoantigenic protein 17
GO:0030154	cell differentiation	BP	Tuba3	0.79171	gnf1m01900_s_at	tubulin, alpha 3
GO:0030154	cell differentiation	BP	1700006H03Rik	0.756637	gnf1m30782_a_at	RIKEN cDNA 1700006H03 gene
GO:0030154	cell differentiation	BP	2610318N02Rik	0.747568	gnf1m30192_a_at	RIKEN cDNA 2610318N02 gene
GO:0030154	cell differentiation	BP	Nme6	0.703503	gnf1m03599_a_at	expressed in non-metastatic cells 6, protein
GO:0030154	cell differentiation	BP	2310007A19Rik	0.62993	gnf1m04566_a_at	RIKEN cDNA 2310007A19 gene
GO:0030154	cell differentiation	BP	Hspa4l	0.621339	gnf1m02600_s_at	heat shock protein 4 like
GO:0030154	cell differentiation	BP	Dkkl1	0.614753	gnf1m10532_a_at	dickkopf-like 1
GO:0030154	cell differentiation	BP	Aqp11	0.604943	gnf1m00465_a_at	aquaporin 11
GO:0009986	cell surface	CC	Mpeg1	0.757162	gnf1m16603_a_at	macrophage expressed gene 1
GO:0009986	cell surface	CC	Lyzs	0.745747	gnf1m03167_s_at	lysozyme
GO:0009986	cell surface	CC	H2-T10	0.74348	gnf1m02343_s_at	histocompatibility 2, T region locus 10
GO:0009986	cell surface	CC	Lyzs	0.726618	gnf1m10525_at	lysozyme
GO:0009986	cell surface	CC	Bzrp	0.719989	gnf1m10524_a_at	benzodiazepine receptor, peripheral
GO:0009986	cell surface	CC	Parp9	0.706901	gnf1m05558_a_at	poly (ADP-ribose) polymerase family, member 9
GO:0009986	cell surface	CC	Ifngr1	0.696554	gnf1m02405_a_at	interferon gamma receptor 1
GO:0009986	cell surface	CC	Tyrobp	0.693491	gnf1m02906_at	TYRO protein tyrosine kinase binding protein
GO:0009986	cell surface	CC	Cyba	0.692657	gnf1m00996_a_at	cytochrome b-245, alpha polypeptide
GO:0009986	cell surface	CC	Ms4a6b	0.68722	gnf1m11006_a_at	membrane-spanning 4-domains, subfamily A, member 6B
GO:0009986	cell surface	CC	Pfc	0.683932	gnf1m17289_a_at	properdin factor, complement
GO:0009986	cell surface	CC	Card4	0.678784	gnf1m22718_a_at	caspase recruitment domain 4
GO:0009986	cell surface	CC	Unc93b1	0.655189	gnf1m03694_a_at	unc-93 homolog B1 (C. elegans)
GO:0009986	cell surface	CC	Gbp2	0.639491	gnf1m02276_a_at	guanylate nucleotide binding protein 2
GO:0009986	cell surface	CC	Tgfbi	0.639008	gnf1m01853_a_at	transforming growth factor, beta induced
GO:0009986	cell surface	CC	Laptm5	0.632962	gnf1m00639_a_at	lysosomal-associated protein transmembrane 5
GO:0009986	cell surface	CC	Lrrc33	0.628281	gnf1m12927_a_at	leucine rich repeat containing 33
GO:0009986	cell surface	CC	Ccl9	0.627992	gnf1m02752_a_at	chemokine (C-C motif) ligand 9
GO:0009986	cell surface	CC	Lsp1	0.624137	gnf1m03663_a_at	lymphocyte specific 1
GO:0009986	cell surface	CC	Pld4	0.619809	gnf1m12234_a_at	phospholipase D family, member 4
GO:0009986	cell surface	CC	C1s	0.619362	gnf1m06428_a_at	complement component 1, s subcomponent
GO:0009986	cell surface	CC	Stk17b	0.61203	gnf1m09274_at	serine/threonine kinase 17b (apoptosis-inducing)
GO:0009986	cell surface	CC	Lgals9	0.600095	gnf1m10548_a_at	lectin, galactose binding, soluble 9
GO:0009986	cell surface	CC	Pscd4	0.598393	gnf1m30682_a_at	pleckstrin homology, Sec7 and coiled/coil domains 4
GO:0009986	cell surface	CC	Iigp1	0.591704	gnf1m04163_a_at	interferon inducible GTPase 1
GO:0006935	chemotaxis	BP	Mrc1	0.708461	gnf1m01449_a_at	mannose receptor, C type 1
GO:0006935	chemotaxis	BP	Emr1	0.707781	gnf1m15912_a_at	EGF-like module containing, mucin-like, hormone receptor-like sequence 1
GO:0006935	chemotaxis	BP	Lyzs	0.7021	gnf1m03167_s_at	lysozyme
GO:0006935	chemotaxis	BP	Lyzs	0.68819	gnf1m10525_at	lysozyme
GO:0006935	chemotaxis	BP	Ifi205	0.677956	gnf1m00337_s_at	interferon activated gene 205
GO:0006935	chemotaxis	BP	Alox5ap	0.662788	gnf1m23283_a_at	arachidonate 5-lipoxygenase activating protein
GO:0006935	chemotaxis	BP	Tyrobp	0.660145	gnf1m02906_at	TYRO protein tyrosine kinase binding protein
GO:0006935	chemotaxis	BP	Gp49a	0.650894	gnf1m03139_s_at	glycoprotein 49 A
GO:0006935	chemotaxis	BP	Bgn	0.629242	gnf1m00861_a_at	biglycan
GO:0006935	chemotaxis	BP	F13a1	0.609685	gnf1m12653_a_at	coagulation factor XIII, A1 subunit
GO:0006935	chemotaxis	BP	Mdfic	0.605175	gnf1m12637_a_at	MyoD family inhibitor domain containing
GO:0006935	chemotaxis	BP	Ddr2	0.602238	gnf1m24953_a_at	discoidin domain receptor family, member 2
GO:0006935	chemotaxis	BP	Card4	0.601461	gnf1m22718_a_at	caspase recruitment domain 4
GO:0006935	chemotaxis	BP	Bzrp	0.59572	gnf1m10524_a_at	benzodiazepine receptor, peripheral
GO:0005694	chromosome	CC	Pgk2	0.993878	gnf1m05640_a_at	phosphoglycerate kinase 2
GO:0005694	chromosome	CC	Gm77	0.992617	gnf1m32681_at	gene model 77, (NCBI)
GO:0005694	chromosome	CC	4921507P07Rik	0.992547	gnf1m05185_a_at	RIKEN cDNA 4921507P07 gene
GO:0005694	chromosome	CC	Hspb9	0.992531	gnf1m18731_a_at	heat shock protein, alpha-crystallin-related, B9
GO:0005694	chromosome	CC	LOC629141	0.992191	gnf1m21688_a_at	hypothetical protein LOC629141
GO:0005694	chromosome	CC	Klhl10	0.99025	gnf1m04665_a_at	kelch-like 10 (Drosophila)
GO:0005694	chromosome	CC	Oaz3	0.990172	gnf1m03516_a_at	ornithine decarboxylase antizyme 3
GO:0005694	chromosome	CC	Gapdhs	0.989884	gnf1m01166_at	glyceraldehyde-3-phosphate dehydrogenase, spermatogenic
GO:0005694	chromosome	CC	Dnajb3	0.989757	gnf1m01267_a_at	DnaJ (Hsp40) homolog, subfamily B, member 3
GO:0005694	chromosome	CC	Odf2	0.989373	gnf1m03186_a_at	outer dense fiber of sperm tails 2
GO:0005694	chromosome	CC	Hmgb4	0.988069	gnf1m05108_a_at	high-mobility group box 4
GO:0005694	chromosome	CC	Cox8c	0.98801	gnf1m30974_a_at	cytochrome c oxidase, subunit VIIIc
GO:0005694	chromosome	CC	Odf1	0.986895	gnf1m01533_a_at	outer dense fiber of sperm tails 1
GO:0005694	chromosome	CC	Crisp2	0.986683	gnf1m01883_a_at	cysteine-rich secretory protein 2
GO:0005694	chromosome	CC	Smcp	0.985084	gnf1m01424_a_at	sperm mitochondria-associated cysteine-rich protein
GO:0005694	chromosome	CC	Iqcf3	0.985065	gnf1m05036_a_at	IQ motif containing F3
GO:0005694	chromosome	CC	1700027A15Rik	0.983732	gnf1m31099_a_at	RIKEN cDNA 1700027A15 gene
GO:0005694	chromosome	CC	Tsga8	0.982936	gnf1m04179_a_at	testis specific gene A8
GO:0005694	chromosome	CC	1700029H14Rik	0.977482	gnf1m04609_a_at	RIKEN cDNA 1700029H14 gene
GO:0005694	chromosome	CC	1700001F04Rik	0.976007	gnf1m16162_a_at	RIKEN cDNA 1700001F04 gene
GO:0005694	chromosome	CC	4933411K16Rik	0.974224	gnf1m13309_a_at	RIKEN cDNA 4933411K16 gene
GO:0005694	chromosome	CC	Gsg1	0.972308	gnf1m02317_a_at	germ cell-specific gene 1
GO:0005694	chromosome	CC	Tcte3	0.971119	gnf1m02854_s_at	t-complex-associated testis expressed 3
GO:0005694	chromosome	CC	1700016H13Rik	0.970332	gnf1m14497_at	RIKEN cDNA 1700016H13 gene
GO:0005694	chromosome	CC	4921510H08Rik	0.969878	gnf1m04663_a_at	RIKEN cDNA 4921510H08 gene
GO:0005694	chromosome	CC	1700019M22Rik	0.966227	gnf1m05113_a_at	RIKEN cDNA 1700019M22 gene
GO:0005694	chromosome	CC	Tulp2	0.965742	gnf1m13089_a_at	tubby-like protein 2
GO:0005694	chromosome	CC	1700034E13Rik	0.96405	gnf1m16786_at	RIKEN cDNA 1700034E13 gene
GO:0005694	chromosome	CC	Ggnbp1	0.963741	gnf1m29482_a_at	gametogenetin binding protein 1
GO:0005694	chromosome	CC	Ldhc	0.963727	gnf1m11104_a_at	lactate dehydrogenase C
GO:0005694	chromosome	CC	1700019D03Rik	0.906712	gnf1m09323_a_at	RIKEN cDNA 1700019D03 gene
GO:0005694	chromosome	CC	Efcbp1	0.89594	gnf1m18132_a_at	EF hand calcium binding protein 1
GO:0005694	chromosome	CC	Mael	0.894111	gnf1m08598_a_at	maelstrom homolog (Drosophila)
GO:0005694	chromosome	CC	1700012A16Rik	0.860064	gnf1m29413_a_at	RIKEN cDNA 1700012A16 gene
GO:0005694	chromosome	CC	4931407G18Rik	0.822841	gnf1m18469_a_at	RIKEN cDNA 4931407G18 gene
GO:0005694	chromosome	CC	Tuba3	0.79171	gnf1m01900_s_at	tubulin, alpha 3
GO:0005694	chromosome	CC	Spa17	0.791503	gnf1m02810_a_at	sperm autoantigenic protein 17
GO:0005694	chromosome	CC	1700006H03Rik	0.756637	gnf1m30782_a_at	RIKEN cDNA 1700006H03 gene
GO:0005694	chromosome	CC	2610318N02Rik	0.72281	gnf1m30192_a_at	RIKEN cDNA 2610318N02 gene
GO:0005694	chromosome	CC	Nme6	0.717173	gnf1m03599_a_at	expressed in non-metastatic cells 6, protein
GO:0005694	chromosome	CC	2310007A19Rik	0.62993	gnf1m04566_a_at	RIKEN cDNA 2310007A19 gene
GO:0005694	chromosome	CC	Hspa4l	0.61786	gnf1m02600_s_at	heat shock protein 4 like
GO:0005694	chromosome	CC	Dkkl1	0.615726	gnf1m10532_a_at	dickkopf-like 1
GO:0005694	chromosome	CC	Aqp11	0.604943	gnf1m00465_a_at	aquaporin 11
GO:0007001	chromosome organization and biogenesis (sensu Eukaryota)	BP	Pgk2	0.993878	gnf1m05640_a_at	phosphoglycerate kinase 2
GO:0007001	chromosome organization and biogenesis (sensu Eukaryota)	BP	Gm77	0.992617	gnf1m32681_at	gene model 77, (NCBI)
GO:0007001	chromosome organization and biogenesis (sensu Eukaryota)	BP	4921507P07Rik	0.992547	gnf1m05185_a_at	RIKEN cDNA 4921507P07 gene
GO:0007001	chromosome organization and biogenesis (sensu Eukaryota)	BP	Hspb9	0.992531	gnf1m18731_a_at	heat shock protein, alpha-crystallin-related, B9
GO:0007001	chromosome organization and biogenesis (sensu Eukaryota)	BP	LOC629141	0.992191	gnf1m21688_a_at	hypothetical protein LOC629141
GO:0007001	chromosome organization and biogenesis (sensu Eukaryota)	BP	Klhl10	0.99025	gnf1m04665_a_at	kelch-like 10 (Drosophila)
GO:0007001	chromosome organization and biogenesis (sensu Eukaryota)	BP	Oaz3	0.990172	gnf1m03516_a_at	ornithine decarboxylase antizyme 3
GO:0007001	chromosome organization and biogenesis (sensu Eukaryota)	BP	Gapdhs	0.989884	gnf1m01166_at	glyceraldehyde-3-phosphate dehydrogenase, spermatogenic
GO:0007001	chromosome organization and biogenesis (sensu Eukaryota)	BP	Dnajb3	0.989757	gnf1m01267_a_at	DnaJ (Hsp40) homolog, subfamily B, member 3
GO:0007001	chromosome organization and biogenesis (sensu Eukaryota)	BP	Odf2	0.989373	gnf1m03186_a_at	outer dense fiber of sperm tails 2
GO:0007001	chromosome organization and biogenesis (sensu Eukaryota)	BP	Hmgb4	0.988069	gnf1m05108_a_at	high-mobility group box 4
GO:0007001	chromosome organization and biogenesis (sensu Eukaryota)	BP	Cox8c	0.98801	gnf1m30974_a_at	cytochrome c oxidase, subunit VIIIc
GO:0007001	chromosome organization and biogenesis (sensu Eukaryota)	BP	Odf1	0.986895	gnf1m01533_a_at	outer dense fiber of sperm tails 1
GO:0007001	chromosome organization and biogenesis (sensu Eukaryota)	BP	Crisp2	0.986683	gnf1m01883_a_at	cysteine-rich secretory protein 2
GO:0007001	chromosome organization and biogenesis (sensu Eukaryota)	BP	Smcp	0.985084	gnf1m01424_a_at	sperm mitochondria-associated cysteine-rich protein
GO:0007001	chromosome organization and biogenesis (sensu Eukaryota)	BP	Iqcf3	0.985065	gnf1m05036_a_at	IQ motif containing F3
GO:0007001	chromosome organization and biogenesis (sensu Eukaryota)	BP	1700027A15Rik	0.983732	gnf1m31099_a_at	RIKEN cDNA 1700027A15 gene
GO:0007001	chromosome organization and biogenesis (sensu Eukaryota)	BP	Tsga8	0.982936	gnf1m04179_a_at	testis specific gene A8
GO:0007001	chromosome organization and biogenesis (sensu Eukaryota)	BP	1700029H14Rik	0.977482	gnf1m04609_a_at	RIKEN cDNA 1700029H14 gene
GO:0007001	chromosome organization and biogenesis (sensu Eukaryota)	BP	1700001F04Rik	0.976007	gnf1m16162_a_at	RIKEN cDNA 1700001F04 gene
GO:0007001	chromosome organization and biogenesis (sensu Eukaryota)	BP	4933411K16Rik	0.974224	gnf1m13309_a_at	RIKEN cDNA 4933411K16 gene
GO:0007001	chromosome organization and biogenesis (sensu Eukaryota)	BP	Gsg1	0.972308	gnf1m02317_a_at	germ cell-specific gene 1
GO:0007001	chromosome organization and biogenesis (sensu Eukaryota)	BP	Tcte3	0.971119	gnf1m02854_s_at	t-complex-associated testis expressed 3
GO:0007001	chromosome organization and biogenesis (sensu Eukaryota)	BP	1700016H13Rik	0.970332	gnf1m14497_at	RIKEN cDNA 1700016H13 gene
GO:0007001	chromosome organization and biogenesis (sensu Eukaryota)	BP	4921510H08Rik	0.969878	gnf1m04663_a_at	RIKEN cDNA 4921510H08 gene
GO:0007001	chromosome organization and biogenesis (sensu Eukaryota)	BP	1700019M22Rik	0.966227	gnf1m05113_a_at	RIKEN cDNA 1700019M22 gene
GO:0007001	chromosome organization and biogenesis (sensu Eukaryota)	BP	Tulp2	0.965742	gnf1m13089_a_at	tubby-like protein 2
GO:0007001	chromosome organization and biogenesis (sensu Eukaryota)	BP	1700034E13Rik	0.96405	gnf1m16786_at	RIKEN cDNA 1700034E13 gene
GO:0007001	chromosome organization and biogenesis (sensu Eukaryota)	BP	Ggnbp1	0.963741	gnf1m29482_a_at	gametogenetin binding protein 1
GO:0007001	chromosome organization and biogenesis (sensu Eukaryota)	BP	Ldhc	0.963727	gnf1m11104_a_at	lactate dehydrogenase C
GO:0007001	chromosome organization and biogenesis (sensu Eukaryota)	BP	1700019D03Rik	0.906712	gnf1m09323_a_at	RIKEN cDNA 1700019D03 gene
GO:0007001	chromosome organization and biogenesis (sensu Eukaryota)	BP	Efcbp1	0.89594	gnf1m18132_a_at	EF hand calcium binding protein 1
GO:0007001	chromosome organization and biogenesis (sensu Eukaryota)	BP	Mael	0.894111	gnf1m08598_a_at	maelstrom homolog (Drosophila)
GO:0007001	chromosome organization and biogenesis (sensu Eukaryota)	BP	1700012A16Rik	0.860064	gnf1m29413_a_at	RIKEN cDNA 1700012A16 gene
GO:0007001	chromosome organization and biogenesis (sensu Eukaryota)	BP	4931407G18Rik	0.822841	gnf1m18469_a_at	RIKEN cDNA 4931407G18 gene
GO:0007001	chromosome organization and biogenesis (sensu Eukaryota)	BP	Tuba3	0.79171	gnf1m01900_s_at	tubulin, alpha 3
GO:0007001	chromosome organization and biogenesis (sensu Eukaryota)	BP	Spa17	0.791503	gnf1m02810_a_at	sperm autoantigenic protein 17
GO:0007001	chromosome organization and biogenesis (sensu Eukaryota)	BP	1700006H03Rik	0.756637	gnf1m30782_a_at	RIKEN cDNA 1700006H03 gene
GO:0007001	chromosome organization and biogenesis (sensu Eukaryota)	BP	2610318N02Rik	0.72281	gnf1m30192_a_at	RIKEN cDNA 2610318N02 gene
GO:0007001	chromosome organization and biogenesis (sensu Eukaryota)	BP	Nme6	0.717173	gnf1m03599_a_at	expressed in non-metastatic cells 6, protein
GO:0007001	chromosome organization and biogenesis (sensu Eukaryota)	BP	2310007A19Rik	0.62993	gnf1m04566_a_at	RIKEN cDNA 2310007A19 gene
GO:0007001	chromosome organization and biogenesis (sensu Eukaryota)	BP	Hspa4l	0.61786	gnf1m02600_s_at	heat shock protein 4 like
GO:0007001	chromosome organization and biogenesis (sensu Eukaryota)	BP	Dkkl1	0.615726	gnf1m10532_a_at	dickkopf-like 1
GO:0007001	chromosome organization and biogenesis (sensu Eukaryota)	BP	Aqp11	0.604943	gnf1m00465_a_at	aquaporin 11
ING:ds1	Citrate Cycle	ING	Cyc1	0.89117	gnf1m04592_a_at	cytochrome c-1
ING:ds1	Citrate Cycle	ING	Uqcrfs1	0.868476	gnf1m04655_a_at	ubiquinol-cytochrome c reductase, Rieske iron-sulfur polypeptide 1
ING:ds1	Citrate Cycle	ING	Ndufs2	0.839279	gnf1m07261_a_at	NADH dehydrogenase (ubiquinone) Fe-S protein 2
ING:ds1	Citrate Cycle	ING	Atp5a1	0.824655	gnf1m00838_a_at	ATP synthase, H+ transporting, mitochondrial F1 complex, alpha subunit, isoform 1
ING:ds1	Citrate Cycle	ING	Ndufb5	0.813696	gnf1m04473_a_at	NADH dehydrogenase (ubiquinone) 1 beta subcomplex, 5
ING:ds1	Citrate Cycle	ING	Atp5o	0.812506	gnf1m09203_s_at	ATP synthase, H+ transporting, mitochondrial F1 complex, O subunit
ING:ds1	Citrate Cycle	ING	Atp5d	0.811814	gnf1m04470_a_at	ATP synthase, H+ transporting, mitochondrial F1 complex, delta subunit
ING:ds1	Citrate Cycle	ING	Ndufa9	0.811809	gnf1m04489_a_at	NADH dehydrogenase (ubiquinone) 1 alpha subcomplex, 9
ING:ds1	Citrate Cycle	ING	Cox7b	0.808407	gnf1m04504_s_at	cytochrome c oxidase subunit VIIb
ING:ds1	Citrate Cycle	ING	Atp5k	0.803072	gnf1m30137_s_at	ATP synthase, H+ transporting, mitochondrial F1F0 complex, subunit e
ING:ds1	Citrate Cycle	ING	Atp5b	0.799014	gnf1m03473_a_at	ATP synthase, H+ transporting mitochondrial F1 complex, beta subunit
ING:ds1	Citrate Cycle	ING	Ndufs7	0.798554	gnf1m05427_a_at	NADH dehydrogenase (ubiquinone) Fe-S protein 7
ING:ds1	Citrate Cycle	ING	Ndufs1	0.790515	gnf1m06544_a_at	NADH dehydrogenase (ubiquinone) Fe-S protein 1
ING:ds1	Citrate Cycle	ING	Ndufv1	0.783631	gnf1m06025_a_at	NADH dehydrogenase (ubiquinone) flavoprotein 1
ING:ds1	Citrate Cycle	ING	Uqcrc1	0.769432	gnf1m00764_a_at	ubiquinol-cytochrome c reductase core protein 1
ING:ds1	Citrate Cycle	ING	Atp5j2	0.760593	gnf1m03972_x_at	ATP synthase, H+ transporting, mitochondrial F0 complex, subunit f, isoform 2
ING:ds1	Citrate Cycle	ING	Mtch2	0.76022	gnf1m09960_s_at	mitochondrial carrier homolog 2 (C. elegans)
ING:ds1	Citrate Cycle	ING	Cox5a	0.742965	gnf1m10850_a_at	cytochrome c oxidase, subunit Va
ING:ds1	Citrate Cycle	ING	Chchd3	0.734082	gnf1m08892_a_at	coiled-coil-helix-coiled-coil-helix domain containing 3
ING:ds1	Citrate Cycle	ING	Tufm	0.712219	gnf1m10136_a_at	Tu translation elongation factor, mitochondrial
ING:ds1	Citrate Cycle	ING	Acadvl	0.710383	gnf1m03550_a_at	acyl-Coenzyme A dehydrogenase, very long chain
ING:ds1	Citrate Cycle	ING	Mrpl12	0.694086	gnf1m05135_a_at	mitochondrial ribosomal protein L12
ING:ds1	Citrate Cycle	ING	Acadm	0.667081	gnf1m09802_s_at	acetyl-Coenzyme A dehydrogenase, medium chain
ING:ds1	Citrate Cycle	ING	Timm17a	0.664881	gnf1m31213_s_at	translocase of inner mitochondrial membrane 17a
ING:ds1	Citrate Cycle	ING	Decr1	0.64916	gnf1m11199_s_at	2,4-dienoyl CoA reductase 1, mitochondrial
ING:ds1	Citrate Cycle	ING	Ech1	0.648201	gnf1m03471_a_at	enoyl coenzyme A hydratase 1, peroxisomal
ING:ds1	Citrate Cycle	ING	Chchd2	0.638963	gnf1m09175_s_at	coiled-coil-helix-coiled-coil-helix domain containing 2
ING:ds1	Citrate Cycle	ING	Timm10	0.632479	gnf1m03340_a_at	translocase of inner mitochondrial membrane 10 homolog (yeast)
ING:ds1	Citrate Cycle	ING	Hadhb	0.625513	gnf1m09389_s_at	hydroxyacyl-Coenzyme A dehydrogenase/3-ketoacyl-Coenzyme A thiolase/enoyl-Coenzyme A hydratase (trifunctional protein), beta subunit
ING:ds1	Citrate Cycle	ING	Coq9	0.616195	gnf1m16262_a_at	coenzyme Q9 homolog (yeast)
ING:ds1	Citrate Cycle	ING	Pgm2	0.609391	gnf1m10442_a_at	phosphoglucomutase 2
ING:ds1	Citrate Cycle	ING	2310016A09Rik	0.606631	gnf1m09819_a_at	RIKEN cDNA 2310016A09 gene
ING:ds1	Citrate Cycle	ING	Trap1	0.599842	gnf1m04988_a_at	TNF receptor-associated protein 1
ING:ds1	Citrate Cycle	ING	Cox6a1	0.597759	gnf1m00291_s_at	cytochrome c oxidase, subunit VI a, polypeptide 1
ING:ds1	Citrate Cycle	ING	Acox1	0.59447	gnf1m03361_a_at	acyl-Coenzyme A oxidase 1, palmitoyl
mmu00020	Citrate cycle (TCA cycle) - Mus musculus (mouse)	KEGG	Cyc1	0.89117	gnf1m04592_a_at	cytochrome c-1
mmu00020	Citrate cycle (TCA cycle) - Mus musculus (mouse)	KEGG	Uqcrfs1	0.868476	gnf1m04655_a_at	ubiquinol-cytochrome c reductase, Rieske iron-sulfur polypeptide 1
mmu00020	Citrate cycle (TCA cycle) - Mus musculus (mouse)	KEGG	Ndufs2	0.839279	gnf1m07261_a_at	NADH dehydrogenase (ubiquinone) Fe-S protein 2
mmu00020	Citrate cycle (TCA cycle) - Mus musculus (mouse)	KEGG	Atp5a1	0.824655	gnf1m00838_a_at	ATP synthase, H+ transporting, mitochondrial F1 complex, alpha subunit, isoform 1
mmu00020	Citrate cycle (TCA cycle) - Mus musculus (mouse)	KEGG	Ndufb5	0.813696	gnf1m04473_a_at	NADH dehydrogenase (ubiquinone) 1 beta subcomplex, 5
mmu00020	Citrate cycle (TCA cycle) - Mus musculus (mouse)	KEGG	Atp5o	0.812506	gnf1m09203_s_at	ATP synthase, H+ transporting, mitochondrial F1 complex, O subunit
mmu00020	Citrate cycle (TCA cycle) - Mus musculus (mouse)	KEGG	Atp5d	0.811814	gnf1m04470_a_at	ATP synthase, H+ transporting, mitochondrial F1 complex, delta subunit
mmu00020	Citrate cycle (TCA cycle) - Mus musculus (mouse)	KEGG	Ndufa9	0.811809	gnf1m04489_a_at	NADH dehydrogenase (ubiquinone) 1 alpha subcomplex, 9
mmu00020	Citrate cycle (TCA cycle) - Mus musculus (mouse)	KEGG	Cox7b	0.808407	gnf1m04504_s_at	cytochrome c oxidase subunit VIIb
mmu00020	Citrate cycle (TCA cycle) - Mus musculus (mouse)	KEGG	Atp5k	0.803072	gnf1m30137_s_at	ATP synthase, H+ transporting, mitochondrial F1F0 complex, subunit e
mmu00020	Citrate cycle (TCA cycle) - Mus musculus (mouse)	KEGG	Atp5b	0.799014	gnf1m03473_a_at	ATP synthase, H+ transporting mitochondrial F1 complex, beta subunit
mmu00020	Citrate cycle (TCA cycle) - Mus musculus (mouse)	KEGG	Ndufs7	0.798554	gnf1m05427_a_at	NADH dehydrogenase (ubiquinone) Fe-S protein 7
mmu00020	Citrate cycle (TCA cycle) - Mus musculus (mouse)	KEGG	Ndufv1	0.783631	gnf1m06025_a_at	NADH dehydrogenase (ubiquinone) flavoprotein 1
mmu00020	Citrate cycle (TCA cycle) - Mus musculus (mouse)	KEGG	Ndufs1	0.78064	gnf1m06544_a_at	NADH dehydrogenase (ubiquinone) Fe-S protein 1
mmu00020	Citrate cycle (TCA cycle) - Mus musculus (mouse)	KEGG	Uqcrc1	0.769432	gnf1m00764_a_at	ubiquinol-cytochrome c reductase core protein 1
mmu00020	Citrate cycle (TCA cycle) - Mus musculus (mouse)	KEGG	Atp5j2	0.760593	gnf1m03972_x_at	ATP synthase, H+ transporting, mitochondrial F0 complex, subunit f, isoform 2
mmu00020	Citrate cycle (TCA cycle) - Mus musculus (mouse)	KEGG	Mtch2	0.76022	gnf1m09960_s_at	mitochondrial carrier homolog 2 (C. elegans)
mmu00020	Citrate cycle (TCA cycle) - Mus musculus (mouse)	KEGG	Cox5a	0.742965	gnf1m10850_a_at	cytochrome c oxidase, subunit Va
mmu00020	Citrate cycle (TCA cycle) - Mus musculus (mouse)	KEGG	Chchd3	0.734082	gnf1m08892_a_at	coiled-coil-helix-coiled-coil-helix domain containing 3
mmu00020	Citrate cycle (TCA cycle) - Mus musculus (mouse)	KEGG	Acadvl	0.710383	gnf1m03550_a_at	acyl-Coenzyme A dehydrogenase, very long chain
mmu00020	Citrate cycle (TCA cycle) - Mus musculus (mouse)	KEGG	Mrpl12	0.694086	gnf1m05135_a_at	mitochondrial ribosomal protein L12
mmu00020	Citrate cycle (TCA cycle) - Mus musculus (mouse)	KEGG	Tufm	0.693064	gnf1m10136_a_at	Tu translation elongation factor, mitochondrial
mmu00020	Citrate cycle (TCA cycle) - Mus musculus (mouse)	KEGG	Acadm	0.684214	gnf1m09802_s_at	acetyl-Coenzyme A dehydrogenase, medium chain
mmu00020	Citrate cycle (TCA cycle) - Mus musculus (mouse)	KEGG	Idh3b	0.673894	gnf1m09227_a_at	isocitrate dehydrogenase 3 (NAD+) beta
mmu00020	Citrate cycle (TCA cycle) - Mus musculus (mouse)	KEGG	Timm17a	0.664508	gnf1m31213_s_at	translocase of inner mitochondrial membrane 17a
mmu00020	Citrate cycle (TCA cycle) - Mus musculus (mouse)	KEGG	Decr1	0.65758	gnf1m11199_s_at	2,4-dienoyl CoA reductase 1, mitochondrial
mmu00020	Citrate cycle (TCA cycle) - Mus musculus (mouse)	KEGG	Ech1	0.648201	gnf1m03471_a_at	enoyl coenzyme A hydratase 1, peroxisomal
mmu00020	Citrate cycle (TCA cycle) - Mus musculus (mouse)	KEGG	Timm10	0.632479	gnf1m03340_a_at	translocase of inner mitochondrial membrane 10 homolog (yeast)
mmu00020	Citrate cycle (TCA cycle) - Mus musculus (mouse)	KEGG	Hadhb	0.625513	gnf1m09389_s_at	hydroxyacyl-Coenzyme A dehydrogenase/3-ketoacyl-Coenzyme A thiolase/enoyl-Coenzyme A hydratase (trifunctional protein), beta subunit
mmu00020	Citrate cycle (TCA cycle) - Mus musculus (mouse)	KEGG	Coq9	0.616195	gnf1m16262_a_at	coenzyme Q9 homolog (yeast)
mmu00020	Citrate cycle (TCA cycle) - Mus musculus (mouse)	KEGG	Chchd2	0.614657	gnf1m09175_s_at	coiled-coil-helix-coiled-coil-helix domain containing 2
mmu00020	Citrate cycle (TCA cycle) - Mus musculus (mouse)	KEGG	Acads	0.609539	gnf1m00771_a_at	acyl-Coenzyme A dehydrogenase, short chain
mmu00020	Citrate cycle (TCA cycle) - Mus musculus (mouse)	KEGG	2310016A09Rik	0.606081	gnf1m09819_a_at	RIKEN cDNA 2310016A09 gene
mmu00020	Citrate cycle (TCA cycle) - Mus musculus (mouse)	KEGG	Pgm2	0.598298	gnf1m10442_a_at	phosphoglucomutase 2
mmu00020	Citrate cycle (TCA cycle) - Mus musculus (mouse)	KEGG	Cox6a1	0.597759	gnf1m00291_s_at	cytochrome c oxidase, subunit VI a, polypeptide 1
mmu00020	Citrate cycle (TCA cycle) - Mus musculus (mouse)	KEGG	Trap1	0.590294	gnf1m04988_a_at	TNF receptor-associated protein 1
GO:0050662	coenzyme binding	MF	Atp5a1	0.709974	gnf1m00838_a_at	ATP synthase, H+ transporting, mitochondrial F1 complex, alpha subunit, isoform 1
GO:0050662	coenzyme binding	MF	Atp5b	0.709971	gnf1m03473_a_at	ATP synthase, H+ transporting mitochondrial F1 complex, beta subunit
GO:0050662	coenzyme binding	MF	Ndufs1	0.69886	gnf1m06544_a_at	NADH dehydrogenase (ubiquinone) Fe-S protein 1
GO:0050662	coenzyme binding	MF	Uqcrfs1	0.655878	gnf1m04655_a_at	ubiquinol-cytochrome c reductase, Rieske iron-sulfur polypeptide 1
GO:0050662	coenzyme binding	MF	Sdhb	0.644502	gnf1m04313_a_at	succinate dehydrogenase complex, subunit B, iron sulfur (Ip)
GO:0050662	coenzyme binding	MF	Idh3b	0.624219	gnf1m09227_a_at	isocitrate dehydrogenase 3 (NAD+) beta
GO:0050662	coenzyme binding	MF	Sdhd	0.623574	gnf1m00021_a_at	succinate dehydrogenase complex, subunit D, integral membrane protein
GO:0050662	coenzyme binding	MF	Clybl	0.619105	gnf1m00226_a_at	citrate lyase beta like
GO:0050662	coenzyme binding	MF	Fh1	0.614297	gnf1m29220_a_at	fumarate hydratase 1
GO:0050662	coenzyme binding	MF	Acadm	0.609183	gnf1m09802_s_at	acetyl-Coenzyme A dehydrogenase, medium chain
GO:0050662	coenzyme binding	MF	Cyc1	0.60869	gnf1m04592_a_at	cytochrome c-1
GO:0050662	coenzyme binding	MF	2310016A09Rik	0.605917	gnf1m09819_a_at	RIKEN cDNA 2310016A09 gene
GO:0050662	coenzyme binding	MF	Cox5a	0.594804	gnf1m10850_a_at	cytochrome c oxidase, subunit Va
GO:0050662	coenzyme binding	MF	Coq9	0.590165	gnf1m16262_a_at	coenzyme Q9 homolog (yeast)
GO:0009108	coenzyme biosynthesis	BP	Sdhb	0.90999	gnf1m04313_a_at	succinate dehydrogenase complex, subunit B, iron sulfur (Ip)
GO:0009108	coenzyme biosynthesis	BP	Cyc1	0.886369	gnf1m04592_a_at	cytochrome c-1
GO:0009108	coenzyme biosynthesis	BP	Ndufs3	0.886261	gnf1m29977_a_at	NADH dehydrogenase (ubiquinone) Fe-S protein 3
GO:0009108	coenzyme biosynthesis	BP	Cox7b	0.865648	gnf1m04504_s_at	cytochrome c oxidase subunit VIIb
GO:0009108	coenzyme biosynthesis	BP	Uqcrfs1	0.862708	gnf1m04655_a_at	ubiquinol-cytochrome c reductase, Rieske iron-sulfur polypeptide 1
GO:0009108	coenzyme biosynthesis	BP	Ndufb5	0.860117	gnf1m04473_a_at	NADH dehydrogenase (ubiquinone) 1 beta subcomplex, 5
GO:0009108	coenzyme biosynthesis	BP	Ndufs2	0.8538	gnf1m07261_a_at	NADH dehydrogenase (ubiquinone) Fe-S protein 2
GO:0009108	coenzyme biosynthesis	BP	Ndufv1	0.85046	gnf1m06025_a_at	NADH dehydrogenase (ubiquinone) flavoprotein 1
GO:0009108	coenzyme biosynthesis	BP	Uqcrc1	0.850347	gnf1m00764_a_at	ubiquinol-cytochrome c reductase core protein 1
GO:0009108	coenzyme biosynthesis	BP	Ndufa9	0.830535	gnf1m04489_a_at	NADH dehydrogenase (ubiquinone) 1 alpha subcomplex, 9
GO:0009108	coenzyme biosynthesis	BP	Ndufs7	0.830501	gnf1m05427_a_at	NADH dehydrogenase (ubiquinone) Fe-S protein 7
GO:0009108	coenzyme biosynthesis	BP	Sdhd	0.827255	gnf1m00021_a_at	succinate dehydrogenase complex, subunit D, integral membrane protein
GO:0009108	coenzyme biosynthesis	BP	Aco2	0.827082	gnf1m05918_a_at	aconitase 2, mitochondrial
GO:0009108	coenzyme biosynthesis	BP	Idh3g	0.803072	gnf1m01276_a_at	isocitrate dehydrogenase 3 (NAD+), gamma
GO:0009108	coenzyme biosynthesis	BP	Ndufb9	0.798311	gnf1m10406_a_at	NADH dehydrogenase (ubiquinone) 1 beta subcomplex, 9
GO:0009108	coenzyme biosynthesis	BP	Suclg1	0.745063	gnf1m03834_a_at	succinate-CoA ligase, GDP-forming, alpha subunit
GO:0009108	coenzyme biosynthesis	BP	Chchd3	0.742745	gnf1m08892_a_at	coiled-coil-helix-coiled-coil-helix domain containing 3
GO:0009108	coenzyme biosynthesis	BP	Mtch2	0.726803	gnf1m09960_s_at	mitochondrial carrier homolog 2 (C. elegans)
GO:0009108	coenzyme biosynthesis	BP	Ndufa8	0.723704	gnf1m10083_a_at	NADH dehydrogenase (ubiquinone) 1 alpha subcomplex, 8
GO:0009108	coenzyme biosynthesis	BP	Timm10	0.678538	gnf1m03340_a_at	translocase of inner mitochondrial membrane 10 homolog (yeast)
GO:0009108	coenzyme biosynthesis	BP	Mrpl12	0.664944	gnf1m05135_a_at	mitochondrial ribosomal protein L12
GO:0009108	coenzyme biosynthesis	BP	Cox5a	0.657324	gnf1m10850_a_at	cytochrome c oxidase, subunit Va
GO:0009108	coenzyme biosynthesis	BP	Acadvl	0.651263	gnf1m03550_a_at	acyl-Coenzyme A dehydrogenase, very long chain
GO:0009108	coenzyme biosynthesis	BP	Cox6a1	0.619159	gnf1m00291_s_at	cytochrome c oxidase, subunit VI a, polypeptide 1
GO:0009108	coenzyme biosynthesis	BP	Dlst	0.599576	gnf1m07495_a_at	dihydrolipoamide S-succinyltransferase (E2 component of 2-oxo-glutarate complex)
GO:0009108	coenzyme biosynthesis	BP	Ech1	0.595919	gnf1m03471_a_at	enoyl coenzyme A hydratase 1, peroxisomal
GO:0006732	coenzyme metabolism	BP	Cyc1	0.908286	gnf1m04592_a_at	cytochrome c-1
GO:0006732	coenzyme metabolism	BP	Ndufs3	0.888408	gnf1m29977_a_at	NADH dehydrogenase (ubiquinone) Fe-S protein 3
GO:0006732	coenzyme metabolism	BP	Ndufb5	0.866168	gnf1m04473_a_at	NADH dehydrogenase (ubiquinone) 1 beta subcomplex, 5
GO:0006732	coenzyme metabolism	BP	Uqcrfs1	0.865592	gnf1m04655_a_at	ubiquinol-cytochrome c reductase, Rieske iron-sulfur polypeptide 1
GO:0006732	coenzyme metabolism	BP	Ndufv1	0.864236	gnf1m06025_a_at	NADH dehydrogenase (ubiquinone) flavoprotein 1
GO:0006732	coenzyme metabolism	BP	Ndufs2	0.852438	gnf1m07261_a_at	NADH dehydrogenase (ubiquinone) Fe-S protein 2
GO:0006732	coenzyme metabolism	BP	Uqcrc1	0.850546	gnf1m00764_a_at	ubiquinol-cytochrome c reductase core protein 1
GO:0006732	coenzyme metabolism	BP	Cox7b	0.848075	gnf1m04504_s_at	cytochrome c oxidase subunit VIIb
GO:0006732	coenzyme metabolism	BP	Ndufs7	0.843101	gnf1m05427_a_at	NADH dehydrogenase (ubiquinone) Fe-S protein 7
GO:0006732	coenzyme metabolism	BP	Ndufa9	0.840865	gnf1m04489_a_at	NADH dehydrogenase (ubiquinone) 1 alpha subcomplex, 9
GO:0006732	coenzyme metabolism	BP	Ndufs1	0.831039	gnf1m06544_a_at	NADH dehydrogenase (ubiquinone) Fe-S protein 1
GO:0006732	coenzyme metabolism	BP	Ndufb9	0.825549	gnf1m10406_a_at	NADH dehydrogenase (ubiquinone) 1 beta subcomplex, 9
GO:0006732	coenzyme metabolism	BP	Ndufa8	0.78585	gnf1m10083_a_at	NADH dehydrogenase (ubiquinone) 1 alpha subcomplex, 8
GO:0006732	coenzyme metabolism	BP	Timm17a	0.766603	gnf1m31213_s_at	translocase of inner mitochondrial membrane 17a
GO:0006732	coenzyme metabolism	BP	Mtch2	0.743512	gnf1m09960_s_at	mitochondrial carrier homolog 2 (C. elegans)
GO:0006732	coenzyme metabolism	BP	Chchd3	0.738413	gnf1m08892_a_at	coiled-coil-helix-coiled-coil-helix domain containing 3
GO:0006732	coenzyme metabolism	BP	Tufm	0.730633	gnf1m10136_a_at	Tu translation elongation factor, mitochondrial
GO:0006732	coenzyme metabolism	BP	Chchd2	0.730326	gnf1m09175_s_at	coiled-coil-helix-coiled-coil-helix domain containing 2
GO:0006732	coenzyme metabolism	BP	Acadvl	0.72237	gnf1m03550_a_at	acyl-Coenzyme A dehydrogenase, very long chain
GO:0006732	coenzyme metabolism	BP	Cox5a	0.708617	gnf1m10850_a_at	cytochrome c oxidase, subunit Va
GO:0006732	coenzyme metabolism	BP	Mrpl12	0.679515	gnf1m05135_a_at	mitochondrial ribosomal protein L12
GO:0006732	coenzyme metabolism	BP	Ech1	0.654588	gnf1m03471_a_at	enoyl coenzyme A hydratase 1, peroxisomal
GO:0006732	coenzyme metabolism	BP	Etfb	0.649038	gnf1m10199_a_at	electron transferring flavoprotein, beta polypeptide
GO:0006732	coenzyme metabolism	BP	Acadl	0.64329	gnf1m10941_a_at	acetyl-Coenzyme A dehydrogenase, long-chain
GO:0006732	coenzyme metabolism	BP	Timm10	0.636365	gnf1m03340_a_at	translocase of inner mitochondrial membrane 10 homolog (yeast)
GO:0006732	coenzyme metabolism	BP	Acadm	0.625775	gnf1m09802_s_at	acetyl-Coenzyme A dehydrogenase, medium chain
GO:0006732	coenzyme metabolism	BP	Pgm2	0.625515	gnf1m10442_a_at	phosphoglucomutase 2
GO:0006732	coenzyme metabolism	BP	Hadhb	0.625019	gnf1m09389_s_at	hydroxyacyl-Coenzyme A dehydrogenase/3-ketoacyl-Coenzyme A thiolase/enoyl-Coenzyme A hydratase (trifunctional protein), beta subunit
GO:0006732	coenzyme metabolism	BP	Dld	0.624109	gnf1m01031_a_at	dihydrolipoamide dehydrogenase
GO:0006732	coenzyme metabolism	BP	Cox6a1	0.623372	gnf1m00291_s_at	cytochrome c oxidase, subunit VI a, polypeptide 1
GO:0006732	coenzyme metabolism	BP	C030006K11Rik	0.623333	gnf1m12978_a_at	RIKEN cDNA C030006K11 gene
GO:0006732	coenzyme metabolism	BP	Rnf11	0.60831	gnf1m11306_a_at	ring finger protein 11
GO:0006732	coenzyme metabolism	BP	D10Ertd214e	0.601964	gnf1m09884_a_at	DNA segment, Chr 10, ERATO Doi 214, expressed
GO:0006732	coenzyme metabolism	BP	2310016A09Rik	0.599663	gnf1m09819_a_at	RIKEN cDNA 2310016A09 gene
GO:0006732	coenzyme metabolism	BP	Dtnbp1	0.591973	gnf1m04689_a_at	dystrobrevin binding protein 1
GO:0005581	collagen	CC	Fbn1	0.840995	gnf1m00711_a_at	fibrillin 1
GO:0005581	collagen	CC	Bgn	0.794002	gnf1m00861_a_at	biglycan
GO:0005581	collagen	CC	Adamts2	0.779767	gnf1m28851_a_at	a disintegrin-like and metallopeptidase (reprolysin type) with thrombospondin type 1 motif, 2
GO:0005581	collagen	CC	Dpt	0.773444	gnf1m10428_a_at	dermatopontin
GO:0005581	collagen	CC	Ptrf	0.772747	gnf1m13344_a_at	polymerase I and transcript release factor
GO:0005581	collagen	CC	Lama4	0.767509	gnf1m16076_a_at	laminin, alpha 4
GO:0005581	collagen	CC	Eln	0.755853	gnf1m12286_a_at	elastin
GO:0005581	collagen	CC	Mxra8	0.745032	gnf1m04416_a_at	matrix-remodelling associated 8
GO:0005581	collagen	CC	Htra3	0.740707	gnf1m11986_a_at	HtrA serine peptidase 3
GO:0005581	collagen	CC	Lum	0.739464	gnf1m01400_a_at	lumican
GO:0005581	collagen	CC	Mrc1	0.735821	gnf1m01449_a_at	mannose receptor, C type 1
GO:0005581	collagen	CC	Tnxb	0.730671	gnf1m05630_a_at	tenascin XB
GO:0005581	collagen	CC	C1s	0.715468	gnf1m06428_a_at	complement component 1, s subcomponent
GO:0005581	collagen	CC	Stab1	0.708808	gnf1m06275_a_at	stabilin 1
GO:0005581	collagen	CC	Serpinh1	0.707437	gnf1m02087_a_at	serine (or cysteine) peptidase inhibitor, clade H, member 1
GO:0005581	collagen	CC	Aspn	0.697178	gnf1m04656_a_at	asporin
GO:0005581	collagen	CC	Tgfbi	0.68695	gnf1m01853_a_at	transforming growth factor, beta induced
GO:0005581	collagen	CC	Tnfrsf1a	0.685892	gnf1m10557_s_at	tumor necrosis factor receptor superfamily, member 1a
GO:0005581	collagen	CC	Ppic	0.683539	gnf1m01616_a_at	peptidylprolyl isomerase C
GO:0005581	collagen	CC	Fndc1	0.680024	gnf1m30868_a_at	fibronectin type III domain containing 1
GO:0005581	collagen	CC	Rras	0.676762	gnf1m01708_a_at	Harvey rat sarcoma oncogene, subgroup R
GO:0005581	collagen	CC	Lox	0.666241	gnf1m02492_a_at	lysyl oxidase
GO:0005581	collagen	CC	Wwtr1	0.661132	gnf1m29770_a_at	WW domain containing transcription regulator 1
GO:0005581	collagen	CC	Gpr133	0.660011	gnf1m08548_at	G protein-coupled receptor 133
GO:0005581	collagen	CC	Cav1	0.659412	gnf1m13227_a_at	caveolin, caveolae protein 1
GO:0005581	collagen	CC	Rarres2	0.656129	gnf1m07628_a_at	retinoic acid receptor responder (tazarotene induced) 2
GO:0005581	collagen	CC	Fn1	0.65498	gnf1m28536_a_at	fibronectin 1
GO:0005581	collagen	CC	Crtap	0.651491	gnf1m03843_a_at	cartilage associated protein
GO:0005581	collagen	CC	Tnfrsf1a	0.650705	gnf1m10556_a_at	tumor necrosis factor receptor superfamily, member 1a
GO:0005581	collagen	CC	Colec12	0.641919	gnf1m05938_a_at	collectin sub-family member 12
GO:0005581	collagen	CC	Xlkd1	0.633284	gnf1m10374_a_at	extra cellular link domain-containing 1
GO:0005581	collagen	CC	Cd248	0.62802	gnf1m05865_a_at	CD248 antigen, endosialin
GO:0005581	collagen	CC	Pdgfrb	0.62698	gnf1m01562_a_at	platelet derived growth factor receptor, beta polypeptide
GO:0005581	collagen	CC	Cmtm3	0.626292	gnf1m04402_a_at	CKLF-like MARVEL transmembrane domain containing 3
GO:0005581	collagen	CC	Efemp1	0.619959	gnf1m08610_a_at	epidermal growth factor-containing fibulin-like extracellular matrix protein 1
GO:0005581	collagen	CC	Plscr4	0.619941	gnf1m08689_a_at	phospholipid scramblase 4
GO:0005581	collagen	CC	Acta2	0.619818	gnf1m00127_s_at	actin, alpha 2, smooth muscle, aorta
GO:0005581	collagen	CC	Fstl1	0.619587	gnf1m12671_at	follistatin-like 1
GO:0005581	collagen	CC	F13a1	0.616626	gnf1m12653_a_at	coagulation factor XIII, A1 subunit
GO:0005581	collagen	CC	Hspg2	0.616575	gnf1m01270_a_at	perlecan (heparan sulfate proteoglycan 2)
GO:0005581	collagen	CC		0.616018	gnf1m31018_at	caldesmon 1
GO:0005581	collagen	CC	Ehd2	0.615018	gnf1m23629_at	EH-domain containing 2
GO:0005581	collagen	CC	S100a6	0.614284	gnf1m02740_a_at	S100 calcium binding protein A6 (calcyclin)
GO:0005581	collagen	CC	Sdpr	0.613468	gnf1m06284_a_at	serum deprivation response
GO:0005581	collagen	CC	S3-12	0.613159	gnf1m03962_a_at	plasma membrane associated protein, S3-12
GO:0005581	collagen	CC	Aoc3	0.612422	gnf1m02014_at	amine oxidase, copper containing 3
GO:0005581	collagen	CC	2600003E23Rik	0.609613	gnf1m30736_a_at	RIKEN cDNA 2600003E23 gene
GO:0005581	collagen	CC	Anxa2	0.608192	gnf1m10562_a_at	annexin A2
GO:0005581	collagen	CC	Ahnak	0.607602	gnf1m15584_a_at	AHNAK nucleoprotein (desmoyokin)
GO:0005581	collagen	CC	Cxcl4	0.605303	gnf1m03850_a_at	chemokine (C-X-C motif) ligand 4
GO:0005581	collagen	CC	Mcam	0.604516	gnf1m04255_a_at	melanoma cell adhesion molecule
GO:0005581	collagen	CC	Cav2	0.599414	gnf1m09288_a_at	caveolin 2
GO:0005581	collagen	CC	Tgfbr3	0.599151	gnf1m29740_a_at	transforming growth factor, beta receptor III
GO:0005581	collagen	CC	Ifitm2	0.597091	gnf1m05581_x_at	interferon induced transmembrane protein 2
GO:0005581	collagen	CC	Ccl11	0.596243	gnf1m11164_a_at	small chemokine (C-C motif) ligand 11
GO:0005581	collagen	CC	Tgfbr2	0.593782	gnf1m07444_a_at	transforming growth factor, beta receptor II
GO:0006956	complement activation	BP	Tyrobp	0.727388	gnf1m02906_at	TYRO protein tyrosine kinase binding protein
GO:0006956	complement activation	BP		0.712187	gnf1m16646_a_at	AXL receptor tyrosine kinase
GO:0006956	complement activation	BP	Emr1	0.709613	gnf1m15912_a_at	EGF-like module containing, mucin-like, hormone receptor-like sequence 1
GO:0006956	complement activation	BP	Mrc1	0.679031	gnf1m01449_a_at	mannose receptor, C type 1
GO:0006956	complement activation	BP	Aebp1	0.652477	gnf1m01990_a_at	AE binding protein 1
GO:0006956	complement activation	BP	Lyzs	0.646131	gnf1m10525_at	lysozyme
GO:0006956	complement activation	BP	Cav2	0.634434	gnf1m09288_a_at	caveolin 2
GO:0006956	complement activation	BP	Timp2	0.632269	gnf1m12546_a_at	tissue inhibitor of metalloproteinase 2
GO:0006956	complement activation	BP	B2m	0.621717	gnf1m11299_a_at	beta-2 microglobulin
GO:0006956	complement activation	BP	Efemp1	0.620655	gnf1m08610_a_at	epidermal growth factor-containing fibulin-like extracellular matrix protein 1
GO:0006956	complement activation	BP	Fcer1g	0.61912	gnf1m10845_a_at	Fc receptor, IgE, high affinity I, gamma polypeptide
GO:0006956	complement activation	BP	Ddr2	0.610798	gnf1m24953_a_at	discoidin domain receptor family, member 2
GO:0006956	complement activation	BP	Lyzs	0.610561	gnf1m03167_s_at	lysozyme
GO:0006958	complement activation, classical pathway	BP		0.745604	gnf1m16646_a_at	AXL receptor tyrosine kinase
GO:0006958	complement activation, classical pathway	BP	Mrc1	0.724323	gnf1m01449_a_at	mannose receptor, C type 1
GO:0006958	complement activation, classical pathway	BP	Lyzs	0.636617	gnf1m10525_at	lysozyme
GO:0006958	complement activation, classical pathway	BP	Tyrobp	0.630634	gnf1m02906_at	TYRO protein tyrosine kinase binding protein
GO:0006958	complement activation, classical pathway	BP	Bgn	0.623766	gnf1m00861_a_at	biglycan
GO:0006958	complement activation, classical pathway	BP	Lyzs	0.619101	gnf1m03167_s_at	lysozyme
GO:0006958	complement activation, classical pathway	BP	Aebp1	0.596005	gnf1m01990_a_at	AE binding protein 1
ING:xy6l	Complement and Coagulation Cascades	ING	Ahsg	0.893137	gnf1m03100_a_at	alpha-2-HS-glycoprotein
ING:xy6l	Complement and Coagulation Cascades	ING	Pzp	0.887368	gnf1m00766_a_at	pregnancy zone protein
ING:xy6l	Complement and Coagulation Cascades	ING	Es31	0.883731	gnf1m06340_s_at	esterase 31
ING:xy6l	Complement and Coagulation Cascades	ING	Ambp	0.883414	gnf1m00805_a_at	alpha 1 microglobulin/bikunin
ING:xy6l	Complement and Coagulation Cascades	ING	2810007J24Rik	0.883105	gnf1m07735_a_at	RIKEN cDNA 2810007J24 gene
ING:xy6l	Complement and Coagulation Cascades	ING	Cyp8b1	0.881558	gnf1m12243_s_at	cytochrome P450, family 8, subfamily b, polypeptide 1
ING:xy6l	Complement and Coagulation Cascades	ING	Hpxn	0.880884	gnf1m03553_a_at	hemopexin
ING:xy6l	Complement and Coagulation Cascades	ING	Akr1c6	0.873537	gnf1m05568_a_at	aldo-keto reductase family 1, member C6
ING:xy6l	Complement and Coagulation Cascades	ING	Apoh	0.872844	gnf1m03107_a_at	apolipoprotein H
ING:xy6l	Complement and Coagulation Cascades	ING	Bhmt	0.844748	gnf1m00290_a_at	betaine-homocysteine methyltransferase
ING:xy6l	Complement and Coagulation Cascades	ING	Es1	0.844655	gnf1m01089_a_at	esterase 1
ING:xy6l	Complement and Coagulation Cascades	ING	Ugt2b36	0.844007	gnf1m28772_at	UDP glucuronosyltransferase 2 family, polypeptide B36
ING:xy6l	Complement and Coagulation Cascades	ING	Apoa2	0.840494	gnf1m03106_a_at	apolipoprotein A-II
ING:xy6l	Complement and Coagulation Cascades	ING	Mat1a	0.833165	gnf1m09228_a_at	methionine adenosyltransferase I, alpha
ING:xy6l	Complement and Coagulation Cascades	ING	Tat	0.806448	gnf1m06740_a_at	tyrosine aminotransferase
ING:xy6l	Complement and Coagulation Cascades	ING		0.799859	gnf1m16646_a_at	AXL receptor tyrosine kinase
ING:xy6l	Complement and Coagulation Cascades	ING	Serpina3k	0.793776	gnf1m23137_s_at	serine (or cysteine) peptidase inhibitor, clade A, member 3K
ING:xy6l	Complement and Coagulation Cascades	ING	Uox	0.789393	gnf1m01913_a_at	urate oxidase
ING:xy6l	Complement and Coagulation Cascades	ING	BC024386	0.78321	gnf1m17896_a_at	cDNA sequence BC023486
ING:xy6l	Complement and Coagulation Cascades	ING	Mup3	0.776819	gnf1m28629_a_at	major urinary protein 3
ING:xy6l	Complement and Coagulation Cascades	ING	Hamp1	0.774276	gnf1m05713_a_at	hepcidin antimicrobial peptide 1
ING:xy6l	Complement and Coagulation Cascades	ING	Mug1	0.771837	gnf1m01463_s_at	murinoglobulin 1
ING:xy6l	Complement and Coagulation Cascades	ING	Cyp2c29	0.745428	gnf1m10655_a_at	cytochrome P450, family 2, subfamily c, polypeptide 29
ING:xy6l	Complement and Coagulation Cascades	ING	Tyrobp	0.712027	gnf1m02906_at	TYRO protein tyrosine kinase binding protein
ING:xy6l	Complement and Coagulation Cascades	ING	Alb1	0.711409	gnf1m28781_a_at	albumin 1
ING:xy6l	Complement and Coagulation Cascades	ING	Mrc1	0.700427	gnf1m01449_a_at	mannose receptor, C type 1
ING:xy6l	Complement and Coagulation Cascades	ING	Cps1	0.69961	gnf1m30676_a_at	carbamoyl-phosphate synthetase 1
ING:xy6l	Complement and Coagulation Cascades	ING	Emr1	0.673992	gnf1m15912_a_at	EGF-like module containing, mucin-like, hormone receptor-like sequence 1
ING:xy6l	Complement and Coagulation Cascades	ING	Pah	0.662636	gnf1m01541_a_at	phenylalanine hydroxylase
ING:xy6l	Complement and Coagulation Cascades	ING	Hamp2	0.659465	gnf1m05714_s_at	hepcidin antimicrobial peptide 2
ING:xy6l	Complement and Coagulation Cascades	ING	Rdh7	0.655494	gnf1m03576_a_at	retinol dehydrogenase 7
ING:xy6l	Complement and Coagulation Cascades	ING	Aebp1	0.652477	gnf1m01990_a_at	AE binding protein 1
ING:xy6l	Complement and Coagulation Cascades	ING	Cyp3a11	0.651519	gnf1m00257_a_at	cytochrome P450, family 3, subfamily a, polypeptide 11
ING:xy6l	Complement and Coagulation Cascades	ING	Lyzs	0.646131	gnf1m10525_at	lysozyme
ING:xy6l	Complement and Coagulation Cascades	ING	Ugt2b5	0.645999	gnf1m01909_s_at	UDP glucuronosyltransferase 2 family, polypeptide B5
ING:xy6l	Complement and Coagulation Cascades	ING	Apoc3	0.644299	gnf1m04260_a_at	apolipoprotein C-III
ING:xy6l	Complement and Coagulation Cascades	ING	Mettl7b	0.639412	gnf1m05212_a_at	methyltransferase like 7B
ING:xy6l	Complement and Coagulation Cascades	ING	Cav2	0.634434	gnf1m09288_a_at	caveolin 2
ING:xy6l	Complement and Coagulation Cascades	ING	Timp2	0.632269	gnf1m12546_a_at	tissue inhibitor of metalloproteinase 2
ING:xy6l	Complement and Coagulation Cascades	ING	Efemp1	0.620655	gnf1m08610_a_at	epidermal growth factor-containing fibulin-like extracellular matrix protein 1
ING:xy6l	Complement and Coagulation Cascades	ING	Ddr2	0.610798	gnf1m24953_a_at	discoidin domain receptor family, member 2
ING:xy6l	Complement and Coagulation Cascades	ING	Fcer1g	0.609685	gnf1m10845_a_at	Fc receptor, IgE, high affinity I, gamma polypeptide
ING:xy6l	Complement and Coagulation Cascades	ING	Lyzs	0.604352	gnf1m03167_s_at	lysozyme
ING:xy6l	Complement and Coagulation Cascades	ING	Cyp3a25	0.60357	gnf1m30972_a_at	cytochrome P450, family 3, subfamily a, polypeptide 25
ING:xy6l	Complement and Coagulation Cascades	ING	Fcgr3	0.603209	gnf1m02244_a_at	Fc receptor, IgG, low affinity III
ING:xy6l	Complement and Coagulation Cascades	ING	B2m	0.597818	gnf1m11299_a_at	beta-2 microglobulin
ING:xy6l	Complement and Coagulation Cascades	ING	Gnmt	0.590075	gnf1m02299_a_at	glycine N-methyltransferase
mmu04610	Complement and coagulation cascades - Mus musculus (mouse)	KEGG	Ahsg	0.882439	gnf1m03100_a_at	alpha-2-HS-glycoprotein
mmu04610	Complement and coagulation cascades - Mus musculus (mouse)	KEGG	Pzp	0.868031	gnf1m00766_a_at	pregnancy zone protein
mmu04610	Complement and coagulation cascades - Mus musculus (mouse)	KEGG	Ambp	0.859178	gnf1m00805_a_at	alpha 1 microglobulin/bikunin
mmu04610	Complement and coagulation cascades - Mus musculus (mouse)	KEGG	2810007J24Rik	0.859069	gnf1m07735_a_at	RIKEN cDNA 2810007J24 gene
mmu04610	Complement and coagulation cascades - Mus musculus (mouse)	KEGG	Cyp8b1	0.857685	gnf1m12243_s_at	cytochrome P450, family 8, subfamily b, polypeptide 1
mmu04610	Complement and coagulation cascades - Mus musculus (mouse)	KEGG	Es31	0.856163	gnf1m06340_s_at	esterase 31
mmu04610	Complement and coagulation cascades - Mus musculus (mouse)	KEGG	Hpxn	0.854283	gnf1m03553_a_at	hemopexin
mmu04610	Complement and coagulation cascades - Mus musculus (mouse)	KEGG	Akr1c6	0.847493	gnf1m05568_a_at	aldo-keto reductase family 1, member C6
mmu04610	Complement and coagulation cascades - Mus musculus (mouse)	KEGG	Apoa2	0.846154	gnf1m03106_a_at	apolipoprotein A-II
mmu04610	Complement and coagulation cascades - Mus musculus (mouse)	KEGG	Mat1a	0.844119	gnf1m09228_a_at	methionine adenosyltransferase I, alpha
mmu04610	Complement and coagulation cascades - Mus musculus (mouse)	KEGG	Ugt2b36	0.823462	gnf1m28772_at	UDP glucuronosyltransferase 2 family, polypeptide B36
mmu04610	Complement and coagulation cascades - Mus musculus (mouse)	KEGG	Es1	0.81783	gnf1m01089_a_at	esterase 1
mmu04610	Complement and coagulation cascades - Mus musculus (mouse)	KEGG	Apoh	0.809333	gnf1m03107_a_at	apolipoprotein H
mmu04610	Complement and coagulation cascades - Mus musculus (mouse)	KEGG		0.799859	gnf1m16646_a_at	AXL receptor tyrosine kinase
mmu04610	Complement and coagulation cascades - Mus musculus (mouse)	KEGG	Hamp1	0.796664	gnf1m05713_a_at	hepcidin antimicrobial peptide 1
mmu04610	Complement and coagulation cascades - Mus musculus (mouse)	KEGG	Bhmt	0.789354	gnf1m00290_a_at	betaine-homocysteine methyltransferase
mmu04610	Complement and coagulation cascades - Mus musculus (mouse)	KEGG	BC024386	0.782757	gnf1m17896_a_at	cDNA sequence BC023486
mmu04610	Complement and coagulation cascades - Mus musculus (mouse)	KEGG	Serpina3k	0.772276	gnf1m23137_s_at	serine (or cysteine) peptidase inhibitor, clade A, member 3K
mmu04610	Complement and coagulation cascades - Mus musculus (mouse)	KEGG	Tat	0.768881	gnf1m06740_a_at	tyrosine aminotransferase
mmu04610	Complement and coagulation cascades - Mus musculus (mouse)	KEGG	1700013L23Rik	0.762865	gnf1m16098_a_at	RIKEN cDNA 1700013L23 gene
mmu04610	Complement and coagulation cascades - Mus musculus (mouse)	KEGG	Uox	0.756904	gnf1m01913_a_at	urate oxidase
mmu04610	Complement and coagulation cascades - Mus musculus (mouse)	KEGG	Mug1	0.750192	gnf1m01463_s_at	murinoglobulin 1
mmu04610	Complement and coagulation cascades - Mus musculus (mouse)	KEGG	Mup3	0.735034	gnf1m28629_a_at	major urinary protein 3
mmu04610	Complement and coagulation cascades - Mus musculus (mouse)	KEGG	Cyp2c29	0.732614	gnf1m10655_a_at	cytochrome P450, family 2, subfamily c, polypeptide 29
mmu04610	Complement and coagulation cascades - Mus musculus (mouse)	KEGG	Alb1	0.725626	gnf1m28781_a_at	albumin 1
mmu04610	Complement and coagulation cascades - Mus musculus (mouse)	KEGG	Tyrobp	0.712027	gnf1m02906_at	TYRO protein tyrosine kinase binding protein
mmu04610	Complement and coagulation cascades - Mus musculus (mouse)	KEGG	Mrc1	0.700427	gnf1m01449_a_at	mannose receptor, C type 1
mmu04610	Complement and coagulation cascades - Mus musculus (mouse)	KEGG	Cps1	0.679058	gnf1m30676_a_at	carbamoyl-phosphate synthetase 1
mmu04610	Complement and coagulation cascades - Mus musculus (mouse)	KEGG	Emr1	0.673992	gnf1m15912_a_at	EGF-like module containing, mucin-like, hormone receptor-like sequence 1
mmu04610	Complement and coagulation cascades - Mus musculus (mouse)	KEGG	Aebp1	0.652477	gnf1m01990_a_at	AE binding protein 1
mmu04610	Complement and coagulation cascades - Mus musculus (mouse)	KEGG	Hamp2	0.652452	gnf1m05714_s_at	hepcidin antimicrobial peptide 2
mmu04610	Complement and coagulation cascades - Mus musculus (mouse)	KEGG	Pah	0.650151	gnf1m01541_a_at	phenylalanine hydroxylase
mmu04610	Complement and coagulation cascades - Mus musculus (mouse)	KEGG	Lyzs	0.646131	gnf1m10525_at	lysozyme
mmu04610	Complement and coagulation cascades - Mus musculus (mouse)	KEGG	Ugt2b5	0.640552	gnf1m01909_s_at	UDP glucuronosyltransferase 2 family, polypeptide B5
mmu04610	Complement and coagulation cascades - Mus musculus (mouse)	KEGG	Cav2	0.634434	gnf1m09288_a_at	caveolin 2
mmu04610	Complement and coagulation cascades - Mus musculus (mouse)	KEGG	Mettl7b	0.633508	gnf1m05212_a_at	methyltransferase like 7B
mmu04610	Complement and coagulation cascades - Mus musculus (mouse)	KEGG	Timp2	0.632269	gnf1m12546_a_at	tissue inhibitor of metalloproteinase 2
mmu04610	Complement and coagulation cascades - Mus musculus (mouse)	KEGG	Rdh7	0.630632	gnf1m03576_a_at	retinol dehydrogenase 7
mmu04610	Complement and coagulation cascades - Mus musculus (mouse)	KEGG	Apoc3	0.628428	gnf1m04260_a_at	apolipoprotein C-III
mmu04610	Complement and coagulation cascades - Mus musculus (mouse)	KEGG	Cyp3a11	0.62751	gnf1m00257_a_at	cytochrome P450, family 3, subfamily a, polypeptide 11
mmu04610	Complement and coagulation cascades - Mus musculus (mouse)	KEGG	Efemp1	0.620655	gnf1m08610_a_at	epidermal growth factor-containing fibulin-like extracellular matrix protein 1
mmu04610	Complement and coagulation cascades - Mus musculus (mouse)	KEGG	Ddr2	0.610798	gnf1m24953_a_at	discoidin domain receptor family, member 2
mmu04610	Complement and coagulation cascades - Mus musculus (mouse)	KEGG	Fcer1g	0.609685	gnf1m10845_a_at	Fc receptor, IgE, high affinity I, gamma polypeptide
mmu04610	Complement and coagulation cascades - Mus musculus (mouse)	KEGG	Lyzs	0.604352	gnf1m03167_s_at	lysozyme
mmu04610	Complement and coagulation cascades - Mus musculus (mouse)	KEGG	Fcgr3	0.603209	gnf1m02244_a_at	Fc receptor, IgG, low affinity III
mmu04610	Complement and coagulation cascades - Mus musculus (mouse)	KEGG	B2m	0.597818	gnf1m11299_a_at	beta-2 microglobulin
GO:0006952	defense response	BP	Mpeg1	0.728525	gnf1m16603_a_at	macrophage expressed gene 1
GO:0006952	defense response	BP	Tyrobp	0.727388	gnf1m02906_at	TYRO protein tyrosine kinase binding protein
GO:0006952	defense response	BP	Parp9	0.718377	gnf1m05558_a_at	poly (ADP-ribose) polymerase family, member 9
GO:0006952	defense response	BP	Emr1	0.713259	gnf1m15912_a_at	EGF-like module containing, mucin-like, hormone receptor-like sequence 1
GO:0006952	defense response	BP	Mrc1	0.708461	gnf1m01449_a_at	mannose receptor, C type 1
GO:0006952	defense response	BP	Ifngr1	0.693378	gnf1m02405_a_at	interferon gamma receptor 1
GO:0006952	defense response	BP	Bzrp	0.678021	gnf1m10524_a_at	benzodiazepine receptor, peripheral
GO:0006952	defense response	BP	Cyba	0.671871	gnf1m00996_a_at	cytochrome b-245, alpha polypeptide
GO:0006952	defense response	BP	Alox5ap	0.660425	gnf1m23283_a_at	arachidonate 5-lipoxygenase activating protein
GO:0006952	defense response	BP	Lrrc33	0.651306	gnf1m12927_a_at	leucine rich repeat containing 33
GO:0006952	defense response	BP	Laptm5	0.637753	gnf1m00639_a_at	lysosomal-associated protein transmembrane 5
GO:0006952	defense response	BP	Cd48	0.630529	gnf1m00912_a_at	CD48 antigen
GO:0006952	defense response	BP	Bgn	0.629242	gnf1m00861_a_at	biglycan
GO:0006952	defense response	BP		0.628352	gnf1m16646_a_at	AXL receptor tyrosine kinase
GO:0006952	defense response	BP	Cav2	0.614416	gnf1m09288_a_at	caveolin 2
GO:0006952	defense response	BP	Ms4a6b	0.611859	gnf1m11006_a_at	membrane-spanning 4-domains, subfamily A, member 6B
GO:0006952	defense response	BP	Hrasls3	0.608547	gnf1m06323_s_at	HRAS like suppressor 3
GO:0006952	defense response	BP	Pld4	0.600859	gnf1m12234_a_at	phospholipase D family, member 4
GO:0006952	defense response	BP	Tgfbr2	0.597922	gnf1m07444_a_at	transforming growth factor, beta receptor II
GO:0006952	defense response	BP	Iigp1	0.595905	gnf1m04163_a_at	interferon inducible GTPase 1
mmu04512	ECM-receptor interaction - Mus musculus (mouse)	KEGG	Fbn1	0.828736	gnf1m00711_a_at	fibrillin 1
mmu04512	ECM-receptor interaction - Mus musculus (mouse)	KEGG	Ptrf	0.817429	gnf1m13344_a_at	polymerase I and transcript release factor
mmu04512	ECM-receptor interaction - Mus musculus (mouse)	KEGG	Dpt	0.786832	gnf1m10428_a_at	dermatopontin
mmu04512	ECM-receptor interaction - Mus musculus (mouse)	KEGG	Adamts2	0.775038	gnf1m28851_a_at	a disintegrin-like and metallopeptidase (reprolysin type) with thrombospondin type 1 motif, 2
mmu04512	ECM-receptor interaction - Mus musculus (mouse)	KEGG	Col6a3	0.766309	gnf1m09751_a_at	procollagen, type VI, alpha 3
mmu04512	ECM-receptor interaction - Mus musculus (mouse)	KEGG	Eln	0.745861	gnf1m12286_a_at	elastin
mmu04512	ECM-receptor interaction - Mus musculus (mouse)	KEGG	Mxra8	0.731317	gnf1m04416_a_at	matrix-remodelling associated 8
mmu04512	ECM-receptor interaction - Mus musculus (mouse)	KEGG	C1s	0.720223	gnf1m06428_a_at	complement component 1, s subcomponent
mmu04512	ECM-receptor interaction - Mus musculus (mouse)	KEGG	Tnfrsf1a	0.716106	gnf1m10557_s_at	tumor necrosis factor receptor superfamily, member 1a
mmu04512	ECM-receptor interaction - Mus musculus (mouse)	KEGG	Mrc1	0.709469	gnf1m01449_a_at	mannose receptor, C type 1
mmu04512	ECM-receptor interaction - Mus musculus (mouse)	KEGG	Serpinh1	0.707437	gnf1m02087_a_at	serine (or cysteine) peptidase inhibitor, clade H, member 1
mmu04512	ECM-receptor interaction - Mus musculus (mouse)	KEGG	Lum	0.703177	gnf1m01400_a_at	lumican
mmu04512	ECM-receptor interaction - Mus musculus (mouse)	KEGG	Crtap	0.695973	gnf1m03843_a_at	cartilage associated protein
mmu04512	ECM-receptor interaction - Mus musculus (mouse)	KEGG	Plac9	0.6918	gnf1m16276_a_at	placenta specific 9
mmu04512	ECM-receptor interaction - Mus musculus (mouse)	KEGG	Ppic	0.683883	gnf1m01616_a_at	peptidylprolyl isomerase C
mmu04512	ECM-receptor interaction - Mus musculus (mouse)	KEGG	Stab1	0.677788	gnf1m06275_a_at	stabilin 1
mmu04512	ECM-receptor interaction - Mus musculus (mouse)	KEGG	Tgfbi	0.668269	gnf1m01853_a_at	transforming growth factor, beta induced
mmu04512	ECM-receptor interaction - Mus musculus (mouse)	KEGG	Col14a1	0.667088	gnf1m16650_s_at	procollagen, type XIV, alpha 1
mmu04512	ECM-receptor interaction - Mus musculus (mouse)	KEGG	Bgn	0.660115	gnf1m00861_a_at	biglycan
mmu04512	ECM-receptor interaction - Mus musculus (mouse)	KEGG	Plscr4	0.65709	gnf1m08689_a_at	phospholipid scramblase 4
mmu04512	ECM-receptor interaction - Mus musculus (mouse)	KEGG	Tnfrsf1a	0.656739	gnf1m10556_a_at	tumor necrosis factor receptor superfamily, member 1a
mmu04512	ECM-receptor interaction - Mus musculus (mouse)	KEGG	Colec12	0.641919	gnf1m05938_a_at	collectin sub-family member 12
mmu04512	ECM-receptor interaction - Mus musculus (mouse)	KEGG		0.637834	gnf1m31018_at	caldesmon 1
mmu04512	ECM-receptor interaction - Mus musculus (mouse)	KEGG	Rarres2	0.637777	gnf1m07628_a_at	retinoic acid receptor responder (tazarotene induced) 2
mmu04512	ECM-receptor interaction - Mus musculus (mouse)	KEGG	S100a6	0.637328	gnf1m02740_a_at	S100 calcium binding protein A6 (calcyclin)
mmu04512	ECM-receptor interaction - Mus musculus (mouse)	KEGG	Lox	0.634953	gnf1m02492_a_at	lysyl oxidase
mmu04512	ECM-receptor interaction - Mus musculus (mouse)	KEGG	Xlkd1	0.634044	gnf1m10374_a_at	extra cellular link domain-containing 1
mmu04512	ECM-receptor interaction - Mus musculus (mouse)	KEGG	Cmtm3	0.63292	gnf1m04402_a_at	CKLF-like MARVEL transmembrane domain containing 3
mmu04512	ECM-receptor interaction - Mus musculus (mouse)	KEGG	Fstl1	0.625107	gnf1m12671_at	follistatin-like 1
mmu04512	ECM-receptor interaction - Mus musculus (mouse)	KEGG	Cxcl4	0.623287	gnf1m03850_a_at	chemokine (C-X-C motif) ligand 4
mmu04512	ECM-receptor interaction - Mus musculus (mouse)	KEGG	Gpr133	0.618619	gnf1m08548_at	G protein-coupled receptor 133
mmu04512	ECM-receptor interaction - Mus musculus (mouse)	KEGG	Cd248	0.61798	gnf1m05865_a_at	CD248 antigen, endosialin
mmu04512	ECM-receptor interaction - Mus musculus (mouse)	KEGG	Col15a1	0.617842	gnf1m02139_at	procollagen, type XV
mmu04512	ECM-receptor interaction - Mus musculus (mouse)	KEGG	Cav1	0.61658	gnf1m13227_a_at	caveolin, caveolae protein 1
mmu04512	ECM-receptor interaction - Mus musculus (mouse)	KEGG	Pdgfrb	0.616	gnf1m01562_a_at	platelet derived growth factor receptor, beta polypeptide
mmu04512	ECM-receptor interaction - Mus musculus (mouse)	KEGG	Efemp1	0.615132	gnf1m08610_a_at	epidermal growth factor-containing fibulin-like extracellular matrix protein 1
mmu04512	ECM-receptor interaction - Mus musculus (mouse)	KEGG	Anxa2	0.608192	gnf1m10562_a_at	annexin A2
mmu04512	ECM-receptor interaction - Mus musculus (mouse)	KEGG	Emp1	0.592934	gnf1m10078_a_at	epithelial membrane protein 1
GO:0009055	electron carrier activity	MF	Uqcrfs1	0.928022	gnf1m04655_a_at	ubiquinol-cytochrome c reductase, Rieske iron-sulfur polypeptide 1
GO:0009055	electron carrier activity	MF	Atp5o	0.920106	gnf1m09203_s_at	ATP synthase, H+ transporting, mitochondrial F1 complex, O subunit
GO:0009055	electron carrier activity	MF	Atp5k	0.913147	gnf1m30137_s_at	ATP synthase, H+ transporting, mitochondrial F1F0 complex, subunit e
GO:0009055	electron carrier activity	MF	Uqcrc1	0.892635	gnf1m00764_a_at	ubiquinol-cytochrome c reductase core protein 1
GO:0009055	electron carrier activity	MF	Aco2	0.882711	gnf1m05918_a_at	aconitase 2, mitochondrial
GO:0009055	electron carrier activity	MF	Atp5j2	0.870197	gnf1m03972_x_at	ATP synthase, H+ transporting, mitochondrial F0 complex, subunit f, isoform 2
GO:0009055	electron carrier activity	MF	Cox7b	0.859042	gnf1m04504_s_at	cytochrome c oxidase subunit VIIb
GO:0009055	electron carrier activity	MF	Atp5d	0.858791	gnf1m04470_a_at	ATP synthase, H+ transporting, mitochondrial F1 complex, delta subunit
GO:0009055	electron carrier activity	MF	Atp5a1	0.840554	gnf1m00838_a_at	ATP synthase, H+ transporting, mitochondrial F1 complex, alpha subunit, isoform 1
GO:0009055	electron carrier activity	MF	Suclg1	0.833284	gnf1m03834_a_at	succinate-CoA ligase, GDP-forming, alpha subunit
GO:0009055	electron carrier activity	MF	Atp5b	0.828058	gnf1m03473_a_at	ATP synthase, H+ transporting mitochondrial F1 complex, beta subunit
GO:0009055	electron carrier activity	MF	Sdhd	0.824767	gnf1m00021_a_at	succinate dehydrogenase complex, subunit D, integral membrane protein
GO:0009055	electron carrier activity	MF	Idh3g	0.819571	gnf1m01276_a_at	isocitrate dehydrogenase 3 (NAD+), gamma
GO:0009055	electron carrier activity	MF	Mtch2	0.788773	gnf1m09960_s_at	mitochondrial carrier homolog 2 (C. elegans)
GO:0009055	electron carrier activity	MF	Chchd3	0.739629	gnf1m08892_a_at	coiled-coil-helix-coiled-coil-helix domain containing 3
GO:0009055	electron carrier activity	MF	Mrpl12	0.7362	gnf1m05135_a_at	mitochondrial ribosomal protein L12
GO:0009055	electron carrier activity	MF	Cox5a	0.72148	gnf1m10850_a_at	cytochrome c oxidase, subunit Va
GO:0009055	electron carrier activity	MF	Acadvl	0.703844	gnf1m03550_a_at	acyl-Coenzyme A dehydrogenase, very long chain
GO:0009055	electron carrier activity	MF	Dlst	0.676608	gnf1m07495_a_at	dihydrolipoamide S-succinyltransferase (E2 component of 2-oxo-glutarate complex)
GO:0009055	electron carrier activity	MF	Timm10	0.655009	gnf1m03340_a_at	translocase of inner mitochondrial membrane 10 homolog (yeast)
GO:0009055	electron carrier activity	MF	Coq9	0.654245	gnf1m16262_a_at	coenzyme Q9 homolog (yeast)
GO:0009055	electron carrier activity	MF	Ech1	0.652183	gnf1m03471_a_at	enoyl coenzyme A hydratase 1, peroxisomal
GO:0009055	electron carrier activity	MF	Cox6a1	0.633333	gnf1m00291_s_at	cytochrome c oxidase, subunit VI a, polypeptide 1
GO:0009055	electron carrier activity	MF	2700089E24Rik	0.612432	gnf1m23009_at	RIKEN cDNA 2700089E24 gene
GO:0006118	electron transport	BP	Ndufb5	0.919179	gnf1m04473_a_at	NADH dehydrogenase (ubiquinone) 1 beta subcomplex, 5
GO:0006118	electron transport	BP	Atp5o	0.9022	gnf1m09203_s_at	ATP synthase, H+ transporting, mitochondrial F1 complex, O subunit
GO:0006118	electron transport	BP	Atp5k	0.883994	gnf1m30137_s_at	ATP synthase, H+ transporting, mitochondrial F1F0 complex, subunit e
GO:0006118	electron transport	BP	Aco2	0.876161	gnf1m05918_a_at	aconitase 2, mitochondrial
GO:0006118	electron transport	BP	Ndufa9	0.860477	gnf1m04489_a_at	NADH dehydrogenase (ubiquinone) 1 alpha subcomplex, 9
GO:0006118	electron transport	BP	Atp5d	0.857466	gnf1m04470_a_at	ATP synthase, H+ transporting, mitochondrial F1 complex, delta subunit
GO:0006118	electron transport	BP	Atp5j2	0.851808	gnf1m03972_x_at	ATP synthase, H+ transporting, mitochondrial F0 complex, subunit f, isoform 2
GO:0006118	electron transport	BP	Atp5a1	0.826144	gnf1m00838_a_at	ATP synthase, H+ transporting, mitochondrial F1 complex, alpha subunit, isoform 1
GO:0006118	electron transport	BP	Ndufa8	0.808881	gnf1m10083_a_at	NADH dehydrogenase (ubiquinone) 1 alpha subcomplex, 8
GO:0006118	electron transport	BP	Atp5b	0.798716	gnf1m03473_a_at	ATP synthase, H+ transporting mitochondrial F1 complex, beta subunit
GO:0006118	electron transport	BP	Suclg1	0.791099	gnf1m03834_a_at	succinate-CoA ligase, GDP-forming, alpha subunit
GO:0006118	electron transport	BP	Idh3g	0.790224	gnf1m01276_a_at	isocitrate dehydrogenase 3 (NAD+), gamma
GO:0006118	electron transport	BP	Timm17a	0.749933	gnf1m31213_s_at	translocase of inner mitochondrial membrane 17a
GO:0006118	electron transport	BP	Mtch2	0.720845	gnf1m09960_s_at	mitochondrial carrier homolog 2 (C. elegans)
GO:0006118	electron transport	BP	Mrpl12	0.715026	gnf1m05135_a_at	mitochondrial ribosomal protein L12
GO:0006118	electron transport	BP	Chchd3	0.708971	gnf1m08892_a_at	coiled-coil-helix-coiled-coil-helix domain containing 3
GO:0006118	electron transport	BP	Iars2	0.701343	gnf1m22968_s_at	isoleucine-tRNA synthetase 2, mitochondrial
GO:0006118	electron transport	BP	Tufm	0.690558	gnf1m10136_a_at	Tu translation elongation factor, mitochondrial
GO:0006118	electron transport	BP	Dlst	0.676608	gnf1m07495_a_at	dihydrolipoamide S-succinyltransferase (E2 component of 2-oxo-glutarate complex)
GO:0006118	electron transport	BP	Idh3b	0.656319	gnf1m09227_a_at	isocitrate dehydrogenase 3 (NAD+) beta
GO:0006118	electron transport	BP	Tmem126a	0.652886	gnf1m04546_a_at	transmembrane protein 126A
GO:0006118	electron transport	BP	Coq9	0.637202	gnf1m16262_a_at	coenzyme Q9 homolog (yeast)
GO:0006118	electron transport	BP	Timm10	0.6372	gnf1m03340_a_at	translocase of inner mitochondrial membrane 10 homolog (yeast)
GO:0006118	electron transport	BP	Ech1	0.635548	gnf1m03471_a_at	enoyl coenzyme A hydratase 1, peroxisomal
GO:0006118	electron transport	BP	Prdx3	0.623093	gnf1m00811_a_at	peroxiredoxin 3
GO:0006118	electron transport	BP	Chchd2	0.621179	gnf1m09175_s_at	coiled-coil-helix-coiled-coil-helix domain containing 2
GO:0006118	electron transport	BP	Trap1	0.61834	gnf1m04988_a_at	TNF receptor-associated protein 1
GO:0006118	electron transport	BP	Fh1	0.612072	gnf1m29220_a_at	fumarate hydratase 1
GO:0006118	electron transport	BP	BC056474	0.597922	gnf1m16511_a_at	cDNA sequence BC056474
GO:0006118	electron transport	BP	Clybl	0.593576	gnf1m00226_a_at	citrate lyase beta like
GO:0006118	electron transport	BP	Dtnbp1	0.591973	gnf1m04689_a_at	dystrobrevin binding protein 1
GO:0004866	endopeptidase inhibitor activity	MF	Plg	0.955144	gnf1m01597_a_at	plasminogen
GO:0004866	endopeptidase inhibitor activity	MF	Es31	0.954524	gnf1m06340_s_at	esterase 31
GO:0004866	endopeptidase inhibitor activity	MF	2810007J24Rik	0.954007	gnf1m07735_a_at	RIKEN cDNA 2810007J24 gene
GO:0004866	endopeptidase inhibitor activity	MF	Hpxn	0.953704	gnf1m03553_a_at	hemopexin
GO:0004866	endopeptidase inhibitor activity	MF	Saa4	0.949892	gnf1m10714_a_at	serum amyloid A 4
GO:0004866	endopeptidase inhibitor activity	MF	Akr1c6	0.947631	gnf1m05568_a_at	aldo-keto reductase family 1, member C6
GO:0004866	endopeptidase inhibitor activity	MF	Es1	0.923272	gnf1m01089_a_at	esterase 1
GO:0004866	endopeptidase inhibitor activity	MF	Apoh	0.913678	gnf1m03107_a_at	apolipoprotein H
GO:0004866	endopeptidase inhibitor activity	MF	Cyp8b1	0.91343	gnf1m12243_s_at	cytochrome P450, family 8, subfamily b, polypeptide 1
GO:0004866	endopeptidase inhibitor activity	MF	C9	0.904841	gnf1m03115_at	complement component 9
GO:0004866	endopeptidase inhibitor activity	MF	Mat1a	0.89096	gnf1m09228_a_at	methionine adenosyltransferase I, alpha
GO:0004866	endopeptidase inhibitor activity	MF	Tat	0.886848	gnf1m06740_a_at	tyrosine aminotransferase
GO:0004866	endopeptidase inhibitor activity	MF	Bhmt	0.879112	gnf1m00290_a_at	betaine-homocysteine methyltransferase
GO:0004866	endopeptidase inhibitor activity	MF	Ugt2b36	0.874994	gnf1m28772_at	UDP glucuronosyltransferase 2 family, polypeptide B36
GO:0004866	endopeptidase inhibitor activity	MF	Mup3	0.866582	gnf1m28629_a_at	major urinary protein 3
GO:0004866	endopeptidase inhibitor activity	MF	1700013L23Rik	0.859555	gnf1m16098_a_at	RIKEN cDNA 1700013L23 gene
GO:0004866	endopeptidase inhibitor activity	MF	Uox	0.835373	gnf1m01913_a_at	urate oxidase
GO:0004866	endopeptidase inhibitor activity	MF	Apoa2	0.819487	gnf1m03106_a_at	apolipoprotein A-II
GO:0004866	endopeptidase inhibitor activity	MF	Agmat	0.817322	gnf1m29692_a_at	agmatine ureohydrolase (agmatinase)
GO:0004866	endopeptidase inhibitor activity	MF	Hamp1	0.792113	gnf1m05713_a_at	hepcidin antimicrobial peptide 1
GO:0004866	endopeptidase inhibitor activity	MF	F2	0.781953	gnf1m02235_a_at	coagulation factor II
GO:0004866	endopeptidase inhibitor activity	MF	BC024386	0.781041	gnf1m17896_a_at	cDNA sequence BC023486
GO:0004866	endopeptidase inhibitor activity	MF	Cyp2c29	0.765837	gnf1m10655_a_at	cytochrome P450, family 2, subfamily c, polypeptide 29
GO:0004866	endopeptidase inhibitor activity	MF	Cps1	0.758582	gnf1m30676_a_at	carbamoyl-phosphate synthetase 1
GO:0004866	endopeptidase inhibitor activity	MF	Fgb	0.737104	gnf1m29867_a_at	fibrinogen, B beta polypeptide
GO:0004866	endopeptidase inhibitor activity	MF	BC089597	0.726073	gnf1m06502_a_at	cDNA sequence BC089597
GO:0004866	endopeptidase inhibitor activity	MF	Hamp2	0.723311	gnf1m05714_s_at	hepcidin antimicrobial peptide 2
GO:0004866	endopeptidase inhibitor activity	MF	Alb1	0.722352	gnf1m28781_a_at	albumin 1
GO:0004866	endopeptidase inhibitor activity	MF	Rdh7	0.720691	gnf1m03576_a_at	retinol dehydrogenase 7
GO:0004866	endopeptidase inhibitor activity	MF	Cyp3a11	0.708628	gnf1m00257_a_at	cytochrome P450, family 3, subfamily a, polypeptide 11
GO:0004866	endopeptidase inhibitor activity	MF	Apoc3	0.696798	gnf1m04260_a_at	apolipoprotein C-III
GO:0004866	endopeptidase inhibitor activity	MF	Gnmt	0.675003	gnf1m02299_a_at	glycine N-methyltransferase
GO:0004866	endopeptidase inhibitor activity	MF	Mettl7b	0.648672	gnf1m05212_a_at	methyltransferase like 7B
GO:0004866	endopeptidase inhibitor activity	MF	Pah	0.646038	gnf1m01541_a_at	phenylalanine hydroxylase
GO:0004866	endopeptidase inhibitor activity	MF	Cyp3a25	0.638218	gnf1m30972_a_at	cytochrome P450, family 3, subfamily a, polypeptide 25
GO:0004866	endopeptidase inhibitor activity	MF	Ugt2b5	0.637611	gnf1m01909_s_at	UDP glucuronosyltransferase 2 family, polypeptide B5
GO:0004866	endopeptidase inhibitor activity	MF	Fabp1	0.636661	gnf1m03564_a_at	fatty acid binding protein 1, liver
GO:0004866	endopeptidase inhibitor activity	MF	Decr2	0.607619	gnf1m03033_a_at	2-4-dienoyl-Coenzyme A reductase 2, peroxisomal
GO:0005783	endoplasmic reticulum	CC	Ugt2b36	0.891896	gnf1m28772_at	UDP glucuronosyltransferase 2 family, polypeptide B36
GO:0005783	endoplasmic reticulum	CC	Cps1	0.803072	gnf1m30676_a_at	carbamoyl-phosphate synthetase 1
GO:0005783	endoplasmic reticulum	CC	Hpxn	0.802538	gnf1m03553_a_at	hemopexin
GO:0005783	endoplasmic reticulum	CC	Plg	0.799728	gnf1m01597_a_at	plasminogen
GO:0005783	endoplasmic reticulum	CC	Ahsg	0.799706	gnf1m03100_a_at	alpha-2-HS-glycoprotein
GO:0005783	endoplasmic reticulum	CC	2810007J24Rik	0.799067	gnf1m07735_a_at	RIKEN cDNA 2810007J24 gene
GO:0005783	endoplasmic reticulum	CC	Ambp	0.797398	gnf1m00805_a_at	alpha 1 microglobulin/bikunin
GO:0005783	endoplasmic reticulum	CC	Akr1c6	0.788374	gnf1m05568_a_at	aldo-keto reductase family 1, member C6
GO:0005783	endoplasmic reticulum	CC	Pzp	0.770929	gnf1m00766_a_at	pregnancy zone protein
GO:0005783	endoplasmic reticulum	CC	C9	0.754289	gnf1m03115_at	complement component 9
GO:0005783	endoplasmic reticulum	CC	Apoh	0.753313	gnf1m03107_a_at	apolipoprotein H
GO:0005783	endoplasmic reticulum	CC	Mat1a	0.740445	gnf1m09228_a_at	methionine adenosyltransferase I, alpha
GO:0005783	endoplasmic reticulum	CC	Mug1	0.729683	gnf1m01463_s_at	murinoglobulin 1
GO:0005783	endoplasmic reticulum	CC	Serpina3k	0.722808	gnf1m23137_s_at	serine (or cysteine) peptidase inhibitor, clade A, member 3K
GO:0005783	endoplasmic reticulum	CC	Bhmt	0.720408	gnf1m00290_a_at	betaine-homocysteine methyltransferase
GO:0005783	endoplasmic reticulum	CC	Apoc3	0.718488	gnf1m04260_a_at	apolipoprotein C-III
GO:0005783	endoplasmic reticulum	CC	Tat	0.713148	gnf1m06740_a_at	tyrosine aminotransferase
GO:0005783	endoplasmic reticulum	CC	Uox	0.71073	gnf1m01913_a_at	urate oxidase
GO:0005783	endoplasmic reticulum	CC	1700013L23Rik	0.703946	gnf1m16098_a_at	RIKEN cDNA 1700013L23 gene
GO:0005783	endoplasmic reticulum	CC	Apoa2	0.698684	gnf1m03106_a_at	apolipoprotein A-II
GO:0005783	endoplasmic reticulum	CC	Mup3	0.692818	gnf1m28629_a_at	major urinary protein 3
GO:0005783	endoplasmic reticulum	CC	Aldob	0.684433	gnf1m10903_a_at	aldolase 2, B isoform
GO:0005783	endoplasmic reticulum	CC	Hamp2	0.6768	gnf1m05714_s_at	hepcidin antimicrobial peptide 2
GO:0005783	endoplasmic reticulum	CC	Fabp1	0.671264	gnf1m03564_a_at	fatty acid binding protein 1, liver
GO:0005783	endoplasmic reticulum	CC	BC024386	0.658384	gnf1m17896_a_at	cDNA sequence BC023486
GO:0005783	endoplasmic reticulum	CC	BC089597	0.647244	gnf1m06502_a_at	cDNA sequence BC089597
GO:0005783	endoplasmic reticulum	CC	Mettl7b	0.636606	gnf1m05212_a_at	methyltransferase like 7B
GO:0005783	endoplasmic reticulum	CC	F2	0.630632	gnf1m02235_a_at	coagulation factor II
GO:0005783	endoplasmic reticulum	CC	Hamp1	0.626345	gnf1m05713_a_at	hepcidin antimicrobial peptide 1
GO:0005783	endoplasmic reticulum	CC	Kng1	0.604753	gnf1m11082_a_at	kininogen 1
GO:0009897	external side of plasma membrane	CC	Parp9	0.799141	gnf1m05558_a_at	poly (ADP-ribose) polymerase family, member 9
GO:0009897	external side of plasma membrane	CC	H2-T10	0.771309	gnf1m02343_s_at	histocompatibility 2, T region locus 10
GO:0009897	external side of plasma membrane	CC	Mpeg1	0.758124	gnf1m16603_a_at	macrophage expressed gene 1
GO:0009897	external side of plasma membrane	CC	Lyzs	0.748731	gnf1m03167_s_at	lysozyme
GO:0009897	external side of plasma membrane	CC	Ifngr1	0.736003	gnf1m02405_a_at	interferon gamma receptor 1
GO:0009897	external side of plasma membrane	CC	Lyzs	0.734294	gnf1m10525_at	lysozyme
GO:0009897	external side of plasma membrane	CC	Bzrp	0.729798	gnf1m10524_a_at	benzodiazepine receptor, peripheral
GO:0009897	external side of plasma membrane	CC	Stk17b	0.729793	gnf1m09274_at	serine/threonine kinase 17b (apoptosis-inducing)
GO:0009897	external side of plasma membrane	CC	Cyba	0.721471	gnf1m00996_a_at	cytochrome b-245, alpha polypeptide
GO:0009897	external side of plasma membrane	CC	Ctss	0.716162	gnf1m04007_a_at	cathepsin S
GO:0009897	external side of plasma membrane	CC	Pfc	0.704214	gnf1m17289_a_at	properdin factor, complement
GO:0009897	external side of plasma membrane	CC	Ms4a6b	0.700156	gnf1m11006_a_at	membrane-spanning 4-domains, subfamily A, member 6B
GO:0009897	external side of plasma membrane	CC	Tyrobp	0.688074	gnf1m02906_at	TYRO protein tyrosine kinase binding protein
GO:0009897	external side of plasma membrane	CC	Card4	0.679957	gnf1m22718_a_at	caspase recruitment domain 4
GO:0009897	external side of plasma membrane	CC	Gbp2	0.678223	gnf1m02276_a_at	guanylate nucleotide binding protein 2
GO:0009897	external side of plasma membrane	CC	Unc93b1	0.674956	gnf1m03694_a_at	unc-93 homolog B1 (C. elegans)
GO:0009897	external side of plasma membrane	CC	Lrrc33	0.670998	gnf1m12927_a_at	leucine rich repeat containing 33
GO:0009897	external side of plasma membrane	CC	Cd48	0.655305	gnf1m00912_a_at	CD48 antigen
GO:0009897	external side of plasma membrane	CC	Laptm5	0.64927	gnf1m00639_a_at	lysosomal-associated protein transmembrane 5
GO:0009897	external side of plasma membrane	CC	Lgals9	0.648514	gnf1m10548_a_at	lectin, galactose binding, soluble 9
GO:0009897	external side of plasma membrane	CC	Lsp1	0.633554	gnf1m03663_a_at	lymphocyte specific 1
GO:0009897	external side of plasma membrane	CC	Ccl9	0.63222	gnf1m02752_a_at	chemokine (C-C motif) ligand 9
GO:0009897	external side of plasma membrane	CC	Pld4	0.62437	gnf1m12234_a_at	phospholipase D family, member 4
GO:0009897	external side of plasma membrane	CC	Hrasls3	0.618872	gnf1m06323_s_at	HRAS like suppressor 3
GO:0009897	external side of plasma membrane	CC	Pscd4	0.612837	gnf1m30682_a_at	pleckstrin homology, Sec7 and coiled/coil domains 4
GO:0009897	external side of plasma membrane	CC	BC032204	0.611565	gnf1m07408_a_at	cDNA sequence BC032204
GO:0009897	external side of plasma membrane	CC	C1s	0.60728	gnf1m06428_a_at	complement component 1, s subcomponent
GO:0009897	external side of plasma membrane	CC	Tgfbi	0.606523	gnf1m01853_a_at	transforming growth factor, beta induced
GO:0009897	external side of plasma membrane	CC	Mknk2	0.591487	gnf1m10674_a_at	MAP kinase-interacting serine/threonine kinase 2
GO:0005578	extracellular matrix (sensu Metazoa)	CC	Emp1	0.784141	gnf1m10078_a_at	epithelial membrane protein 1
GO:0005578	extracellular matrix (sensu Metazoa)	CC		0.752141	gnf1m16646_a_at	AXL receptor tyrosine kinase
GO:0005578	extracellular matrix (sensu Metazoa)	CC	Ddr2	0.748842	gnf1m24953_a_at	discoidin domain receptor family, member 2
GO:0005578	extracellular matrix (sensu Metazoa)	CC	Serpinh1	0.736451	gnf1m02087_a_at	serine (or cysteine) peptidase inhibitor, clade H, member 1
GO:0005578	extracellular matrix (sensu Metazoa)	CC	Ptrf	0.735375	gnf1m13344_a_at	polymerase I and transcript release factor
GO:0005578	extracellular matrix (sensu Metazoa)	CC	Mrc1	0.721796	gnf1m01449_a_at	mannose receptor, C type 1
GO:0005578	extracellular matrix (sensu Metazoa)	CC	Plac9	0.709312	gnf1m16276_a_at	placenta specific 9
GO:0005578	extracellular matrix (sensu Metazoa)	CC	Lox	0.704042	gnf1m02492_a_at	lysyl oxidase
GO:0005578	extracellular matrix (sensu Metazoa)	CC	Fkbp7	0.701168	gnf1m02258_a_at	FK506 binding protein 7
GO:0005578	extracellular matrix (sensu Metazoa)	CC	Wwtr1	0.699438	gnf1m29770_a_at	WW domain containing transcription regulator 1
GO:0005578	extracellular matrix (sensu Metazoa)	CC	Cxcl4	0.691977	gnf1m03850_a_at	chemokine (C-X-C motif) ligand 4
GO:0005578	extracellular matrix (sensu Metazoa)	CC	Aebp1	0.689186	gnf1m01990_a_at	AE binding protein 1
GO:0005578	extracellular matrix (sensu Metazoa)	CC	Stab1	0.688188	gnf1m06275_a_at	stabilin 1
GO:0005578	extracellular matrix (sensu Metazoa)	CC	Cav1	0.684158	gnf1m13227_a_at	caveolin, caveolae protein 1
GO:0005578	extracellular matrix (sensu Metazoa)	CC	Mmp23	0.677637	gnf1m03060_a_at	matrix metallopeptidase 23
GO:0005578	extracellular matrix (sensu Metazoa)	CC	Ppic	0.675541	gnf1m01616_a_at	peptidylprolyl isomerase C
GO:0005578	extracellular matrix (sensu Metazoa)	CC	Htra3	0.670905	gnf1m11986_a_at	HtrA serine peptidase 3
GO:0005578	extracellular matrix (sensu Metazoa)	CC	Rnase4	0.667527	gnf1m04110_s_at	ribonuclease, RNase A family 4
GO:0005578	extracellular matrix (sensu Metazoa)	CC	Rarres2	0.665849	gnf1m07628_a_at	retinoic acid receptor responder (tazarotene induced) 2
GO:0005578	extracellular matrix (sensu Metazoa)	CC	Serping1	0.664232	gnf1m02055_a_at	serine (or cysteine) peptidase inhibitor, clade G, member 1
GO:0005578	extracellular matrix (sensu Metazoa)	CC	Fstl1	0.664043	gnf1m12671_at	follistatin-like 1
GO:0005578	extracellular matrix (sensu Metazoa)	CC	Tnfrsf1a	0.662508	gnf1m10557_s_at	tumor necrosis factor receptor superfamily, member 1a
GO:0005578	extracellular matrix (sensu Metazoa)	CC	Mxra8	0.658798	gnf1m04416_a_at	matrix-remodelling associated 8
GO:0005578	extracellular matrix (sensu Metazoa)	CC	Fndc1	0.657782	gnf1m30868_a_at	fibronectin type III domain containing 1
GO:0005578	extracellular matrix (sensu Metazoa)	CC	C1s	0.657542	gnf1m06428_a_at	complement component 1, s subcomponent
GO:0005578	extracellular matrix (sensu Metazoa)	CC	S100a6	0.657529	gnf1m02740_a_at	S100 calcium binding protein A6 (calcyclin)
GO:0005578	extracellular matrix (sensu Metazoa)	CC	Osmr	0.654858	gnf1m02599_a_at	oncostatin M receptor
GO:0005578	extracellular matrix (sensu Metazoa)	CC	C1r	0.650745	gnf1m09771_a_at	complement component 1, r subcomponent
GO:0005578	extracellular matrix (sensu Metazoa)	CC		0.64599	gnf1m01443_a_at	matrix metalloproteinase 2
GO:0005578	extracellular matrix (sensu Metazoa)	CC	Mdfic	0.644005	gnf1m12637_a_at	MyoD family inhibitor domain containing
GO:0005578	extracellular matrix (sensu Metazoa)	CC	Tnfrsf1a	0.641975	gnf1m10556_a_at	tumor necrosis factor receptor superfamily, member 1a
GO:0005578	extracellular matrix (sensu Metazoa)	CC	Colec12	0.641919	gnf1m05938_a_at	collectin sub-family member 12
GO:0005578	extracellular matrix (sensu Metazoa)	CC	Fkbp9	0.640687	gnf1m00252_a_at	FK506 binding protein 9
GO:0005578	extracellular matrix (sensu Metazoa)	CC	Fcgr3	0.634851	gnf1m02244_a_at	Fc receptor, IgG, low affinity III
GO:0005578	extracellular matrix (sensu Metazoa)	CC	Abca9	0.6348	gnf1m07218_a_at	ATP-binding cassette transporter sub-family A member 9
GO:0005578	extracellular matrix (sensu Metazoa)	CC	Rcn3	0.633861	gnf1m00470_a_at	reticulocalbin 3, EF-hand calcium binding domain
GO:0005578	extracellular matrix (sensu Metazoa)	CC	Xlkd1	0.633284	gnf1m10374_a_at	extra cellular link domain-containing 1
GO:0005578	extracellular matrix (sensu Metazoa)	CC	Ahnak	0.630541	gnf1m15584_a_at	AHNAK nucleoprotein (desmoyokin)
GO:0005578	extracellular matrix (sensu Metazoa)	CC	Serpinf1	0.630509	gnf1m02754_a_at	serine (or cysteine) peptidase inhibitor, clade F, member 1
GO:0005578	extracellular matrix (sensu Metazoa)	CC	Cd248	0.62637	gnf1m05865_a_at	CD248 antigen, endosialin
GO:0005578	extracellular matrix (sensu Metazoa)	CC	Gpr133	0.624264	gnf1m08548_at	G protein-coupled receptor 133
GO:0005578	extracellular matrix (sensu Metazoa)	CC	Cmtm3	0.622319	gnf1m04402_a_at	CKLF-like MARVEL transmembrane domain containing 3
GO:0005578	extracellular matrix (sensu Metazoa)	CC	Anxa1	0.621915	gnf1m02493_a_at	annexin A1
GO:0005578	extracellular matrix (sensu Metazoa)	CC	Hspb1	0.621545	gnf1m10705_a_at	heat shock protein 1
GO:0005578	extracellular matrix (sensu Metazoa)	CC	F13a1	0.616626	gnf1m12653_a_at	coagulation factor XIII, A1 subunit
GO:0005578	extracellular matrix (sensu Metazoa)	CC	Pdgfrb	0.615203	gnf1m01562_a_at	platelet derived growth factor receptor, beta polypeptide
GO:0005578	extracellular matrix (sensu Metazoa)	CC	Lpp	0.612229	gnf1m07789_a_at	LIM domain containing preferred translocation partner in lipoma
GO:0005578	extracellular matrix (sensu Metazoa)	CC	Anxa2	0.611873	gnf1m10562_a_at	annexin A2
GO:0005578	extracellular matrix (sensu Metazoa)	CC	Sdpr	0.611864	gnf1m06284_a_at	serum deprivation response
GO:0005578	extracellular matrix (sensu Metazoa)	CC	Tgfbr3	0.606703	gnf1m29740_a_at	transforming growth factor, beta receptor III
GO:0005578	extracellular matrix (sensu Metazoa)	CC		0.603766	gnf1m31018_at	caldesmon 1
GO:0005578	extracellular matrix (sensu Metazoa)	CC	4631408O11Rik	0.602417	gnf1m16272_a_at	RIKEN cDNA 4631408O11 gene
GO:0005578	extracellular matrix (sensu Metazoa)	CC		0.60237	gnf1m21245_at	unclassifiable
GO:0005578	extracellular matrix (sensu Metazoa)	CC	Lyzs	0.601382	gnf1m03167_s_at	lysozyme
GO:0005578	extracellular matrix (sensu Metazoa)	CC	Ifitm2	0.60044	gnf1m05581_x_at	interferon induced transmembrane protein 2
GO:0005578	extracellular matrix (sensu Metazoa)	CC	Heg1	0.600319	gnf1m22543_a_at	HEG homolog 1 (zebrafish)
GO:0005578	extracellular matrix (sensu Metazoa)	CC	Tgfbr2	0.599473	gnf1m07444_a_at	transforming growth factor, beta receptor II
GO:0005578	extracellular matrix (sensu Metazoa)	CC	Emr1	0.595535	gnf1m15912_a_at	EGF-like module containing, mucin-like, hormone receptor-like sequence 1
GO:0005578	extracellular matrix (sensu Metazoa)	CC	Syde1	0.59539	gnf1m17342_a_at	synapse defective 1, Rho GTPase, homolog 1 (C. elegans)
GO:0005578	extracellular matrix (sensu Metazoa)	CC	Ifi205	0.591189	gnf1m00337_s_at	interferon activated gene 205
GO:0005578	extracellular matrix (sensu Metazoa)	CC	Plscr4	0.591006	gnf1m08689_a_at	phospholipid scramblase 4
GO:0005578	extracellular matrix (sensu Metazoa)	CC	Pros1	0.590034	gnf1m16100_a_at	protein S (alpha)
GO:0044420	extracellular matrix part	CC	Ddr2	0.80624	gnf1m24953_a_at	discoidin domain receptor family, member 2
GO:0044420	extracellular matrix part	CC	Adamts2	0.775038	gnf1m28851_a_at	a disintegrin-like and metallopeptidase (reprolysin type) with thrombospondin type 1 motif, 2
GO:0044420	extracellular matrix part	CC	Mmp23	0.773829	gnf1m03060_a_at	matrix metallopeptidase 23
GO:0044420	extracellular matrix part	CC	Ptrf	0.772747	gnf1m13344_a_at	polymerase I and transcript release factor
GO:0044420	extracellular matrix part	CC	Dpt	0.771013	gnf1m10428_a_at	dermatopontin
GO:0044420	extracellular matrix part	CC	Lox	0.769306	gnf1m02492_a_at	lysyl oxidase
GO:0044420	extracellular matrix part	CC	Bgn	0.758405	gnf1m00861_a_at	biglycan
GO:0044420	extracellular matrix part	CC	Fkbp7	0.7501	gnf1m02258_a_at	FK506 binding protein 7
GO:0044420	extracellular matrix part	CC	Lum	0.739464	gnf1m01400_a_at	lumican
GO:0044420	extracellular matrix part	CC	Mxra8	0.731317	gnf1m04416_a_at	matrix-remodelling associated 8
GO:0044420	extracellular matrix part	CC	Stab1	0.728582	gnf1m06275_a_at	stabilin 1
GO:0044420	extracellular matrix part	CC	Mrc1	0.727052	gnf1m01449_a_at	mannose receptor, C type 1
GO:0044420	extracellular matrix part	CC	Tnxb	0.72643	gnf1m05630_a_at	tenascin XB
GO:0044420	extracellular matrix part	CC	Plac9	0.724954	gnf1m16276_a_at	placenta specific 9
GO:0044420	extracellular matrix part	CC	Eln	0.722551	gnf1m12286_a_at	elastin
GO:0044420	extracellular matrix part	CC	C1s	0.715468	gnf1m06428_a_at	complement component 1, s subcomponent
GO:0044420	extracellular matrix part	CC		0.711649	gnf1m16646_a_at	AXL receptor tyrosine kinase
GO:0044420	extracellular matrix part	CC	Crtap	0.710616	gnf1m03843_a_at	cartilage associated protein
GO:0044420	extracellular matrix part	CC	Serpinh1	0.707437	gnf1m02087_a_at	serine (or cysteine) peptidase inhibitor, clade H, member 1
GO:0044420	extracellular matrix part	CC	Aebp1	0.703489	gnf1m01990_a_at	AE binding protein 1
GO:0044420	extracellular matrix part	CC	Wwtr1	0.700113	gnf1m29770_a_at	WW domain containing transcription regulator 1
GO:0044420	extracellular matrix part	CC	Fkbp9	0.697687	gnf1m00252_a_at	FK506 binding protein 9
GO:0044420	extracellular matrix part	CC	Fstl1	0.696846	gnf1m12671_at	follistatin-like 1
GO:0044420	extracellular matrix part	CC	Emp1	0.682063	gnf1m10078_a_at	epithelial membrane protein 1
GO:0044420	extracellular matrix part	CC	Ppic	0.6811	gnf1m01616_a_at	peptidylprolyl isomerase C
GO:0044420	extracellular matrix part	CC	Fndc1	0.680024	gnf1m30868_a_at	fibronectin type III domain containing 1
GO:0044420	extracellular matrix part	CC	Cav1	0.673432	gnf1m13227_a_at	caveolin, caveolae protein 1
GO:0044420	extracellular matrix part	CC	Htra3	0.672933	gnf1m11986_a_at	HtrA serine peptidase 3
GO:0044420	extracellular matrix part	CC	Tnfrsf1a	0.667148	gnf1m10557_s_at	tumor necrosis factor receptor superfamily, member 1a
GO:0044420	extracellular matrix part	CC	Osmr	0.666401	gnf1m02599_a_at	oncostatin M receptor
GO:0044420	extracellular matrix part	CC	Fn1	0.664461	gnf1m28536_a_at	fibronectin 1
GO:0044420	extracellular matrix part	CC	Abca9	0.662822	gnf1m07218_a_at	ATP-binding cassette transporter sub-family A member 9
GO:0044420	extracellular matrix part	CC	Rcn3	0.65997	gnf1m00470_a_at	reticulocalbin 3, EF-hand calcium binding domain
GO:0044420	extracellular matrix part	CC	Tgfbi	0.656572	gnf1m01853_a_at	transforming growth factor, beta induced
GO:0044420	extracellular matrix part	CC	Rarres2	0.650937	gnf1m07628_a_at	retinoic acid receptor responder (tazarotene induced) 2
GO:0044420	extracellular matrix part	CC	Gpr133	0.648014	gnf1m08548_at	G protein-coupled receptor 133
GO:0044420	extracellular matrix part	CC	Tnfrsf1a	0.648009	gnf1m10556_a_at	tumor necrosis factor receptor superfamily, member 1a
GO:0044420	extracellular matrix part	CC	Colec12	0.641919	gnf1m05938_a_at	collectin sub-family member 12
GO:0044420	extracellular matrix part	CC	Mdfic	0.641134	gnf1m12637_a_at	MyoD family inhibitor domain containing
GO:0044420	extracellular matrix part	CC	Cxcl4	0.632441	gnf1m03850_a_at	chemokine (C-X-C motif) ligand 4
GO:0044420	extracellular matrix part	CC	Xlkd1	0.630117	gnf1m10374_a_at	extra cellular link domain-containing 1
GO:0044420	extracellular matrix part	CC	Pdgfrb	0.628478	gnf1m01562_a_at	platelet derived growth factor receptor, beta polypeptide
GO:0044420	extracellular matrix part	CC	Cd248	0.627195	gnf1m05865_a_at	CD248 antigen, endosialin
GO:0044420	extracellular matrix part	CC	Cmtm3	0.626292	gnf1m04402_a_at	CKLF-like MARVEL transmembrane domain containing 3
GO:0044420	extracellular matrix part	CC	Sdpr	0.62562	gnf1m06284_a_at	serum deprivation response
GO:0044420	extracellular matrix part	CC	F13a1	0.622955	gnf1m12653_a_at	coagulation factor XIII, A1 subunit
GO:0044420	extracellular matrix part	CC	Rnase4	0.621698	gnf1m04110_s_at	ribonuclease, RNase A family 4
GO:0044420	extracellular matrix part	CC	Plscr4	0.619941	gnf1m08689_a_at	phospholipid scramblase 4
GO:0044420	extracellular matrix part	CC	Serpinf1	0.61954	gnf1m02754_a_at	serine (or cysteine) peptidase inhibitor, clade F, member 1
GO:0044420	extracellular matrix part	CC	4631408O11Rik	0.615843	gnf1m16272_a_at	RIKEN cDNA 4631408O11 gene
GO:0044420	extracellular matrix part	CC	Fcgr3	0.609604	gnf1m02244_a_at	Fc receptor, IgG, low affinity III
GO:0044420	extracellular matrix part	CC	Ifi205	0.608218	gnf1m00337_s_at	interferon activated gene 205
GO:0044420	extracellular matrix part	CC	Anxa2	0.608192	gnf1m10562_a_at	annexin A2
GO:0044420	extracellular matrix part	CC	Slit3	0.602977	gnf1m30538_a_at	slit homolog 3 (Drosophila)
GO:0044420	extracellular matrix part	CC	Cav2	0.600743	gnf1m09288_a_at	caveolin 2
GO:0044420	extracellular matrix part	CC		0.600712	gnf1m31018_at	caldesmon 1
GO:0044420	extracellular matrix part	CC	Efemp1	0.598267	gnf1m08610_a_at	epidermal growth factor-containing fibulin-like extracellular matrix protein 1
GO:0044420	extracellular matrix part	CC	S100a6	0.596385	gnf1m02740_a_at	S100 calcium binding protein A6 (calcyclin)
GO:0044420	extracellular matrix part	CC	Ccl11	0.596243	gnf1m11164_a_at	small chemokine (C-C motif) ligand 11
GO:0044420	extracellular matrix part	CC	Hspb1	0.595775	gnf1m10705_a_at	heat shock protein 1
GO:0044420	extracellular matrix part	CC	Ifitm2	0.593743	gnf1m05581_x_at	interferon induced transmembrane protein 2
GO:0044420	extracellular matrix part	CC	6720469N11Rik	0.590027	gnf1m08038_a_at	RIKEN cDNA 6720469N11 gene
GO:0005201	extracellular matrix structural constituent	MF	Ddr2	0.843385	gnf1m24953_a_at	discoidin domain receptor family, member 2
GO:0005201	extracellular matrix structural constituent	MF	Bgn	0.805955	gnf1m00861_a_at	biglycan
GO:0005201	extracellular matrix structural constituent	MF	Ptrf	0.800625	gnf1m13344_a_at	polymerase I and transcript release factor
GO:0005201	extracellular matrix structural constituent	MF	Emp1	0.799098	gnf1m10078_a_at	epithelial membrane protein 1
GO:0005201	extracellular matrix structural constituent	MF	Dpt	0.78867	gnf1m10428_a_at	dermatopontin
GO:0005201	extracellular matrix structural constituent	MF	Mmp23	0.785418	gnf1m03060_a_at	matrix metallopeptidase 23
GO:0005201	extracellular matrix structural constituent	MF	Adamts2	0.784633	gnf1m28851_a_at	a disintegrin-like and metallopeptidase (reprolysin type) with thrombospondin type 1 motif, 2
GO:0005201	extracellular matrix structural constituent	MF	Lox	0.771598	gnf1m02492_a_at	lysyl oxidase
GO:0005201	extracellular matrix structural constituent	MF	Plac9	0.770211	gnf1m16276_a_at	placenta specific 9
GO:0005201	extracellular matrix structural constituent	MF	Fndc1	0.755319	gnf1m30868_a_at	fibronectin type III domain containing 1
GO:0005201	extracellular matrix structural constituent	MF	Mxra8	0.754321	gnf1m04416_a_at	matrix-remodelling associated 8
GO:0005201	extracellular matrix structural constituent	MF	Fkbp7	0.7501	gnf1m02258_a_at	FK506 binding protein 7
GO:0005201	extracellular matrix structural constituent	MF	Tnxb	0.741475	gnf1m05630_a_at	tenascin XB
GO:0005201	extracellular matrix structural constituent	MF	Htra3	0.740707	gnf1m11986_a_at	HtrA serine peptidase 3
GO:0005201	extracellular matrix structural constituent	MF	Lum	0.739464	gnf1m01400_a_at	lumican
GO:0005201	extracellular matrix structural constituent	MF	Mrc1	0.739017	gnf1m01449_a_at	mannose receptor, C type 1
GO:0005201	extracellular matrix structural constituent	MF	Tgfbi	0.737942	gnf1m01853_a_at	transforming growth factor, beta induced
GO:0005201	extracellular matrix structural constituent	MF	Serpinh1	0.736451	gnf1m02087_a_at	serine (or cysteine) peptidase inhibitor, clade H, member 1
GO:0005201	extracellular matrix structural constituent	MF	Stab1	0.735578	gnf1m06275_a_at	stabilin 1
GO:0005201	extracellular matrix structural constituent	MF	C1s	0.721756	gnf1m06428_a_at	complement component 1, s subcomponent
GO:0005201	extracellular matrix structural constituent	MF	Rcn3	0.716691	gnf1m00470_a_at	reticulocalbin 3, EF-hand calcium binding domain
GO:0005201	extracellular matrix structural constituent	MF		0.711649	gnf1m16646_a_at	AXL receptor tyrosine kinase
GO:0005201	extracellular matrix structural constituent	MF	Crtap	0.710616	gnf1m03843_a_at	cartilage associated protein
GO:0005201	extracellular matrix structural constituent	MF	Cav1	0.706624	gnf1m13227_a_at	caveolin, caveolae protein 1
GO:0005201	extracellular matrix structural constituent	MF	Aebp1	0.70347	gnf1m01990_a_at	AE binding protein 1
GO:0005201	extracellular matrix structural constituent	MF	Wwtr1	0.701281	gnf1m29770_a_at	WW domain containing transcription regulator 1
GO:0005201	extracellular matrix structural constituent	MF	Rras	0.698235	gnf1m01708_a_at	Harvey rat sarcoma oncogene, subgroup R
GO:0005201	extracellular matrix structural constituent	MF	Tnfrsf1a	0.697362	gnf1m10557_s_at	tumor necrosis factor receptor superfamily, member 1a
GO:0005201	extracellular matrix structural constituent	MF	Aspn	0.697178	gnf1m04656_a_at	asporin
GO:0005201	extracellular matrix structural constituent	MF	Cxcl4	0.690636	gnf1m03850_a_at	chemokine (C-X-C motif) ligand 4
GO:0005201	extracellular matrix structural constituent	MF	S100a6	0.689994	gnf1m02740_a_at	S100 calcium binding protein A6 (calcyclin)
GO:0005201	extracellular matrix structural constituent	MF	Ppic	0.683539	gnf1m01616_a_at	peptidylprolyl isomerase C
GO:0005201	extracellular matrix structural constituent	MF	Abca9	0.673178	gnf1m07218_a_at	ATP-binding cassette transporter sub-family A member 9
GO:0005201	extracellular matrix structural constituent	MF	Colec12	0.66696	gnf1m05938_a_at	collectin sub-family member 12
GO:0005201	extracellular matrix structural constituent	MF	Pdgfrb	0.666719	gnf1m01562_a_at	platelet derived growth factor receptor, beta polypeptide
GO:0005201	extracellular matrix structural constituent	MF	Osmr	0.666401	gnf1m02599_a_at	oncostatin M receptor
GO:0005201	extracellular matrix structural constituent	MF	Fn1	0.664461	gnf1m28536_a_at	fibronectin 1
GO:0005201	extracellular matrix structural constituent	MF	Gpr133	0.66233	gnf1m08548_at	G protein-coupled receptor 133
GO:0005201	extracellular matrix structural constituent	MF	Zfp503	0.659492	gnf1m12497_a_at	zinc finger protein 503
GO:0005201	extracellular matrix structural constituent	MF	Rarres2	0.656129	gnf1m07628_a_at	retinoic acid receptor responder (tazarotene induced) 2
GO:0005201	extracellular matrix structural constituent	MF	Tnfrsf1a	0.654043	gnf1m10556_a_at	tumor necrosis factor receptor superfamily, member 1a
GO:0005201	extracellular matrix structural constituent	MF	Mdfic	0.652117	gnf1m12637_a_at	MyoD family inhibitor domain containing
GO:0005201	extracellular matrix structural constituent	MF	Tgfbr3	0.639814	gnf1m29740_a_at	transforming growth factor, beta receptor III
GO:0005201	extracellular matrix structural constituent	MF	Plscr4	0.639737	gnf1m08689_a_at	phospholipid scramblase 4
GO:0005201	extracellular matrix structural constituent	MF	Cmtm3	0.637229	gnf1m04402_a_at	CKLF-like MARVEL transmembrane domain containing 3
GO:0005201	extracellular matrix structural constituent	MF	Xlkd1	0.637211	gnf1m10374_a_at	extra cellular link domain-containing 1
GO:0005201	extracellular matrix structural constituent	MF	Lpp	0.633011	gnf1m07789_a_at	LIM domain containing preferred translocation partner in lipoma
GO:0005201	extracellular matrix structural constituent	MF	F13a1	0.632733	gnf1m12653_a_at	coagulation factor XIII, A1 subunit
GO:0005201	extracellular matrix structural constituent	MF	Fstl1	0.631269	gnf1m12671_at	follistatin-like 1
GO:0005201	extracellular matrix structural constituent	MF	Cd248	0.628316	gnf1m05865_a_at	CD248 antigen, endosialin
GO:0005201	extracellular matrix structural constituent	MF	Efemp1	0.628313	gnf1m08610_a_at	epidermal growth factor-containing fibulin-like extracellular matrix protein 1
GO:0005201	extracellular matrix structural constituent	MF	Sdpr	0.62562	gnf1m06284_a_at	serum deprivation response
GO:0005201	extracellular matrix structural constituent	MF	Fcgr3	0.624212	gnf1m02244_a_at	Fc receptor, IgG, low affinity III
GO:0005201	extracellular matrix structural constituent	MF		0.622528	gnf1m31018_at	caldesmon 1
GO:0005201	extracellular matrix structural constituent	MF	Rnase4	0.621698	gnf1m04110_s_at	ribonuclease, RNase A family 4
GO:0005201	extracellular matrix structural constituent	MF	Sparc	0.619814	gnf1m01786_a_at	secreted acidic cysteine rich glycoprotein
GO:0005201	extracellular matrix structural constituent	MF	Serpinf1	0.61954	gnf1m02754_a_at	serine (or cysteine) peptidase inhibitor, clade F, member 1
GO:0005201	extracellular matrix structural constituent	MF	Acta2	0.618776	gnf1m00127_s_at	actin, alpha 2, smooth muscle, aorta
GO:0005201	extracellular matrix structural constituent	MF	Clic4	0.615106	gnf1m03333_s_at	chloride intracellular channel 4 (mitochondrial)
GO:0005201	extracellular matrix structural constituent	MF	Ehd2	0.615018	gnf1m23629_at	EH-domain containing 2
GO:0005201	extracellular matrix structural constituent	MF	2600003E23Rik	0.614067	gnf1m30736_a_at	RIKEN cDNA 2600003E23 gene
GO:0005201	extracellular matrix structural constituent	MF	Anxa2	0.611873	gnf1m10562_a_at	annexin A2
GO:0005201	extracellular matrix structural constituent	MF	Sphk1	0.611475	gnf1m11360_a_at	sphingosine kinase 1
GO:0005201	extracellular matrix structural constituent	MF	6720469N11Rik	0.610409	gnf1m08038_a_at	RIKEN cDNA 6720469N11 gene
GO:0005201	extracellular matrix structural constituent	MF	4631408O11Rik	0.609985	gnf1m16272_a_at	RIKEN cDNA 4631408O11 gene
GO:0005201	extracellular matrix structural constituent	MF	Ifi205	0.608218	gnf1m00337_s_at	interferon activated gene 205
GO:0005201	extracellular matrix structural constituent	MF	Slit3	0.605005	gnf1m30538_a_at	slit homolog 3 (Drosophila)
GO:0005201	extracellular matrix structural constituent	MF	Lgals3	0.604604	gnf1m28923_s_at	lectin, galactose binding, soluble 3
GO:0005201	extracellular matrix structural constituent	MF	Retnla	0.60398	gnf1m03944_a_at	resistin like alpha
GO:0005201	extracellular matrix structural constituent	MF	Lyzs	0.601382	gnf1m03167_s_at	lysozyme
GO:0005201	extracellular matrix structural constituent	MF	Ifitm2	0.597091	gnf1m05581_x_at	interferon induced transmembrane protein 2
GO:0005201	extracellular matrix structural constituent	MF	Tgfbr2	0.596627	gnf1m07444_a_at	transforming growth factor, beta receptor II
GO:0005201	extracellular matrix structural constituent	MF	Ccl11	0.596243	gnf1m11164_a_at	small chemokine (C-C motif) ligand 11
GO:0005201	extracellular matrix structural constituent	MF	Ahnak	0.595864	gnf1m15584_a_at	AHNAK nucleoprotein (desmoyokin)
GO:0005201	extracellular matrix structural constituent	MF	Hspb1	0.595775	gnf1m10705_a_at	heat shock protein 1
GO:0005201	extracellular matrix structural constituent	MF	Syde1	0.59539	gnf1m17342_a_at	synapse defective 1, Rho GTPase, homolog 1 (C. elegans)
GO:0005201	extracellular matrix structural constituent	MF	Mgl1	0.590349	gnf1m02523_a_at	macrophage galactose N-acetyl-galactosamine specific lectin 1
GO:0030020	extracellular matrix structural constituent conferring tensile strength	MF	Fbn1	0.840995	gnf1m00711_a_at	fibrillin 1
GO:0030020	extracellular matrix structural constituent conferring tensile strength	MF	Bgn	0.794002	gnf1m00861_a_at	biglycan
GO:0030020	extracellular matrix structural constituent conferring tensile strength	MF	Adamts2	0.779767	gnf1m28851_a_at	a disintegrin-like and metallopeptidase (reprolysin type) with thrombospondin type 1 motif, 2
GO:0030020	extracellular matrix structural constituent conferring tensile strength	MF	Dpt	0.773444	gnf1m10428_a_at	dermatopontin
GO:0030020	extracellular matrix structural constituent conferring tensile strength	MF	Ptrf	0.772747	gnf1m13344_a_at	polymerase I and transcript release factor
GO:0030020	extracellular matrix structural constituent conferring tensile strength	MF	Lama4	0.767509	gnf1m16076_a_at	laminin, alpha 4
GO:0030020	extracellular matrix structural constituent conferring tensile strength	MF	Eln	0.755853	gnf1m12286_a_at	elastin
GO:0030020	extracellular matrix structural constituent conferring tensile strength	MF	Mxra8	0.745032	gnf1m04416_a_at	matrix-remodelling associated 8
GO:0030020	extracellular matrix structural constituent conferring tensile strength	MF	Htra3	0.740707	gnf1m11986_a_at	HtrA serine peptidase 3
GO:0030020	extracellular matrix structural constituent conferring tensile strength	MF	Lum	0.739464	gnf1m01400_a_at	lumican
GO:0030020	extracellular matrix structural constituent conferring tensile strength	MF	Mrc1	0.735821	gnf1m01449_a_at	mannose receptor, C type 1
GO:0030020	extracellular matrix structural constituent conferring tensile strength	MF	Tnxb	0.730671	gnf1m05630_a_at	tenascin XB
GO:0030020	extracellular matrix structural constituent conferring tensile strength	MF	C1s	0.715468	gnf1m06428_a_at	complement component 1, s subcomponent
GO:0030020	extracellular matrix structural constituent conferring tensile strength	MF	Stab1	0.708808	gnf1m06275_a_at	stabilin 1
GO:0030020	extracellular matrix structural constituent conferring tensile strength	MF	Serpinh1	0.707437	gnf1m02087_a_at	serine (or cysteine) peptidase inhibitor, clade H, member 1
GO:0030020	extracellular matrix structural constituent conferring tensile strength	MF	Aspn	0.697178	gnf1m04656_a_at	asporin
GO:0030020	extracellular matrix structural constituent conferring tensile strength	MF	Tgfbi	0.68695	gnf1m01853_a_at	transforming growth factor, beta induced
GO:0030020	extracellular matrix structural constituent conferring tensile strength	MF	Tnfrsf1a	0.685892	gnf1m10557_s_at	tumor necrosis factor receptor superfamily, member 1a
GO:0030020	extracellular matrix structural constituent conferring tensile strength	MF	Ppic	0.683539	gnf1m01616_a_at	peptidylprolyl isomerase C
GO:0030020	extracellular matrix structural constituent conferring tensile strength	MF	Fndc1	0.680024	gnf1m30868_a_at	fibronectin type III domain containing 1
GO:0030020	extracellular matrix structural constituent conferring tensile strength	MF	Rras	0.676762	gnf1m01708_a_at	Harvey rat sarcoma oncogene, subgroup R
GO:0030020	extracellular matrix structural constituent conferring tensile strength	MF	Lox	0.666241	gnf1m02492_a_at	lysyl oxidase
GO:0030020	extracellular matrix structural constituent conferring tensile strength	MF	Wwtr1	0.661132	gnf1m29770_a_at	WW domain containing transcription regulator 1
GO:0030020	extracellular matrix structural constituent conferring tensile strength	MF	Gpr133	0.660011	gnf1m08548_at	G protein-coupled receptor 133
GO:0030020	extracellular matrix structural constituent conferring tensile strength	MF	Cav1	0.659412	gnf1m13227_a_at	caveolin, caveolae protein 1
GO:0030020	extracellular matrix structural constituent conferring tensile strength	MF	Rarres2	0.656129	gnf1m07628_a_at	retinoic acid receptor responder (tazarotene induced) 2
GO:0030020	extracellular matrix structural constituent conferring tensile strength	MF	Fn1	0.65498	gnf1m28536_a_at	fibronectin 1
GO:0030020	extracellular matrix structural constituent conferring tensile strength	MF	Crtap	0.651491	gnf1m03843_a_at	cartilage associated protein
GO:0030020	extracellular matrix structural constituent conferring tensile strength	MF	Tnfrsf1a	0.650705	gnf1m10556_a_at	tumor necrosis factor receptor superfamily, member 1a
GO:0030020	extracellular matrix structural constituent conferring tensile strength	MF	Colec12	0.641919	gnf1m05938_a_at	collectin sub-family member 12
GO:0030020	extracellular matrix structural constituent conferring tensile strength	MF	Xlkd1	0.633284	gnf1m10374_a_at	extra cellular link domain-containing 1
GO:0030020	extracellular matrix structural constituent conferring tensile strength	MF	Cd248	0.62802	gnf1m05865_a_at	CD248 antigen, endosialin
GO:0030020	extracellular matrix structural constituent conferring tensile strength	MF	Pdgfrb	0.62698	gnf1m01562_a_at	platelet derived growth factor receptor, beta polypeptide
GO:0030020	extracellular matrix structural constituent conferring tensile strength	MF	Cmtm3	0.626292	gnf1m04402_a_at	CKLF-like MARVEL transmembrane domain containing 3
GO:0030020	extracellular matrix structural constituent conferring tensile strength	MF	Efemp1	0.619959	gnf1m08610_a_at	epidermal growth factor-containing fibulin-like extracellular matrix protein 1
GO:0030020	extracellular matrix structural constituent conferring tensile strength	MF	Plscr4	0.619941	gnf1m08689_a_at	phospholipid scramblase 4
GO:0030020	extracellular matrix structural constituent conferring tensile strength	MF	Acta2	0.619818	gnf1m00127_s_at	actin, alpha 2, smooth muscle, aorta
GO:0030020	extracellular matrix structural constituent conferring tensile strength	MF	Fstl1	0.619587	gnf1m12671_at	follistatin-like 1
GO:0030020	extracellular matrix structural constituent conferring tensile strength	MF	F13a1	0.616626	gnf1m12653_a_at	coagulation factor XIII, A1 subunit
GO:0030020	extracellular matrix structural constituent conferring tensile strength	MF	Hspg2	0.616575	gnf1m01270_a_at	perlecan (heparan sulfate proteoglycan 2)
GO:0030020	extracellular matrix structural constituent conferring tensile strength	MF		0.616018	gnf1m31018_at	caldesmon 1
GO:0030020	extracellular matrix structural constituent conferring tensile strength	MF	Ehd2	0.615018	gnf1m23629_at	EH-domain containing 2
GO:0030020	extracellular matrix structural constituent conferring tensile strength	MF	S100a6	0.614284	gnf1m02740_a_at	S100 calcium binding protein A6 (calcyclin)
GO:0030020	extracellular matrix structural constituent conferring tensile strength	MF	Sdpr	0.613468	gnf1m06284_a_at	serum deprivation response
GO:0030020	extracellular matrix structural constituent conferring tensile strength	MF	2600003E23Rik	0.609613	gnf1m30736_a_at	RIKEN cDNA 2600003E23 gene
GO:0030020	extracellular matrix structural constituent conferring tensile strength	MF	Anxa2	0.608192	gnf1m10562_a_at	annexin A2
GO:0030020	extracellular matrix structural constituent conferring tensile strength	MF	Ahnak	0.607602	gnf1m15584_a_at	AHNAK nucleoprotein (desmoyokin)
GO:0030020	extracellular matrix structural constituent conferring tensile strength	MF	Cxcl4	0.605303	gnf1m03850_a_at	chemokine (C-X-C motif) ligand 4
GO:0030020	extracellular matrix structural constituent conferring tensile strength	MF	Tgfbr3	0.599151	gnf1m29740_a_at	transforming growth factor, beta receptor III
GO:0030020	extracellular matrix structural constituent conferring tensile strength	MF	Ifitm2	0.597091	gnf1m05581_x_at	interferon induced transmembrane protein 2
GO:0030020	extracellular matrix structural constituent conferring tensile strength	MF	Ccl11	0.596243	gnf1m11164_a_at	small chemokine (C-C motif) ligand 11
GO:0030020	extracellular matrix structural constituent conferring tensile strength	MF	Tgfbr2	0.593782	gnf1m07444_a_at	transforming growth factor, beta receptor II
GO:0005576	extracellular region	CC	2810007J24Rik	0.913867	gnf1m07735_a_at	RIKEN cDNA 2810007J24 gene
GO:0005576	extracellular region	CC	Hpxn	0.913021	gnf1m03553_a_at	hemopexin
GO:0005576	extracellular region	CC	Akr1c6	0.907261	gnf1m05568_a_at	aldo-keto reductase family 1, member C6
GO:0005576	extracellular region	CC	Ugt2b36	0.866964	gnf1m28772_at	UDP glucuronosyltransferase 2 family, polypeptide B36
GO:0005576	extracellular region	CC	Tat	0.854976	gnf1m06740_a_at	tyrosine aminotransferase
GO:0005576	extracellular region	CC	Bhmt	0.853568	gnf1m00290_a_at	betaine-homocysteine methyltransferase
GO:0005576	extracellular region	CC	Mup3	0.846604	gnf1m28629_a_at	major urinary protein 3
GO:0005576	extracellular region	CC	Mat1a	0.836316	gnf1m09228_a_at	methionine adenosyltransferase I, alpha
GO:0005576	extracellular region	CC	Serpina3k	0.779785	gnf1m23137_s_at	serine (or cysteine) peptidase inhibitor, clade A, member 3K
GO:0005576	extracellular region	CC	Uox	0.753018	gnf1m01913_a_at	urate oxidase
GO:0005576	extracellular region	CC	Cps1	0.725867	gnf1m30676_a_at	carbamoyl-phosphate synthetase 1
GO:0005576	extracellular region	CC	BC089597	0.723638	gnf1m06502_a_at	cDNA sequence BC089597
GO:0005576	extracellular region	CC	BC024386	0.701633	gnf1m17896_a_at	cDNA sequence BC023486
GO:0005576	extracellular region	CC	Cyp3a11	0.680562	gnf1m00257_a_at	cytochrome P450, family 3, subfamily a, polypeptide 11
GO:0005576	extracellular region	CC	Tdo2	0.678045	gnf1m10709_a_at	tryptophan 2,3-dioxygenase
GO:0005576	extracellular region	CC	Pah	0.634934	gnf1m01541_a_at	phenylalanine hydroxylase
GO:0005576	extracellular region	CC	Cyp3a25	0.630979	gnf1m30972_a_at	cytochrome P450, family 3, subfamily a, polypeptide 25
GO:0005576	extracellular region	CC	Gnmt	0.629239	gnf1m02299_a_at	glycine N-methyltransferase
GO:0005576	extracellular region	CC	Fabp1	0.628578	gnf1m03564_a_at	fatty acid binding protein 1, liver
GO:0005576	extracellular region	CC	Mettl7b	0.625893	gnf1m05212_a_at	methyltransferase like 7B
GO:0005576	extracellular region	CC	2310016F22Rik	0.618567	gnf1m09539_a_at	RIKEN cDNA 2310016F22 gene
GO:0005576	extracellular region	CC	Ugt2b5	0.614961	gnf1m01909_s_at	UDP glucuronosyltransferase 2 family, polypeptide B5
GO:0005576	extracellular region	CC	Decr2	0.5993	gnf1m03033_a_at	2-4-dienoyl-Coenzyme A reductase 2, peroxisomal
GO:0044421	extracellular region part	CC	Ugt2b36	0.822107	gnf1m28772_at	UDP glucuronosyltransferase 2 family, polypeptide B36
GO:0044421	extracellular region part	CC	Hpxn	0.801444	gnf1m03553_a_at	hemopexin
GO:0044421	extracellular region part	CC	Plg	0.799728	gnf1m01597_a_at	plasminogen
GO:0044421	extracellular region part	CC	Akr1c6	0.788374	gnf1m05568_a_at	aldo-keto reductase family 1, member C6
GO:0044421	extracellular region part	CC	Mup3	0.752956	gnf1m28629_a_at	major urinary protein 3
GO:0044421	extracellular region part	CC	Tat	0.738517	gnf1m06740_a_at	tyrosine aminotransferase
GO:0044421	extracellular region part	CC	Bhmt	0.731251	gnf1m00290_a_at	betaine-homocysteine methyltransferase
GO:0044421	extracellular region part	CC	Mat1a	0.731044	gnf1m09228_a_at	methionine adenosyltransferase I, alpha
GO:0044421	extracellular region part	CC	Uox	0.708278	gnf1m01913_a_at	urate oxidase
GO:0044421	extracellular region part	CC	Cps1	0.683693	gnf1m30676_a_at	carbamoyl-phosphate synthetase 1
GO:0044421	extracellular region part	CC		0.654085	gnf1m16646_a_at	AXL receptor tyrosine kinase
GO:0044421	extracellular region part	CC	Cyp3a11	0.641454	gnf1m00257_a_at	cytochrome P450, family 3, subfamily a, polypeptide 11
GO:0044421	extracellular region part	CC	Stab1	0.635025	gnf1m06275_a_at	stabilin 1
GO:0044421	extracellular region part	CC	Cyp3a25	0.618988	gnf1m30972_a_at	cytochrome P450, family 3, subfamily a, polypeptide 25
GO:0044421	extracellular region part	CC	Fabp1	0.617816	gnf1m03564_a_at	fatty acid binding protein 1, liver
GO:0044421	extracellular region part	CC	Mmp23	0.60612	gnf1m03060_a_at	matrix metallopeptidase 23
GO:0044421	extracellular region part	CC	Ugt2b5	0.600407	gnf1m01909_s_at	UDP glucuronosyltransferase 2 family, polypeptide B5
GO:0005615	extracellular space	CC	Plg	0.880626	gnf1m01597_a_at	plasminogen
GO:0005615	extracellular space	CC	Hpxn	0.878842	gnf1m03553_a_at	hemopexin
GO:0005615	extracellular space	CC	2810007J24Rik	0.87805	gnf1m07735_a_at	RIKEN cDNA 2810007J24 gene
GO:0005615	extracellular space	CC	Akr1c6	0.875536	gnf1m05568_a_at	aldo-keto reductase family 1, member C6
GO:0005615	extracellular space	CC	Ugt2b36	0.866964	gnf1m28772_at	UDP glucuronosyltransferase 2 family, polypeptide B36
GO:0005615	extracellular space	CC	Mup3	0.844639	gnf1m28629_a_at	major urinary protein 3
GO:0005615	extracellular space	CC	Bhmt	0.817043	gnf1m00290_a_at	betaine-homocysteine methyltransferase
GO:0005615	extracellular space	CC	Tat	0.814941	gnf1m06740_a_at	tyrosine aminotransferase
GO:0005615	extracellular space	CC	Mat1a	0.797175	gnf1m09228_a_at	methionine adenosyltransferase I, alpha
GO:0005615	extracellular space	CC	Serpina3k	0.779785	gnf1m23137_s_at	serine (or cysteine) peptidase inhibitor, clade A, member 3K
GO:0005615	extracellular space	CC	Uox	0.75142	gnf1m01913_a_at	urate oxidase
GO:0005615	extracellular space	CC	Cps1	0.721186	gnf1m30676_a_at	carbamoyl-phosphate synthetase 1
GO:0005615	extracellular space	CC	BC089597	0.7053	gnf1m06502_a_at	cDNA sequence BC089597
GO:0005615	extracellular space	CC	BC024386	0.690402	gnf1m17896_a_at	cDNA sequence BC023486
GO:0005615	extracellular space	CC	Cyp3a11	0.670803	gnf1m00257_a_at	cytochrome P450, family 3, subfamily a, polypeptide 11
GO:0005615	extracellular space	CC	Hamp2	0.669886	gnf1m05714_s_at	hepcidin antimicrobial peptide 2
GO:0005615	extracellular space	CC	Tdo2	0.668018	gnf1m10709_a_at	tryptophan 2,3-dioxygenase
GO:0005615	extracellular space	CC	Dpyd	0.655067	gnf1m00425_a_at	dihydropyrimidine dehydrogenase
GO:0005615	extracellular space	CC	Pah	0.631717	gnf1m01541_a_at	phenylalanine hydroxylase
GO:0005615	extracellular space	CC	Cyp3a25	0.630979	gnf1m30972_a_at	cytochrome P450, family 3, subfamily a, polypeptide 25
GO:0005615	extracellular space	CC	Fabp1	0.625926	gnf1m03564_a_at	fatty acid binding protein 1, liver
GO:0005615	extracellular space	CC	Mettl7b	0.625893	gnf1m05212_a_at	methyltransferase like 7B
GO:0005615	extracellular space	CC	2310016F22Rik	0.617775	gnf1m09539_a_at	RIKEN cDNA 2310016F22 gene
GO:0005615	extracellular space	CC	Ugt2b5	0.614961	gnf1m01909_s_at	UDP glucuronosyltransferase 2 family, polypeptide B5
GO:0005615	extracellular space	CC	Decr2	0.598396	gnf1m03033_a_at	2-4-dienoyl-Coenzyme A reductase 2, peroxisomal
GO:0005615	extracellular space	CC	Gnmt	0.590401	gnf1m02299_a_at	glycine N-methyltransferase
mmu04510	Focal adhesion - Mus musculus (mouse)	KEGG	Fbn1	0.722533	gnf1m00711_a_at	fibrillin 1
mmu04510	Focal adhesion - Mus musculus (mouse)	KEGG	Ptrf	0.670847	gnf1m13344_a_at	polymerase I and transcript release factor
mmu04510	Focal adhesion - Mus musculus (mouse)	KEGG	Serpinh1	0.623172	gnf1m02087_a_at	serine (or cysteine) peptidase inhibitor, clade H, member 1
mmu04510	Focal adhesion - Mus musculus (mouse)	KEGG	Sparc	0.619814	gnf1m01786_a_at	secreted acidic cysteine rich glycoprotein
mmu04510	Focal adhesion - Mus musculus (mouse)	KEGG	Col15a1	0.617842	gnf1m02139_at	procollagen, type XV
mmu04510	Focal adhesion - Mus musculus (mouse)	KEGG	Anxa2	0.608192	gnf1m10562_a_at	annexin A2
mmu04510	Focal adhesion - Mus musculus (mouse)	KEGG	Crtap	0.603321	gnf1m03843_a_at	cartilage associated protein
GO:0006091	generation of precursor metabolites and energy	BP	Ndufb5	0.87958	gnf1m04473_a_at	NADH dehydrogenase (ubiquinone) 1 beta subcomplex, 5
GO:0006091	generation of precursor metabolites and energy	BP	Ndufa9	0.859055	gnf1m04489_a_at	NADH dehydrogenase (ubiquinone) 1 alpha subcomplex, 9
GO:0006091	generation of precursor metabolites and energy	BP	Atp5j2	0.83981	gnf1m03972_x_at	ATP synthase, H+ transporting, mitochondrial F0 complex, subunit f, isoform 2
GO:0006091	generation of precursor metabolites and energy	BP	Ndufa8	0.806432	gnf1m10083_a_at	NADH dehydrogenase (ubiquinone) 1 alpha subcomplex, 8
GO:0006091	generation of precursor metabolites and energy	BP	Tmem126a	0.804775	gnf1m04546_a_at	transmembrane protein 126A
GO:0006091	generation of precursor metabolites and energy	BP	Timm17a	0.766603	gnf1m31213_s_at	translocase of inner mitochondrial membrane 17a
GO:0006091	generation of precursor metabolites and energy	BP	Mtch2	0.744527	gnf1m09960_s_at	mitochondrial carrier homolog 2 (C. elegans)
GO:0006091	generation of precursor metabolites and energy	BP	Chchd3	0.711392	gnf1m08892_a_at	coiled-coil-helix-coiled-coil-helix domain containing 3
GO:0006091	generation of precursor metabolites and energy	BP	Tufm	0.702271	gnf1m10136_a_at	Tu translation elongation factor, mitochondrial
GO:0006091	generation of precursor metabolites and energy	BP	Mrpl12	0.701635	gnf1m05135_a_at	mitochondrial ribosomal protein L12
GO:0006091	generation of precursor metabolites and energy	BP	Chchd2	0.686013	gnf1m09175_s_at	coiled-coil-helix-coiled-coil-helix domain containing 2
GO:0006091	generation of precursor metabolites and energy	BP	Iars2	0.662302	gnf1m22968_s_at	isoleucine-tRNA synthetase 2, mitochondrial
GO:0006091	generation of precursor metabolites and energy	BP	Timm10	0.6372	gnf1m03340_a_at	translocase of inner mitochondrial membrane 10 homolog (yeast)
GO:0006091	generation of precursor metabolites and energy	BP	Ech1	0.63284	gnf1m03471_a_at	enoyl coenzyme A hydratase 1, peroxisomal
GO:0006091	generation of precursor metabolites and energy	BP	Pgm2	0.625515	gnf1m10442_a_at	phosphoglucomutase 2
GO:0006091	generation of precursor metabolites and energy	BP	Prdx3	0.623093	gnf1m00811_a_at	peroxiredoxin 3
GO:0006091	generation of precursor metabolites and energy	BP	Coq9	0.613335	gnf1m16262_a_at	coenzyme Q9 homolog (yeast)
GO:0006091	generation of precursor metabolites and energy	BP	Dtnbp1	0.612578	gnf1m04689_a_at	dystrobrevin binding protein 1
GO:0006091	generation of precursor metabolites and energy	BP	Trap1	0.606293	gnf1m04988_a_at	TNF receptor-associated protein 1
GO:0006091	generation of precursor metabolites and energy	BP	Timm44	0.602402	gnf1m02867_a_at	translocase of inner mitochondrial membrane 44
GO:0006091	generation of precursor metabolites and energy	BP	BC056474	0.597922	gnf1m16511_a_at	cDNA sequence BC056474
GO:0005539	glycosaminoglycan binding	MF	Fbn1	0.758748	gnf1m00711_a_at	fibrillin 1
GO:0005539	glycosaminoglycan binding	MF	Mrc1	0.720864	gnf1m01449_a_at	mannose receptor, C type 1
GO:0005539	glycosaminoglycan binding	MF	Lama4	0.713159	gnf1m16076_a_at	laminin, alpha 4
GO:0005539	glycosaminoglycan binding	MF	Col3a1	0.708808	gnf1m18621_a_at	procollagen, type III, alpha 1
GO:0005539	glycosaminoglycan binding	MF	Ddr2	0.700502	gnf1m24953_a_at	discoidin domain receptor family, member 2
GO:0005539	glycosaminoglycan binding	MF	Eln	0.671518	gnf1m12286_a_at	elastin
GO:0005539	glycosaminoglycan binding	MF	Bgn	0.664043	gnf1m00861_a_at	biglycan
GO:0005539	glycosaminoglycan binding	MF	Dpt	0.660798	gnf1m10428_a_at	dermatopontin
GO:0005539	glycosaminoglycan binding	MF	Lum	0.654698	gnf1m01400_a_at	lumican
GO:0005539	glycosaminoglycan binding	MF	Adamts2	0.652074	gnf1m28851_a_at	a disintegrin-like and metallopeptidase (reprolysin type) with thrombospondin type 1 motif, 2
GO:0005539	glycosaminoglycan binding	MF	Tgfbi	0.649589	gnf1m01853_a_at	transforming growth factor, beta induced
GO:0005539	glycosaminoglycan binding	MF	Col6a3	0.631269	gnf1m09751_a_at	procollagen, type VI, alpha 3
GO:0005539	glycosaminoglycan binding	MF	Lox	0.630418	gnf1m02492_a_at	lysyl oxidase
GO:0005539	glycosaminoglycan binding	MF	Mmp23	0.627562	gnf1m03060_a_at	matrix metallopeptidase 23
GO:0005539	glycosaminoglycan binding	MF		0.626629	gnf1m16646_a_at	AXL receptor tyrosine kinase
GO:0005539	glycosaminoglycan binding	MF	Col4a2	0.618265	gnf1m15327_a_at	procollagen, type IV, alpha 2
GO:0005539	glycosaminoglycan binding	MF	Cmtm3	0.612278	gnf1m04402_a_at	CKLF-like MARVEL transmembrane domain containing 3
GO:0005539	glycosaminoglycan binding	MF	Wwtr1	0.607346	gnf1m29770_a_at	WW domain containing transcription regulator 1
GO:0005539	glycosaminoglycan binding	MF	Col6a1	0.605303	gnf1m02141_a_at	procollagen, type VI, alpha 1
GO:0005539	glycosaminoglycan binding	MF	Ifitm2	0.603986	gnf1m05581_x_at	interferon induced transmembrane protein 2
GO:0005539	glycosaminoglycan binding	MF	Fkbp7	0.603874	gnf1m02258_a_at	FK506 binding protein 7
GO:0005539	glycosaminoglycan binding	MF	Col14a1	0.597181	gnf1m16650_s_at	procollagen, type XIV, alpha 1
GO:0005539	glycosaminoglycan binding	MF	Rnase4	0.593578	gnf1m04110_s_at	ribonuclease, RNase A family 4
GO:0020037	heme binding	MF	Cps1	0.976743	gnf1m30676_a_at	carbamoyl-phosphate synthetase 1
GO:0020037	heme binding	MF	Apoc3	0.958662	gnf1m04260_a_at	apolipoprotein C-III
GO:0020037	heme binding	MF	Fabp1	0.91823	gnf1m03564_a_at	fatty acid binding protein 1, liver
GO:0020037	heme binding	MF	Rdh7	0.911617	gnf1m03576_a_at	retinol dehydrogenase 7
GO:0020037	heme binding	MF	Ugt2b36	0.891896	gnf1m28772_at	UDP glucuronosyltransferase 2 family, polypeptide B36
GO:0020037	heme binding	MF	Hpxn	0.747374	gnf1m03553_a_at	hemopexin
GO:0020037	heme binding	MF	Plg	0.743758	gnf1m01597_a_at	plasminogen
GO:0020037	heme binding	MF	2810007J24Rik	0.742728	gnf1m07735_a_at	RIKEN cDNA 2810007J24 gene
GO:0020037	heme binding	MF	Ambp	0.742022	gnf1m00805_a_at	alpha 1 microglobulin/bikunin
GO:0020037	heme binding	MF	Ahsg	0.741375	gnf1m03100_a_at	alpha-2-HS-glycoprotein
GO:0020037	heme binding	MF	Es31	0.73968	gnf1m06340_s_at	esterase 31
GO:0020037	heme binding	MF	C9	0.73946	gnf1m03115_at	complement component 9
GO:0020037	heme binding	MF	Akr1c6	0.735718	gnf1m05568_a_at	aldo-keto reductase family 1, member C6
GO:0020037	heme binding	MF	Aldob	0.732434	gnf1m10903_a_at	aldolase 2, B isoform
GO:0020037	heme binding	MF	Es1	0.704889	gnf1m01089_a_at	esterase 1
GO:0020037	heme binding	MF	Tat	0.701515	gnf1m06740_a_at	tyrosine aminotransferase
GO:0020037	heme binding	MF	Apoh	0.701364	gnf1m03107_a_at	apolipoprotein H
GO:0020037	heme binding	MF	Pzp	0.680562	gnf1m00766_a_at	pregnancy zone protein
GO:0020037	heme binding	MF	Mat1a	0.678978	gnf1m09228_a_at	methionine adenosyltransferase I, alpha
GO:0020037	heme binding	MF	1700013L23Rik	0.675527	gnf1m16098_a_at	RIKEN cDNA 1700013L23 gene
GO:0020037	heme binding	MF	Bhmt	0.672706	gnf1m00290_a_at	betaine-homocysteine methyltransferase
GO:0020037	heme binding	MF	Uox	0.671351	gnf1m01913_a_at	urate oxidase
GO:0020037	heme binding	MF	Serpina3k	0.669133	gnf1m23137_s_at	serine (or cysteine) peptidase inhibitor, clade A, member 3K
GO:0020037	heme binding	MF	Mug1	0.666078	gnf1m01463_s_at	murinoglobulin 1
GO:0020037	heme binding	MF	Apoa2	0.656563	gnf1m03106_a_at	apolipoprotein A-II
GO:0020037	heme binding	MF	Mup3	0.654731	gnf1m28629_a_at	major urinary protein 3
GO:0020037	heme binding	MF	Mettl7b	0.631147	gnf1m05212_a_at	methyltransferase like 7B
GO:0020037	heme binding	MF	F2	0.62751	gnf1m02235_a_at	coagulation factor II
GO:0020037	heme binding	MF	Hamp1	0.626345	gnf1m05713_a_at	hepcidin antimicrobial peptide 1
GO:0020037	heme binding	MF	Ugt2b5	0.618669	gnf1m01909_s_at	UDP glucuronosyltransferase 2 family, polypeptide B5
GO:0020037	heme binding	MF	Hamp2	0.607336	gnf1m05714_s_at	hepcidin antimicrobial peptide 2
GO:0020037	heme binding	MF	Apoa1	0.597964	gnf1m02023_a_at	apolipoprotein A-I
GO:0016064	humoral defense mechanism (sensu Vertebrata)	BP	Tyrobp	0.727388	gnf1m02906_at	TYRO protein tyrosine kinase binding protein
GO:0016064	humoral defense mechanism (sensu Vertebrata)	BP	Mrc1	0.708461	gnf1m01449_a_at	mannose receptor, C type 1
GO:0016064	humoral defense mechanism (sensu Vertebrata)	BP		0.691349	gnf1m16646_a_at	AXL receptor tyrosine kinase
GO:0016064	humoral defense mechanism (sensu Vertebrata)	BP	Cfh	0.681915	gnf1m02123_s_at	complement component factor h
GO:0016064	humoral defense mechanism (sensu Vertebrata)	BP	Emr1	0.673992	gnf1m15912_a_at	EGF-like module containing, mucin-like, hormone receptor-like sequence 1
GO:0016064	humoral defense mechanism (sensu Vertebrata)	BP	Bzrp	0.666518	gnf1m10524_a_at	benzodiazepine receptor, peripheral
GO:0016064	humoral defense mechanism (sensu Vertebrata)	BP	Lyzs	0.666126	gnf1m10525_at	lysozyme
GO:0016064	humoral defense mechanism (sensu Vertebrata)	BP	Stxbp3a	0.639167	gnf1m02835_a_at	syntaxin binding protein 3A
GO:0016064	humoral defense mechanism (sensu Vertebrata)	BP	Ccl9	0.636906	gnf1m02752_a_at	chemokine (C-C motif) ligand 9
GO:0016064	humoral defense mechanism (sensu Vertebrata)	BP	Lyzs	0.62764	gnf1m03167_s_at	lysozyme
GO:0016064	humoral defense mechanism (sensu Vertebrata)	BP	Bgn	0.616704	gnf1m00861_a_at	biglycan
GO:0016064	humoral defense mechanism (sensu Vertebrata)	BP	Csf1r	0.608055	gnf1m00983_a_at	colony stimulating factor 1 receptor
GO:0016064	humoral defense mechanism (sensu Vertebrata)	BP	Aebp1	0.601035	gnf1m01990_a_at	AE binding protein 1
GO:0016064	humoral defense mechanism (sensu Vertebrata)	BP	Tcp11l2	0.593924	gnf1m06671_a_at	t-complex 11 (mouse) like 2
GO:0016064	humoral defense mechanism (sensu Vertebrata)	BP	Maf	0.591056	gnf1m15367_a_at	avian musculoaponeurotic fibrosarcoma (v-maf) AS42 oncogene homolog
GO:0006959	humoral immune response	BP		0.799859	gnf1m16646_a_at	AXL receptor tyrosine kinase
GO:0006959	humoral immune response	BP	Tyrobp	0.749035	gnf1m02906_at	TYRO protein tyrosine kinase binding protein
GO:0006959	humoral immune response	BP	Emr1	0.718656	gnf1m15912_a_at	EGF-like module containing, mucin-like, hormone receptor-like sequence 1
GO:0006959	humoral immune response	BP	Mrc1	0.700427	gnf1m01449_a_at	mannose receptor, C type 1
GO:0006959	humoral immune response	BP	Csf1r	0.678957	gnf1m00983_a_at	colony stimulating factor 1 receptor
GO:0006959	humoral immune response	BP	Itm2b	0.659698	gnf1m01329_a_at	integral membrane protein 2B
GO:0006959	humoral immune response	BP	Lyzs	0.656128	gnf1m10525_at	lysozyme
GO:0006959	humoral immune response	BP	Timp2	0.64534	gnf1m12546_a_at	tissue inhibitor of metalloproteinase 2
GO:0006959	humoral immune response	BP	Cd302	0.641537	gnf1m04526_a_at	CD302 antigen
GO:0006959	humoral immune response	BP	Lyzs	0.62764	gnf1m03167_s_at	lysozyme
GO:0006959	humoral immune response	BP	Aebp1	0.626756	gnf1m01990_a_at	AE binding protein 1
GO:0006959	humoral immune response	BP	Cav2	0.614416	gnf1m09288_a_at	caveolin 2
GO:0006959	humoral immune response	BP	Bgn	0.613674	gnf1m00861_a_at	biglycan
GO:0006959	humoral immune response	BP	Ccl9	0.612372	gnf1m02752_a_at	chemokine (C-C motif) ligand 9
GO:0006959	humoral immune response	BP	Fcgr3	0.603209	gnf1m02244_a_at	Fc receptor, IgG, low affinity III
GO:0006959	humoral immune response	BP	Bzrp	0.602481	gnf1m10524_a_at	benzodiazepine receptor, peripheral
GO:0006959	humoral immune response	BP	Tgfbr2	0.590484	gnf1m07444_a_at	transforming growth factor, beta receptor II
GO:0015078	hydrogen ion transporter activity	MF	Cyc1	0.921455	gnf1m04592_a_at	cytochrome c-1
GO:0015078	hydrogen ion transporter activity	MF	Sdhb	0.90999	gnf1m04313_a_at	succinate dehydrogenase complex, subunit B, iron sulfur (Ip)
GO:0015078	hydrogen ion transporter activity	MF	Ndufs3	0.886261	gnf1m29977_a_at	NADH dehydrogenase (ubiquinone) Fe-S protein 3
GO:0015078	hydrogen ion transporter activity	MF	Idh3b	0.881718	gnf1m09227_a_at	isocitrate dehydrogenase 3 (NAD+) beta
GO:0015078	hydrogen ion transporter activity	MF	Ndufb5	0.860117	gnf1m04473_a_at	NADH dehydrogenase (ubiquinone) 1 beta subcomplex, 5
GO:0015078	hydrogen ion transporter activity	MF	Ndufs7	0.857466	gnf1m05427_a_at	NADH dehydrogenase (ubiquinone) Fe-S protein 7
GO:0015078	hydrogen ion transporter activity	MF	Ndufv1	0.854577	gnf1m06025_a_at	NADH dehydrogenase (ubiquinone) flavoprotein 1
GO:0015078	hydrogen ion transporter activity	MF	Ndufs2	0.851597	gnf1m07261_a_at	NADH dehydrogenase (ubiquinone) Fe-S protein 2
GO:0015078	hydrogen ion transporter activity	MF	Ndufa9	0.838649	gnf1m04489_a_at	NADH dehydrogenase (ubiquinone) 1 alpha subcomplex, 9
GO:0015078	hydrogen ion transporter activity	MF	Sdhd	0.827255	gnf1m00021_a_at	succinate dehydrogenase complex, subunit D, integral membrane protein
GO:0015078	hydrogen ion transporter activity	MF	Aco2	0.827082	gnf1m05918_a_at	aconitase 2, mitochondrial
GO:0015078	hydrogen ion transporter activity	MF	Ndufs1	0.825443	gnf1m06544_a_at	NADH dehydrogenase (ubiquinone) Fe-S protein 1
GO:0015078	hydrogen ion transporter activity	MF	Ndufb9	0.808502	gnf1m10406_a_at	NADH dehydrogenase (ubiquinone) 1 beta subcomplex, 9
GO:0015078	hydrogen ion transporter activity	MF	Idh3g	0.796817	gnf1m01276_a_at	isocitrate dehydrogenase 3 (NAD+), gamma
GO:0015078	hydrogen ion transporter activity	MF	Tmem126a	0.792889	gnf1m04546_a_at	transmembrane protein 126A
GO:0015078	hydrogen ion transporter activity	MF	Suclg1	0.778233	gnf1m03834_a_at	succinate-CoA ligase, GDP-forming, alpha subunit
GO:0015078	hydrogen ion transporter activity	MF	Tufm	0.77158	gnf1m10136_a_at	Tu translation elongation factor, mitochondrial
GO:0015078	hydrogen ion transporter activity	MF	Ndufa8	0.758681	gnf1m10083_a_at	NADH dehydrogenase (ubiquinone) 1 alpha subcomplex, 8
GO:0015078	hydrogen ion transporter activity	MF	Mtch2	0.747702	gnf1m09960_s_at	mitochondrial carrier homolog 2 (C. elegans)
GO:0015078	hydrogen ion transporter activity	MF	Timm17a	0.742491	gnf1m31213_s_at	translocase of inner mitochondrial membrane 17a
GO:0015078	hydrogen ion transporter activity	MF	Chchd2	0.730326	gnf1m09175_s_at	coiled-coil-helix-coiled-coil-helix domain containing 2
GO:0015078	hydrogen ion transporter activity	MF	Mrps18a	0.714599	gnf1m05061_a_at	mitochondrial ribosomal protein S18A
GO:0015078	hydrogen ion transporter activity	MF	Chchd3	0.70655	gnf1m08892_a_at	coiled-coil-helix-coiled-coil-helix domain containing 3
GO:0015078	hydrogen ion transporter activity	MF	Mrpl12	0.681765	gnf1m05135_a_at	mitochondrial ribosomal protein L12
GO:0015078	hydrogen ion transporter activity	MF	Tpi1	0.672196	gnf1m01878_a_at	triosephosphate isomerase 1
GO:0015078	hydrogen ion transporter activity	MF	Sdha	0.662706	gnf1m15869_a_at	succinate dehydrogenase complex, subunit A, flavoprotein (Fp)
GO:0015078	hydrogen ion transporter activity	MF	Gpx4	0.659142	gnf1m09523_s_at	glutathione peroxidase 4
GO:0015078	hydrogen ion transporter activity	MF	Iars2	0.647492	gnf1m22968_s_at	isoleucine-tRNA synthetase 2, mitochondrial
GO:0015078	hydrogen ion transporter activity	MF	BC056474	0.647295	gnf1m16511_a_at	cDNA sequence BC056474
GO:0015078	hydrogen ion transporter activity	MF	Timm10	0.64483	gnf1m03340_a_at	translocase of inner mitochondrial membrane 10 homolog (yeast)
GO:0015078	hydrogen ion transporter activity	MF	D10Ertd214e	0.630056	gnf1m09884_a_at	DNA segment, Chr 10, ERATO Doi 214, expressed
GO:0015078	hydrogen ion transporter activity	MF	Hadhb	0.628432	gnf1m06565_s_at	hydroxyacyl-Coenzyme A dehydrogenase/3-ketoacyl-Coenzyme A thiolase/enoyl-Coenzyme A hydratase (trifunctional protein), beta subunit
GO:0015078	hydrogen ion transporter activity	MF	Pgk1	0.628254	gnf1m09182_s_at	phosphoglycerate kinase 1
GO:0015078	hydrogen ion transporter activity	MF	Acadvl	0.62767	gnf1m03550_a_at	acyl-Coenzyme A dehydrogenase, very long chain
GO:0015078	hydrogen ion transporter activity	MF	Snrk	0.624335	gnf1m06054_a_at	SNF related kinase
GO:0015078	hydrogen ion transporter activity	MF	Dnajc15	0.621051	gnf1m04506_a_at	DnaJ (Hsp40) homolog, subfamily C, member 15
GO:0015078	hydrogen ion transporter activity	MF	Dtnbp1	0.616604	gnf1m04689_a_at	dystrobrevin binding protein 1
GO:0015078	hydrogen ion transporter activity	MF	Rnf11	0.610275	gnf1m11306_a_at	ring finger protein 11
GO:0015078	hydrogen ion transporter activity	MF	Acadm	0.608394	gnf1m09802_s_at	acetyl-Coenzyme A dehydrogenase, medium chain
GO:0015078	hydrogen ion transporter activity	MF	Prdx3	0.607859	gnf1m00811_a_at	peroxiredoxin 3
GO:0015078	hydrogen ion transporter activity	MF	Mtch2	0.607288	gnf1m23250_at	mitochondrial carrier homolog 2 (C. elegans)
GO:0015078	hydrogen ion transporter activity	MF	Mto1	0.597439	gnf1m05044_a_at	mitochondrial translation optimization 1 homolog (S. cerevisiae)
GO:0015078	hydrogen ion transporter activity	MF	Trap1	0.595474	gnf1m04988_a_at	TNF receptor-associated protein 1
GO:0015078	hydrogen ion transporter activity	MF	Pgm2	0.5954	gnf1m10442_a_at	phosphoglucomutase 2
GO:0015078	hydrogen ion transporter activity	MF	Ech1	0.59165	gnf1m03471_a_at	enoyl coenzyme A hydratase 1, peroxisomal
GO:0015078	hydrogen ion transporter activity	MF	Dlst	0.590979	gnf1m07495_a_at	dihydrolipoamide S-succinyltransferase (E2 component of 2-oxo-glutarate complex)
GO:0046933	hydrogen-transporting ATP synthase activity, rotational mechanism	MF	Sdhb	0.914532	gnf1m04313_a_at	succinate dehydrogenase complex, subunit B, iron sulfur (Ip)
GO:0046933	hydrogen-transporting ATP synthase activity, rotational mechanism	MF	Cyc1	0.904428	gnf1m04592_a_at	cytochrome c-1
GO:0046933	hydrogen-transporting ATP synthase activity, rotational mechanism	MF	Uqcrc1	0.875805	gnf1m00764_a_at	ubiquinol-cytochrome c reductase core protein 1
GO:0046933	hydrogen-transporting ATP synthase activity, rotational mechanism	MF	Uqcrfs1	0.87	gnf1m04655_a_at	ubiquinol-cytochrome c reductase, Rieske iron-sulfur polypeptide 1
GO:0046933	hydrogen-transporting ATP synthase activity, rotational mechanism	MF	Cox7b	0.869165	gnf1m04504_s_at	cytochrome c oxidase subunit VIIb
GO:0046933	hydrogen-transporting ATP synthase activity, rotational mechanism	MF	Ndufb5	0.866168	gnf1m04473_a_at	NADH dehydrogenase (ubiquinone) 1 beta subcomplex, 5
GO:0046933	hydrogen-transporting ATP synthase activity, rotational mechanism	MF	Ndufv1	0.864236	gnf1m06025_a_at	NADH dehydrogenase (ubiquinone) flavoprotein 1
GO:0046933	hydrogen-transporting ATP synthase activity, rotational mechanism	MF	Ndufs2	0.858685	gnf1m07261_a_at	NADH dehydrogenase (ubiquinone) Fe-S protein 2
GO:0046933	hydrogen-transporting ATP synthase activity, rotational mechanism	MF	Ndufs7	0.843983	gnf1m05427_a_at	NADH dehydrogenase (ubiquinone) Fe-S protein 7
GO:0046933	hydrogen-transporting ATP synthase activity, rotational mechanism	MF	Ndufa9	0.841002	gnf1m04489_a_at	NADH dehydrogenase (ubiquinone) 1 alpha subcomplex, 9
GO:0046933	hydrogen-transporting ATP synthase activity, rotational mechanism	MF	Sdhd	0.840262	gnf1m00021_a_at	succinate dehydrogenase complex, subunit D, integral membrane protein
GO:0046933	hydrogen-transporting ATP synthase activity, rotational mechanism	MF	Aco2	0.834178	gnf1m05918_a_at	aconitase 2, mitochondrial
GO:0046933	hydrogen-transporting ATP synthase activity, rotational mechanism	MF	Idh3g	0.807789	gnf1m01276_a_at	isocitrate dehydrogenase 3 (NAD+), gamma
GO:0046933	hydrogen-transporting ATP synthase activity, rotational mechanism	MF	Suclg1	0.766049	gnf1m03834_a_at	succinate-CoA ligase, GDP-forming, alpha subunit
GO:0046933	hydrogen-transporting ATP synthase activity, rotational mechanism	MF	Mtch2	0.753671	gnf1m09960_s_at	mitochondrial carrier homolog 2 (C. elegans)
GO:0046933	hydrogen-transporting ATP synthase activity, rotational mechanism	MF	Chchd3	0.728125	gnf1m08892_a_at	coiled-coil-helix-coiled-coil-helix domain containing 3
GO:0046933	hydrogen-transporting ATP synthase activity, rotational mechanism	MF	Mrpl12	0.683289	gnf1m05135_a_at	mitochondrial ribosomal protein L12
GO:0046933	hydrogen-transporting ATP synthase activity, rotational mechanism	MF	Timm10	0.680152	gnf1m03340_a_at	translocase of inner mitochondrial membrane 10 homolog (yeast)
GO:0046933	hydrogen-transporting ATP synthase activity, rotational mechanism	MF	Cox5a	0.67654	gnf1m10850_a_at	cytochrome c oxidase, subunit Va
GO:0046933	hydrogen-transporting ATP synthase activity, rotational mechanism	MF	Acadvl	0.639467	gnf1m03550_a_at	acyl-Coenzyme A dehydrogenase, very long chain
GO:0046933	hydrogen-transporting ATP synthase activity, rotational mechanism	MF	Cox6a1	0.623372	gnf1m00291_s_at	cytochrome c oxidase, subunit VI a, polypeptide 1
GO:0046933	hydrogen-transporting ATP synthase activity, rotational mechanism	MF	Dlst	0.619181	gnf1m07495_a_at	dihydrolipoamide S-succinyltransferase (E2 component of 2-oxo-glutarate complex)
GO:0046933	hydrogen-transporting ATP synthase activity, rotational mechanism	MF	Ech1	0.591758	gnf1m03471_a_at	enoyl coenzyme A hydratase 1, peroxisomal
GO:0046961	hydrogen-transporting ATPase activity, rotational mechanism	MF	Sdhb	0.914532	gnf1m04313_a_at	succinate dehydrogenase complex, subunit B, iron sulfur (Ip)
GO:0046961	hydrogen-transporting ATPase activity, rotational mechanism	MF	Cyc1	0.904428	gnf1m04592_a_at	cytochrome c-1
GO:0046961	hydrogen-transporting ATPase activity, rotational mechanism	MF	Uqcrc1	0.875805	gnf1m00764_a_at	ubiquinol-cytochrome c reductase core protein 1
GO:0046961	hydrogen-transporting ATPase activity, rotational mechanism	MF	Uqcrfs1	0.87	gnf1m04655_a_at	ubiquinol-cytochrome c reductase, Rieske iron-sulfur polypeptide 1
GO:0046961	hydrogen-transporting ATPase activity, rotational mechanism	MF	Cox7b	0.869165	gnf1m04504_s_at	cytochrome c oxidase subunit VIIb
GO:0046961	hydrogen-transporting ATPase activity, rotational mechanism	MF	Ndufb5	0.866168	gnf1m04473_a_at	NADH dehydrogenase (ubiquinone) 1 beta subcomplex, 5
GO:0046961	hydrogen-transporting ATPase activity, rotational mechanism	MF	Ndufv1	0.864236	gnf1m06025_a_at	NADH dehydrogenase (ubiquinone) flavoprotein 1
GO:0046961	hydrogen-transporting ATPase activity, rotational mechanism	MF	Ndufs2	0.858685	gnf1m07261_a_at	NADH dehydrogenase (ubiquinone) Fe-S protein 2
GO:0046961	hydrogen-transporting ATPase activity, rotational mechanism	MF	Ndufs7	0.843983	gnf1m05427_a_at	NADH dehydrogenase (ubiquinone) Fe-S protein 7
GO:0046961	hydrogen-transporting ATPase activity, rotational mechanism	MF	Ndufa9	0.841002	gnf1m04489_a_at	NADH dehydrogenase (ubiquinone) 1 alpha subcomplex, 9
GO:0046961	hydrogen-transporting ATPase activity, rotational mechanism	MF	Sdhd	0.840262	gnf1m00021_a_at	succinate dehydrogenase complex, subunit D, integral membrane protein
GO:0046961	hydrogen-transporting ATPase activity, rotational mechanism	MF	Aco2	0.834178	gnf1m05918_a_at	aconitase 2, mitochondrial
GO:0046961	hydrogen-transporting ATPase activity, rotational mechanism	MF	Idh3g	0.807789	gnf1m01276_a_at	isocitrate dehydrogenase 3 (NAD+), gamma
GO:0046961	hydrogen-transporting ATPase activity, rotational mechanism	MF	Suclg1	0.766049	gnf1m03834_a_at	succinate-CoA ligase, GDP-forming, alpha subunit
GO:0046961	hydrogen-transporting ATPase activity, rotational mechanism	MF	Mtch2	0.753671	gnf1m09960_s_at	mitochondrial carrier homolog 2 (C. elegans)
GO:0046961	hydrogen-transporting ATPase activity, rotational mechanism	MF	Chchd3	0.728125	gnf1m08892_a_at	coiled-coil-helix-coiled-coil-helix domain containing 3
GO:0046961	hydrogen-transporting ATPase activity, rotational mechanism	MF	Mrpl12	0.683289	gnf1m05135_a_at	mitochondrial ribosomal protein L12
GO:0046961	hydrogen-transporting ATPase activity, rotational mechanism	MF	Timm10	0.680152	gnf1m03340_a_at	translocase of inner mitochondrial membrane 10 homolog (yeast)
GO:0046961	hydrogen-transporting ATPase activity, rotational mechanism	MF	Cox5a	0.67654	gnf1m10850_a_at	cytochrome c oxidase, subunit Va
GO:0046961	hydrogen-transporting ATPase activity, rotational mechanism	MF	Acadvl	0.639467	gnf1m03550_a_at	acyl-Coenzyme A dehydrogenase, very long chain
GO:0046961	hydrogen-transporting ATPase activity, rotational mechanism	MF	Cox6a1	0.623372	gnf1m00291_s_at	cytochrome c oxidase, subunit VI a, polypeptide 1
GO:0046961	hydrogen-transporting ATPase activity, rotational mechanism	MF	Dlst	0.619181	gnf1m07495_a_at	dihydrolipoamide S-succinyltransferase (E2 component of 2-oxo-glutarate complex)
GO:0046961	hydrogen-transporting ATPase activity, rotational mechanism	MF	Ech1	0.591758	gnf1m03471_a_at	enoyl coenzyme A hydratase 1, peroxisomal
GO:0006955	immune response	BP	Parp9	0.768363	gnf1m05558_a_at	poly (ADP-ribose) polymerase family, member 9
GO:0006955	immune response	BP	Mpeg1	0.741213	gnf1m16603_a_at	macrophage expressed gene 1
GO:0006955	immune response	BP	Emr1	0.713259	gnf1m15912_a_at	EGF-like module containing, mucin-like, hormone receptor-like sequence 1
GO:0006955	immune response	BP	Tyrobp	0.70185	gnf1m02906_at	TYRO protein tyrosine kinase binding protein
GO:0006955	immune response	BP	Mrc1	0.700427	gnf1m01449_a_at	mannose receptor, C type 1
GO:0006955	immune response	BP	Card4	0.670878	gnf1m22718_a_at	caspase recruitment domain 4
GO:0006955	immune response	BP	Lrrc33	0.64935	gnf1m12927_a_at	leucine rich repeat containing 33
GO:0006955	immune response	BP	Cd48	0.64807	gnf1m00912_a_at	CD48 antigen
GO:0006955	immune response	BP	Lyzs	0.637977	gnf1m03167_s_at	lysozyme
GO:0006955	immune response	BP	Alox5ap	0.636084	gnf1m23283_a_at	arachidonate 5-lipoxygenase activating protein
GO:0006955	immune response	BP	Lyzs	0.629884	gnf1m10525_at	lysozyme
GO:0006955	immune response	BP	Bgn	0.629242	gnf1m00861_a_at	biglycan
GO:0006955	immune response	BP	Cav2	0.614416	gnf1m09288_a_at	caveolin 2
GO:0006955	immune response	BP	Csf1r	0.608055	gnf1m00983_a_at	colony stimulating factor 1 receptor
GO:0045087	innate immune response	BP		0.712187	gnf1m16646_a_at	AXL receptor tyrosine kinase
GO:0045087	innate immune response	BP	Tyrobp	0.712027	gnf1m02906_at	TYRO protein tyrosine kinase binding protein
GO:0045087	innate immune response	BP	Mrc1	0.700427	gnf1m01449_a_at	mannose receptor, C type 1
GO:0045087	innate immune response	BP	Emr1	0.657626	gnf1m15912_a_at	EGF-like module containing, mucin-like, hormone receptor-like sequence 1
GO:0045087	innate immune response	BP	Aebp1	0.652477	gnf1m01990_a_at	AE binding protein 1
GO:0045087	innate immune response	BP	Lyzs	0.646131	gnf1m10525_at	lysozyme
GO:0045087	innate immune response	BP	Timp2	0.632269	gnf1m12546_a_at	tissue inhibitor of metalloproteinase 2
GO:0045087	innate immune response	BP	Lyzs	0.62764	gnf1m03167_s_at	lysozyme
GO:0045087	innate immune response	BP	Efemp1	0.620655	gnf1m08610_a_at	epidermal growth factor-containing fibulin-like extracellular matrix protein 1
GO:0045087	innate immune response	BP	Bgn	0.616704	gnf1m00861_a_at	biglycan
GO:0045087	innate immune response	BP	Ddr2	0.610798	gnf1m24953_a_at	discoidin domain receptor family, member 2
GO:0045087	innate immune response	BP	Tgfbr2	0.590484	gnf1m07444_a_at	transforming growth factor, beta receptor II
GO:0015698	inorganic anion transport	BP		0.779069	gnf1m16646_a_at	AXL receptor tyrosine kinase
GO:0015698	inorganic anion transport	BP	Dpt	0.739889	gnf1m10428_a_at	dermatopontin
GO:0015698	inorganic anion transport	BP	Col6a3	0.728699	gnf1m09751_a_at	procollagen, type VI, alpha 3
GO:0015698	inorganic anion transport	BP	Csf1r	0.678957	gnf1m00983_a_at	colony stimulating factor 1 receptor
GO:0015698	inorganic anion transport	BP	Mrc1	0.67683	gnf1m01449_a_at	mannose receptor, C type 1
GO:0015698	inorganic anion transport	BP	Ptrf	0.631181	gnf1m13344_a_at	polymerase I and transcript release factor
GO:0015698	inorganic anion transport	BP	Stab1	0.616357	gnf1m06275_a_at	stabilin 1
GO:0015698	inorganic anion transport	BP	Rarres2	0.614817	gnf1m07628_a_at	retinoic acid receptor responder (tazarotene induced) 2
GO:0015698	inorganic anion transport	BP	Bgn	0.613674	gnf1m00861_a_at	biglycan
GO:0015698	inorganic anion transport	BP	Acta2	0.611449	gnf1m00127_s_at	actin, alpha 2, smooth muscle, aorta
GO:0015698	inorganic anion transport	BP	Serpinh1	0.60735	gnf1m02087_a_at	serine (or cysteine) peptidase inhibitor, clade H, member 1
GO:0015698	inorganic anion transport	BP	Cav2	0.605251	gnf1m09288_a_at	caveolin 2
GO:0015698	inorganic anion transport	BP	Fcgr3	0.603209	gnf1m02244_a_at	Fc receptor, IgG, low affinity III
GO:0015698	inorganic anion transport	BP	Rras	0.601087	gnf1m01708_a_at	Harvey rat sarcoma oncogene, subgroup R
GO:0015698	inorganic anion transport	BP	Cav1	0.599818	gnf1m13227_a_at	caveolin, caveolae protein 1
GO:0015698	inorganic anion transport	BP	Ppic	0.599379	gnf1m01616_a_at	peptidylprolyl isomerase C
GO:0015698	inorganic anion transport	BP	Emr1	0.596207	gnf1m15912_a_at	EGF-like module containing, mucin-like, hormone receptor-like sequence 1
GO:0015698	inorganic anion transport	BP	Aebp1	0.590976	gnf1m01990_a_at	AE binding protein 1
ING:cit	Integrin Signaling	ING	Ptrf	0.65543	gnf1m13344_a_at	polymerase I and transcript release factor
ING:cit	Integrin Signaling	ING	Lpp	0.640772	gnf1m07789_a_at	LIM domain containing preferred translocation partner in lipoma
ING:cit	Integrin Signaling	ING	Rarres2	0.639973	gnf1m07628_a_at	retinoic acid receptor responder (tazarotene induced) 2
ING:cit	Integrin Signaling	ING	Sparc	0.635423	gnf1m01786_a_at	secreted acidic cysteine rich glycoprotein
ING:cit	Integrin Signaling	ING	Anxa2	0.611873	gnf1m10562_a_at	annexin A2
ING:cit	Integrin Signaling	ING	Emp1	0.596579	gnf1m10078_a_at	epithelial membrane protein 1
GO:0043232	intracellular non-membrane-bound organelle	CC	Klhl10	0.989007	gnf1m04665_a_at	kelch-like 10 (Drosophila)
GO:0043232	intracellular non-membrane-bound organelle	CC	Hspb9	0.988938	gnf1m18731_a_at	heat shock protein, alpha-crystallin-related, B9
GO:0043232	intracellular non-membrane-bound organelle	CC	Gapdhs	0.988843	gnf1m01166_at	glyceraldehyde-3-phosphate dehydrogenase, spermatogenic
GO:0043232	intracellular non-membrane-bound organelle	CC	Dnajb3	0.987837	gnf1m01267_a_at	DnaJ (Hsp40) homolog, subfamily B, member 3
GO:0043232	intracellular non-membrane-bound organelle	CC	Gm77	0.987547	gnf1m32681_at	gene model 77, (NCBI)
GO:0043232	intracellular non-membrane-bound organelle	CC	Oaz3	0.987432	gnf1m03516_a_at	ornithine decarboxylase antizyme 3
GO:0043232	intracellular non-membrane-bound organelle	CC	4921507P07Rik	0.986572	gnf1m05185_a_at	RIKEN cDNA 4921507P07 gene
GO:0043232	intracellular non-membrane-bound organelle	CC	Crisp2	0.985394	gnf1m01883_a_at	cysteine-rich secretory protein 2
GO:0043232	intracellular non-membrane-bound organelle	CC	Iqcf3	0.984824	gnf1m05036_a_at	IQ motif containing F3
GO:0043232	intracellular non-membrane-bound organelle	CC	Pgk2	0.984765	gnf1m05640_a_at	phosphoglycerate kinase 2
GO:0043232	intracellular non-membrane-bound organelle	CC	Hmgb4	0.984237	gnf1m05108_a_at	high-mobility group box 4
GO:0043232	intracellular non-membrane-bound organelle	CC	Odf1	0.982624	gnf1m01533_a_at	outer dense fiber of sperm tails 1
GO:0043232	intracellular non-membrane-bound organelle	CC	Odf2	0.981564	gnf1m03186_a_at	outer dense fiber of sperm tails 2
GO:0043232	intracellular non-membrane-bound organelle	CC	Tsga8	0.981482	gnf1m04179_a_at	testis specific gene A8
GO:0043232	intracellular non-membrane-bound organelle	CC	Cox8c	0.978577	gnf1m30974_a_at	cytochrome c oxidase, subunit VIIIc
GO:0043232	intracellular non-membrane-bound organelle	CC	1700027A15Rik	0.978254	gnf1m31099_a_at	RIKEN cDNA 1700027A15 gene
GO:0043232	intracellular non-membrane-bound organelle	CC	1700001F04Rik	0.97529	gnf1m16162_a_at	RIKEN cDNA 1700001F04 gene
GO:0043232	intracellular non-membrane-bound organelle	CC	1700029H14Rik	0.970657	gnf1m04609_a_at	RIKEN cDNA 1700029H14 gene
GO:0043232	intracellular non-membrane-bound organelle	CC	4933411K16Rik	0.970371	gnf1m13309_a_at	RIKEN cDNA 4933411K16 gene
GO:0043232	intracellular non-membrane-bound organelle	CC	Gsg1	0.969779	gnf1m02317_a_at	germ cell-specific gene 1
GO:0043232	intracellular non-membrane-bound organelle	CC	1700016H13Rik	0.967238	gnf1m14497_at	RIKEN cDNA 1700016H13 gene
GO:0043232	intracellular non-membrane-bound organelle	CC	4921510H08Rik	0.96532	gnf1m04663_a_at	RIKEN cDNA 4921510H08 gene
GO:0043232	intracellular non-membrane-bound organelle	CC	Ldhc	0.96255	gnf1m11104_a_at	lactate dehydrogenase C
GO:0043232	intracellular non-membrane-bound organelle	CC	1700034E13Rik	0.962299	gnf1m16786_at	RIKEN cDNA 1700034E13 gene
GO:0043232	intracellular non-membrane-bound organelle	CC	1700019M22Rik	0.961826	gnf1m05113_a_at	RIKEN cDNA 1700019M22 gene
GO:0043232	intracellular non-membrane-bound organelle	CC	Tulp2	0.959139	gnf1m13089_a_at	tubby-like protein 2
GO:0043232	intracellular non-membrane-bound organelle	CC	Ggnbp1	0.951918	gnf1m29482_a_at	gametogenetin binding protein 1
GO:0043232	intracellular non-membrane-bound organelle	CC	Mael	0.891095	gnf1m08598_a_at	maelstrom homolog (Drosophila)
GO:0043232	intracellular non-membrane-bound organelle	CC	1700012A16Rik	0.844953	gnf1m29413_a_at	RIKEN cDNA 1700012A16 gene
GO:0043232	intracellular non-membrane-bound organelle	CC	4931407G18Rik	0.817614	gnf1m18469_a_at	RIKEN cDNA 4931407G18 gene
GO:0043232	intracellular non-membrane-bound organelle	CC	Spa17	0.770236	gnf1m02810_a_at	sperm autoantigenic protein 17
GO:0043232	intracellular non-membrane-bound organelle	CC	2610318N02Rik	0.716063	gnf1m30192_a_at	RIKEN cDNA 2610318N02 gene
GO:0043232	intracellular non-membrane-bound organelle	CC	Dkkl1	0.614753	gnf1m10532_a_at	dickkopf-like 1
GO:0043232	intracellular non-membrane-bound organelle	CC	Hspa4l	0.606572	gnf1m02600_s_at	heat shock protein 4 like
GO:0043232	intracellular non-membrane-bound organelle	CC	Aqp11	0.593295	gnf1m00465_a_at	aquaporin 11
GO:0043232	intracellular non-membrane-bound organelle	CC	2310007A19Rik	0.590646	gnf1m04566_a_at	RIKEN cDNA 2310007A19 gene
GO:0044446	intracellular organelle part	CC	Atp5o	0.878379	gnf1m09203_s_at	ATP synthase, H+ transporting, mitochondrial F1 complex, O subunit
GO:0044446	intracellular organelle part	CC	Ndufs2	0.861027	gnf1m07261_a_at	NADH dehydrogenase (ubiquinone) Fe-S protein 2
GO:0044446	intracellular organelle part	CC	Atp5k	0.856301	gnf1m30137_s_at	ATP synthase, H+ transporting, mitochondrial F1F0 complex, subunit e
GO:0044446	intracellular organelle part	CC	Aco2	0.840504	gnf1m05918_a_at	aconitase 2, mitochondrial
GO:0044446	intracellular organelle part	CC	Idh3g	0.772968	gnf1m01276_a_at	isocitrate dehydrogenase 3 (NAD+), gamma
GO:0044446	intracellular organelle part	CC	Acadvl	0.679667	gnf1m03550_a_at	acyl-Coenzyme A dehydrogenase, very long chain
GO:0044446	intracellular organelle part	CC	Dlst	0.654115	gnf1m07495_a_at	dihydrolipoamide S-succinyltransferase (E2 component of 2-oxo-glutarate complex)
GO:0044446	intracellular organelle part	CC	Ech1	0.614878	gnf1m03471_a_at	enoyl coenzyme A hydratase 1, peroxisomal
GO:0044446	intracellular organelle part	CC	Coq9	0.597968	gnf1m16262_a_at	coenzyme Q9 homolog (yeast)
GO:0006811	ion transport	BP	Csf1r	0.678957	gnf1m00983_a_at	colony stimulating factor 1 receptor
GO:0006811	ion transport	BP	Fcgr3	0.603209	gnf1m02244_a_at	Fc receptor, IgG, low affinity III
GO:0005506	iron ion binding	MF	Ndufb5	0.932715	gnf1m04473_a_at	NADH dehydrogenase (ubiquinone) 1 beta subcomplex, 5
GO:0005506	iron ion binding	MF	Ndufs3	0.92301	gnf1m29977_a_at	NADH dehydrogenase (ubiquinone) Fe-S protein 3
GO:0005506	iron ion binding	MF	Atp5o	0.920106	gnf1m09203_s_at	ATP synthase, H+ transporting, mitochondrial F1 complex, O subunit
GO:0005506	iron ion binding	MF	Ndufb9	0.896529	gnf1m10406_a_at	NADH dehydrogenase (ubiquinone) 1 beta subcomplex, 9
GO:0005506	iron ion binding	MF	Uqcrc1	0.892635	gnf1m00764_a_at	ubiquinol-cytochrome c reductase core protein 1
GO:0005506	iron ion binding	MF	Ugt2b36	0.891896	gnf1m28772_at	UDP glucuronosyltransferase 2 family, polypeptide B36
GO:0005506	iron ion binding	MF	Ndufa9	0.881183	gnf1m04489_a_at	NADH dehydrogenase (ubiquinone) 1 alpha subcomplex, 9
GO:0005506	iron ion binding	MF	Atp5k	0.876225	gnf1m30137_s_at	ATP synthase, H+ transporting, mitochondrial F1F0 complex, subunit e
GO:0005506	iron ion binding	MF	Cox7b	0.859042	gnf1m04504_s_at	cytochrome c oxidase subunit VIIb
GO:0005506	iron ion binding	MF	Atp5d	0.853963	gnf1m04470_a_at	ATP synthase, H+ transporting, mitochondrial F1 complex, delta subunit
GO:0005506	iron ion binding	MF	Atp5a1	0.853254	gnf1m00838_a_at	ATP synthase, H+ transporting, mitochondrial F1 complex, alpha subunit, isoform 1
GO:0005506	iron ion binding	MF	Pzp	0.851924	gnf1m00766_a_at	pregnancy zone protein
GO:0005506	iron ion binding	MF	Atp5b	0.850158	gnf1m03473_a_at	ATP synthase, H+ transporting mitochondrial F1 complex, beta subunit
GO:0005506	iron ion binding	MF	Atp5j2	0.848455	gnf1m03972_x_at	ATP synthase, H+ transporting, mitochondrial F0 complex, subunit f, isoform 2
GO:0005506	iron ion binding	MF	Plg	0.841205	gnf1m01597_a_at	plasminogen
GO:0005506	iron ion binding	MF	2810007J24Rik	0.840272	gnf1m07735_a_at	RIKEN cDNA 2810007J24 gene
GO:0005506	iron ion binding	MF	Ahsg	0.839577	gnf1m03100_a_at	alpha-2-HS-glycoprotein
GO:0005506	iron ion binding	MF	Ambp	0.839548	gnf1m00805_a_at	alpha 1 microglobulin/bikunin
GO:0005506	iron ion binding	MF	Es31	0.838905	gnf1m06340_s_at	esterase 31
GO:0005506	iron ion binding	MF	Akr1c6	0.831311	gnf1m05568_a_at	aldo-keto reductase family 1, member C6
GO:0005506	iron ion binding	MF	Ndufa8	0.824993	gnf1m10083_a_at	NADH dehydrogenase (ubiquinone) 1 alpha subcomplex, 8
GO:0005506	iron ion binding	MF	Idh3g	0.820691	gnf1m01276_a_at	isocitrate dehydrogenase 3 (NAD+), gamma
GO:0005506	iron ion binding	MF	Cps1	0.799739	gnf1m30676_a_at	carbamoyl-phosphate synthetase 1
GO:0005506	iron ion binding	MF	Suclg1	0.796622	gnf1m03834_a_at	succinate-CoA ligase, GDP-forming, alpha subunit
GO:0005506	iron ion binding	MF	Apoh	0.794077	gnf1m03107_a_at	apolipoprotein H
GO:0005506	iron ion binding	MF	Mat1a	0.776836	gnf1m09228_a_at	methionine adenosyltransferase I, alpha
GO:0005506	iron ion binding	MF	Mtch2	0.775319	gnf1m09960_s_at	mitochondrial carrier homolog 2 (C. elegans)
GO:0005506	iron ion binding	MF	Rdh7	0.761254	gnf1m03576_a_at	retinol dehydrogenase 7
GO:0005506	iron ion binding	MF	Bhmt	0.76107	gnf1m00290_a_at	betaine-homocysteine methyltransferase
GO:0005506	iron ion binding	MF	Serpina3k	0.760745	gnf1m23137_s_at	serine (or cysteine) peptidase inhibitor, clade A, member 3K
GO:0005506	iron ion binding	MF	Uox	0.745936	gnf1m01913_a_at	urate oxidase
GO:0005506	iron ion binding	MF	C9	0.73946	gnf1m03115_at	complement component 9
GO:0005506	iron ion binding	MF	Apoa2	0.739336	gnf1m03106_a_at	apolipoprotein A-II
GO:0005506	iron ion binding	MF	Aldob	0.731149	gnf1m10903_a_at	aldolase 2, B isoform
GO:0005506	iron ion binding	MF	Mup3	0.730904	gnf1m28629_a_at	major urinary protein 3
GO:0005506	iron ion binding	MF	Mrpl12	0.723974	gnf1m05135_a_at	mitochondrial ribosomal protein L12
GO:0005506	iron ion binding	MF	BC089597	0.719645	gnf1m06502_a_at	cDNA sequence BC089597
GO:0005506	iron ion binding	MF	Apoc3	0.718488	gnf1m04260_a_at	apolipoprotein C-III
GO:0005506	iron ion binding	MF	1700013L23Rik	0.710664	gnf1m16098_a_at	RIKEN cDNA 1700013L23 gene
GO:0005506	iron ion binding	MF	Chchd3	0.709393	gnf1m08892_a_at	coiled-coil-helix-coiled-coil-helix domain containing 3
GO:0005506	iron ion binding	MF	Es1	0.704889	gnf1m01089_a_at	esterase 1
GO:0005506	iron ion binding	MF	Dlst	0.703787	gnf1m07495_a_at	dihydrolipoamide S-succinyltransferase (E2 component of 2-oxo-glutarate complex)
GO:0005506	iron ion binding	MF	Acadvl	0.702449	gnf1m03550_a_at	acyl-Coenzyme A dehydrogenase, very long chain
GO:0005506	iron ion binding	MF	Tat	0.701515	gnf1m06740_a_at	tyrosine aminotransferase
GO:0005506	iron ion binding	MF	Fabp1	0.672883	gnf1m03564_a_at	fatty acid binding protein 1, liver
GO:0005506	iron ion binding	MF	Mug1	0.666078	gnf1m01463_s_at	murinoglobulin 1
GO:0005506	iron ion binding	MF	BC024386	0.658384	gnf1m17896_a_at	cDNA sequence BC023486
GO:0005506	iron ion binding	MF	Mettl7b	0.650752	gnf1m05212_a_at	methyltransferase like 7B
GO:0005506	iron ion binding	MF	Cox6a1	0.645645	gnf1m00291_s_at	cytochrome c oxidase, subunit VI a, polypeptide 1
GO:0005506	iron ion binding	MF	Timm10	0.644414	gnf1m03340_a_at	translocase of inner mitochondrial membrane 10 homolog (yeast)
GO:0005506	iron ion binding	MF	Ech1	0.642338	gnf1m03471_a_at	enoyl coenzyme A hydratase 1, peroxisomal
GO:0005506	iron ion binding	MF	Ugt2b5	0.638322	gnf1m01909_s_at	UDP glucuronosyltransferase 2 family, polypeptide B5
GO:0005506	iron ion binding	MF	Coq9	0.637202	gnf1m16262_a_at	coenzyme Q9 homolog (yeast)
GO:0005506	iron ion binding	MF	F2	0.62751	gnf1m02235_a_at	coagulation factor II
GO:0005506	iron ion binding	MF	Hamp1	0.626345	gnf1m05713_a_at	hepcidin antimicrobial peptide 1
GO:0005506	iron ion binding	MF	Fgb	0.619103	gnf1m29867_a_at	fibrinogen, B beta polypeptide
GO:0005506	iron ion binding	MF	Hamp2	0.607336	gnf1m05714_s_at	hepcidin antimicrobial peptide 2
GO:0005506	iron ion binding	MF	Kng1	0.604753	gnf1m11082_a_at	kininogen 1
GO:0005506	iron ion binding	MF	Fh1	0.59592	gnf1m29220_a_at	fumarate hydratase 1
GO:0051536	iron-sulfur cluster binding	MF	Ndufb5	0.936789	gnf1m04473_a_at	NADH dehydrogenase (ubiquinone) 1 beta subcomplex, 5
GO:0051536	iron-sulfur cluster binding	MF	Cyc1	0.930106	gnf1m04592_a_at	cytochrome c-1
GO:0051536	iron-sulfur cluster binding	MF	Atp5o	0.910461	gnf1m09203_s_at	ATP synthase, H+ transporting, mitochondrial F1 complex, O subunit
GO:0051536	iron-sulfur cluster binding	MF	Uqcrc1	0.889597	gnf1m00764_a_at	ubiquinol-cytochrome c reductase core protein 1
GO:0051536	iron-sulfur cluster binding	MF	Ndufa9	0.887048	gnf1m04489_a_at	NADH dehydrogenase (ubiquinone) 1 alpha subcomplex, 9
GO:0051536	iron-sulfur cluster binding	MF	Atp5k	0.883994	gnf1m30137_s_at	ATP synthase, H+ transporting, mitochondrial F1F0 complex, subunit e
GO:0051536	iron-sulfur cluster binding	MF	Sdhd	0.858481	gnf1m00021_a_at	succinate dehydrogenase complex, subunit D, integral membrane protein
GO:0051536	iron-sulfur cluster binding	MF	Atp5d	0.854271	gnf1m04470_a_at	ATP synthase, H+ transporting, mitochondrial F1 complex, delta subunit
GO:0051536	iron-sulfur cluster binding	MF	Atp5a1	0.853254	gnf1m00838_a_at	ATP synthase, H+ transporting, mitochondrial F1 complex, alpha subunit, isoform 1
GO:0051536	iron-sulfur cluster binding	MF	Atp5j2	0.853014	gnf1m03972_x_at	ATP synthase, H+ transporting, mitochondrial F0 complex, subunit f, isoform 2
GO:0051536	iron-sulfur cluster binding	MF	Cox7b	0.847323	gnf1m04504_s_at	cytochrome c oxidase subunit VIIb
GO:0051536	iron-sulfur cluster binding	MF	Atp5b	0.836449	gnf1m03473_a_at	ATP synthase, H+ transporting mitochondrial F1 complex, beta subunit
GO:0051536	iron-sulfur cluster binding	MF	Idh3g	0.827624	gnf1m01276_a_at	isocitrate dehydrogenase 3 (NAD+), gamma
GO:0051536	iron-sulfur cluster binding	MF	Suclg1	0.784459	gnf1m03834_a_at	succinate-CoA ligase, GDP-forming, alpha subunit
GO:0051536	iron-sulfur cluster binding	MF	Mtch2	0.775319	gnf1m09960_s_at	mitochondrial carrier homolog 2 (C. elegans)
GO:0051536	iron-sulfur cluster binding	MF	Cox5a	0.736206	gnf1m10850_a_at	cytochrome c oxidase, subunit Va
GO:0051536	iron-sulfur cluster binding	MF	Mrpl12	0.723974	gnf1m05135_a_at	mitochondrial ribosomal protein L12
GO:0051536	iron-sulfur cluster binding	MF	Acadvl	0.7191	gnf1m03550_a_at	acyl-Coenzyme A dehydrogenase, very long chain
GO:0051536	iron-sulfur cluster binding	MF	Chchd3	0.709393	gnf1m08892_a_at	coiled-coil-helix-coiled-coil-helix domain containing 3
GO:0051536	iron-sulfur cluster binding	MF	Dlst	0.691698	gnf1m07495_a_at	dihydrolipoamide S-succinyltransferase (E2 component of 2-oxo-glutarate complex)
GO:0051536	iron-sulfur cluster binding	MF	Coq9	0.654737	gnf1m16262_a_at	coenzyme Q9 homolog (yeast)
GO:0051536	iron-sulfur cluster binding	MF	Ech1	0.654067	gnf1m03471_a_at	enoyl coenzyme A hydratase 1, peroxisomal
GO:0051536	iron-sulfur cluster binding	MF	Timm10	0.630086	gnf1m03340_a_at	translocase of inner mitochondrial membrane 10 homolog (yeast)
GO:0051536	iron-sulfur cluster binding	MF	Cox6a1	0.626239	gnf1m00291_s_at	cytochrome c oxidase, subunit VI a, polypeptide 1
GO:0051536	iron-sulfur cluster binding	MF	2700089E24Rik	0.612432	gnf1m23009_at	RIKEN cDNA 2700089E24 gene
mmu00591	Linoleic acid metabolism - Mus musculus (mouse)	KEGG	Cps1	0.976743	gnf1m30676_a_at	carbamoyl-phosphate synthetase 1
mmu00591	Linoleic acid metabolism - Mus musculus (mouse)	KEGG	Fabp1	0.91823	gnf1m03564_a_at	fatty acid binding protein 1, liver
mmu00591	Linoleic acid metabolism - Mus musculus (mouse)	KEGG	Rdh7	0.911617	gnf1m03576_a_at	retinol dehydrogenase 7
mmu00591	Linoleic acid metabolism - Mus musculus (mouse)	KEGG	Ugt2b36	0.891896	gnf1m28772_at	UDP glucuronosyltransferase 2 family, polypeptide B36
mmu00591	Linoleic acid metabolism - Mus musculus (mouse)	KEGG	2310016F22Rik	0.872156	gnf1m09539_a_at	RIKEN cDNA 2310016F22 gene
mmu00591	Linoleic acid metabolism - Mus musculus (mouse)	KEGG	Hpxn	0.747374	gnf1m03553_a_at	hemopexin
mmu00591	Linoleic acid metabolism - Mus musculus (mouse)	KEGG	Plg	0.743758	gnf1m01597_a_at	plasminogen
mmu00591	Linoleic acid metabolism - Mus musculus (mouse)	KEGG	Ambp	0.742022	gnf1m00805_a_at	alpha 1 microglobulin/bikunin
mmu00591	Linoleic acid metabolism - Mus musculus (mouse)	KEGG	Ahsg	0.741375	gnf1m03100_a_at	alpha-2-HS-glycoprotein
mmu00591	Linoleic acid metabolism - Mus musculus (mouse)	KEGG	Es31	0.73968	gnf1m06340_s_at	esterase 31
mmu00591	Linoleic acid metabolism - Mus musculus (mouse)	KEGG	Aldob	0.732434	gnf1m10903_a_at	aldolase 2, B isoform
mmu00591	Linoleic acid metabolism - Mus musculus (mouse)	KEGG	Es1	0.704889	gnf1m01089_a_at	esterase 1
mmu00591	Linoleic acid metabolism - Mus musculus (mouse)	KEGG	Tat	0.701515	gnf1m06740_a_at	tyrosine aminotransferase
mmu00591	Linoleic acid metabolism - Mus musculus (mouse)	KEGG	Apoh	0.701364	gnf1m03107_a_at	apolipoprotein H
mmu00591	Linoleic acid metabolism - Mus musculus (mouse)	KEGG	Pzp	0.680562	gnf1m00766_a_at	pregnancy zone protein
mmu00591	Linoleic acid metabolism - Mus musculus (mouse)	KEGG	Mat1a	0.678978	gnf1m09228_a_at	methionine adenosyltransferase I, alpha
mmu00591	Linoleic acid metabolism - Mus musculus (mouse)	KEGG	1700013L23Rik	0.675527	gnf1m16098_a_at	RIKEN cDNA 1700013L23 gene
mmu00591	Linoleic acid metabolism - Mus musculus (mouse)	KEGG	Bhmt	0.672706	gnf1m00290_a_at	betaine-homocysteine methyltransferase
mmu00591	Linoleic acid metabolism - Mus musculus (mouse)	KEGG	Uox	0.671351	gnf1m01913_a_at	urate oxidase
mmu00591	Linoleic acid metabolism - Mus musculus (mouse)	KEGG	Mug1	0.666078	gnf1m01463_s_at	murinoglobulin 1
mmu00591	Linoleic acid metabolism - Mus musculus (mouse)	KEGG	Apoa2	0.656563	gnf1m03106_a_at	apolipoprotein A-II
mmu00591	Linoleic acid metabolism - Mus musculus (mouse)	KEGG	Mup3	0.654731	gnf1m28629_a_at	major urinary protein 3
mmu00591	Linoleic acid metabolism - Mus musculus (mouse)	KEGG	Hamp1	0.626345	gnf1m05713_a_at	hepcidin antimicrobial peptide 1
mmu00591	Linoleic acid metabolism - Mus musculus (mouse)	KEGG	Ugt2b5	0.618669	gnf1m01909_s_at	UDP glucuronosyltransferase 2 family, polypeptide B5
mmu00591	Linoleic acid metabolism - Mus musculus (mouse)	KEGG	Apoa1	0.597964	gnf1m02023_a_at	apolipoprotein A-I
GO:0008289	lipid binding	MF	Agmat	0.757137	gnf1m29692_a_at	agmatine ureohydrolase (agmatinase)
GO:0008289	lipid binding	MF	Ahsg	0.715935	gnf1m03100_a_at	alpha-2-HS-glycoprotein
GO:0008289	lipid binding	MF	Fgb	0.712136	gnf1m29867_a_at	fibrinogen, B beta polypeptide
GO:0008289	lipid binding	MF	Akr1c6	0.707956	gnf1m05568_a_at	aldo-keto reductase family 1, member C6
GO:0008289	lipid binding	MF	Es31	0.704158	gnf1m06340_s_at	esterase 31
GO:0008289	lipid binding	MF	Hpxn	0.702644	gnf1m03553_a_at	hemopexin
GO:0008289	lipid binding	MF	Ambp	0.70104	gnf1m00805_a_at	alpha 1 microglobulin/bikunin
GO:0008289	lipid binding	MF	Rdh7	0.700675	gnf1m03576_a_at	retinol dehydrogenase 7
GO:0008289	lipid binding	MF	Cps1	0.698956	gnf1m30676_a_at	carbamoyl-phosphate synthetase 1
GO:0008289	lipid binding	MF	Plg	0.697192	gnf1m01597_a_at	plasminogen
GO:0008289	lipid binding	MF	2810007J24Rik	0.693525	gnf1m07735_a_at	RIKEN cDNA 2810007J24 gene
GO:0008289	lipid binding	MF	Pzp	0.68793	gnf1m00766_a_at	pregnancy zone protein
GO:0008289	lipid binding	MF	Es1	0.683583	gnf1m01089_a_at	esterase 1
GO:0008289	lipid binding	MF	Saa4	0.675865	gnf1m10714_a_at	serum amyloid A 4
GO:0008289	lipid binding	MF	Tat	0.669837	gnf1m06740_a_at	tyrosine aminotransferase
GO:0008289	lipid binding	MF	Apoh	0.666924	gnf1m03107_a_at	apolipoprotein H
GO:0008289	lipid binding	MF	Cyp3a11	0.656563	gnf1m00257_a_at	cytochrome P450, family 3, subfamily a, polypeptide 11
GO:0008289	lipid binding	MF	Bhmt	0.653439	gnf1m00290_a_at	betaine-homocysteine methyltransferase
GO:0008289	lipid binding	MF	Mat1a	0.629264	gnf1m09228_a_at	methionine adenosyltransferase I, alpha
GO:0008289	lipid binding	MF	BC089597	0.628828	gnf1m06502_a_at	cDNA sequence BC089597
GO:0008289	lipid binding	MF	Mup3	0.628184	gnf1m28629_a_at	major urinary protein 3
GO:0005764	lysosome	CC	Ptprc	0.784015	gnf1m02695_a_at	protein tyrosine phosphatase, receptor type, C
GO:0005764	lysosome	CC	Mpeg1	0.741213	gnf1m16603_a_at	macrophage expressed gene 1
GO:0005764	lysosome	CC	Tyrobp	0.688074	gnf1m02906_at	TYRO protein tyrosine kinase binding protein
GO:0005764	lysosome	CC	Ifngr1	0.679824	gnf1m02405_a_at	interferon gamma receptor 1
GO:0005764	lysosome	CC	Cyba	0.671747	gnf1m00996_a_at	cytochrome b-245, alpha polypeptide
GO:0005764	lysosome	CC	Parp9	0.670618	gnf1m05558_a_at	poly (ADP-ribose) polymerase family, member 9
GO:0005764	lysosome	CC	Emr1	0.654164	gnf1m15912_a_at	EGF-like module containing, mucin-like, hormone receptor-like sequence 1
GO:0005764	lysosome	CC	H2-Ab1	0.64927	gnf1m11615_s_at	histocompatibility 2, class II antigen A, beta 1
GO:0005764	lysosome	CC	Lsp1	0.642972	gnf1m03663_a_at	lymphocyte specific 1
GO:0005764	lysosome	CC	Lrrc33	0.623891	gnf1m12927_a_at	leucine rich repeat containing 33
GO:0005764	lysosome	CC	Fth1	0.620919	gnf1m00187_a_at	ferritin heavy chain 1
GO:0005764	lysosome	CC	Gbp2	0.619809	gnf1m02276_a_at	guanylate nucleotide binding protein 2
GO:0005764	lysosome	CC	Cd274	0.617203	gnf1m04175_a_at	CD274 antigen
GO:0005764	lysosome	CC	Lyzs	0.604733	gnf1m10525_at	lysozyme
GO:0005764	lysosome	CC	Cd48	0.599753	gnf1m00912_a_at	CD48 antigen
GO:0005764	lysosome	CC	Fcer1g	0.591345	gnf1m10845_a_at	Fc receptor, IgE, high affinity I, gamma polypeptide
GO:0006092	main pathways of carbohydrate metabolism	BP	Atp5a1	0.788196	gnf1m00838_a_at	ATP synthase, H+ transporting, mitochondrial F1 complex, alpha subunit, isoform 1
GO:0006092	main pathways of carbohydrate metabolism	BP	Atp5b	0.781429	gnf1m03473_a_at	ATP synthase, H+ transporting mitochondrial F1 complex, beta subunit
GO:0006092	main pathways of carbohydrate metabolism	BP	Ndufs1	0.770765	gnf1m06544_a_at	NADH dehydrogenase (ubiquinone) Fe-S protein 1
GO:0006092	main pathways of carbohydrate metabolism	BP	Uqcrfs1	0.735733	gnf1m04655_a_at	ubiquinol-cytochrome c reductase, Rieske iron-sulfur polypeptide 1
GO:0006092	main pathways of carbohydrate metabolism	BP	Tufm	0.730633	gnf1m10136_a_at	Tu translation elongation factor, mitochondrial
GO:0006092	main pathways of carbohydrate metabolism	BP	Ndufa9	0.722276	gnf1m04489_a_at	NADH dehydrogenase (ubiquinone) 1 alpha subcomplex, 9
GO:0006092	main pathways of carbohydrate metabolism	BP	Cyc1	0.704651	gnf1m04592_a_at	cytochrome c-1
GO:0006092	main pathways of carbohydrate metabolism	BP	Dld	0.694534	gnf1m01031_a_at	dihydrolipoamide dehydrogenase
GO:0006092	main pathways of carbohydrate metabolism	BP	Cox5a	0.686656	gnf1m10850_a_at	cytochrome c oxidase, subunit Va
GO:0006092	main pathways of carbohydrate metabolism	BP	Atp5k	0.668136	gnf1m30137_s_at	ATP synthase, H+ transporting, mitochondrial F1F0 complex, subunit e
GO:0006092	main pathways of carbohydrate metabolism	BP	Timm17a	0.664136	gnf1m31213_s_at	translocase of inner mitochondrial membrane 17a
GO:0006092	main pathways of carbohydrate metabolism	BP	Atp5o	0.656828	gnf1m09203_s_at	ATP synthase, H+ transporting, mitochondrial F1 complex, O subunit
GO:0006092	main pathways of carbohydrate metabolism	BP	Ndufv1	0.650292	gnf1m06025_a_at	NADH dehydrogenase (ubiquinone) flavoprotein 1
GO:0006092	main pathways of carbohydrate metabolism	BP	Mtch2	0.641748	gnf1m09960_s_at	mitochondrial carrier homolog 2 (C. elegans)
GO:0006092	main pathways of carbohydrate metabolism	BP	Atp5d	0.639177	gnf1m04470_a_at	ATP synthase, H+ transporting, mitochondrial F1 complex, delta subunit
GO:0006092	main pathways of carbohydrate metabolism	BP	Chchd2	0.638963	gnf1m09175_s_at	coiled-coil-helix-coiled-coil-helix domain containing 2
GO:0006092	main pathways of carbohydrate metabolism	BP	Acadm	0.634962	gnf1m09802_s_at	acetyl-Coenzyme A dehydrogenase, medium chain
GO:0006092	main pathways of carbohydrate metabolism	BP	Decr1	0.620939	gnf1m11199_s_at	2,4-dienoyl CoA reductase 1, mitochondrial
GO:0006092	main pathways of carbohydrate metabolism	BP	Ndufs7	0.613841	gnf1m05427_a_at	NADH dehydrogenase (ubiquinone) Fe-S protein 7
GO:0006092	main pathways of carbohydrate metabolism	BP	2310016A09Rik	0.605252	gnf1m09819_a_at	RIKEN cDNA 2310016A09 gene
GO:0006092	main pathways of carbohydrate metabolism	BP	Acads	0.603891	gnf1m00771_a_at	acyl-Coenzyme A dehydrogenase, short chain
GO:0006092	main pathways of carbohydrate metabolism	BP	Uqcrc1	0.600179	gnf1m00764_a_at	ubiquinol-cytochrome c reductase core protein 1
GO:0005624	membrane fraction	CC	Cps1	0.928811	gnf1m30676_a_at	carbamoyl-phosphate synthetase 1
GO:0005624	membrane fraction	CC	Fabp1	0.880778	gnf1m03564_a_at	fatty acid binding protein 1, liver
GO:0005624	membrane fraction	CC	Ugt2b36	0.862585	gnf1m28772_at	UDP glucuronosyltransferase 2 family, polypeptide B36
GO:0005624	membrane fraction	CC	Pzp	0.770929	gnf1m00766_a_at	pregnancy zone protein
GO:0005624	membrane fraction	CC	Hpxn	0.761254	gnf1m03553_a_at	hemopexin
GO:0005624	membrane fraction	CC	Ahsg	0.759835	gnf1m03100_a_at	alpha-2-HS-glycoprotein
GO:0005624	membrane fraction	CC	Plg	0.758251	gnf1m01597_a_at	plasminogen
GO:0005624	membrane fraction	CC	2810007J24Rik	0.757863	gnf1m07735_a_at	RIKEN cDNA 2810007J24 gene
GO:0005624	membrane fraction	CC	Es31	0.75659	gnf1m06340_s_at	esterase 31
GO:0005624	membrane fraction	CC	Ambp	0.755248	gnf1m00805_a_at	alpha 1 microglobulin/bikunin
GO:0005624	membrane fraction	CC	Akr1c6	0.745438	gnf1m05568_a_at	aldo-keto reductase family 1, member C6
GO:0005624	membrane fraction	CC	Aldob	0.732434	gnf1m10903_a_at	aldolase 2, B isoform
GO:0005624	membrane fraction	CC	Apoh	0.712549	gnf1m03107_a_at	apolipoprotein H
GO:0005624	membrane fraction	CC	Mat1a	0.704054	gnf1m09228_a_at	methionine adenosyltransferase I, alpha
GO:0005624	membrane fraction	CC	Tat	0.701515	gnf1m06740_a_at	tyrosine aminotransferase
GO:0005624	membrane fraction	CC	Serpina3k	0.68487	gnf1m23137_s_at	serine (or cysteine) peptidase inhibitor, clade A, member 3K
GO:0005624	membrane fraction	CC	Bhmt	0.679745	gnf1m00290_a_at	betaine-homocysteine methyltransferase
GO:0005624	membrane fraction	CC	Uox	0.675524	gnf1m01913_a_at	urate oxidase
GO:0005624	membrane fraction	CC	BC089597	0.672597	gnf1m06502_a_at	cDNA sequence BC089597
GO:0005624	membrane fraction	CC	Es1	0.667105	gnf1m01089_a_at	esterase 1
GO:0005624	membrane fraction	CC	Apoa2	0.658031	gnf1m03106_a_at	apolipoprotein A-II
GO:0005624	membrane fraction	CC	Mup3	0.654731	gnf1m28629_a_at	major urinary protein 3
GO:0005624	membrane fraction	CC	Mettl7b	0.650752	gnf1m05212_a_at	methyltransferase like 7B
GO:0005624	membrane fraction	CC	Mug1	0.638192	gnf1m01463_s_at	murinoglobulin 1
GO:0005624	membrane fraction	CC	Apoa1	0.597964	gnf1m02023_a_at	apolipoprotein A-I
mmu00980	Metabolism of xenobiotics by cytochrome P450 - Mus musculus (mouse)	KEGG	Cps1	0.976743	gnf1m30676_a_at	carbamoyl-phosphate synthetase 1
mmu00980	Metabolism of xenobiotics by cytochrome P450 - Mus musculus (mouse)	KEGG	Fabp1	0.91823	gnf1m03564_a_at	fatty acid binding protein 1, liver
mmu00980	Metabolism of xenobiotics by cytochrome P450 - Mus musculus (mouse)	KEGG	Rdh7	0.911617	gnf1m03576_a_at	retinol dehydrogenase 7
mmu00980	Metabolism of xenobiotics by cytochrome P450 - Mus musculus (mouse)	KEGG	Dpyd	0.876482	gnf1m00425_a_at	dihydropyrimidine dehydrogenase
mmu00980	Metabolism of xenobiotics by cytochrome P450 - Mus musculus (mouse)	KEGG	Ugt2b36	0.862585	gnf1m28772_at	UDP glucuronosyltransferase 2 family, polypeptide B36
mmu00980	Metabolism of xenobiotics by cytochrome P450 - Mus musculus (mouse)	KEGG	Aldob	0.747684	gnf1m10903_a_at	aldolase 2, B isoform
mmu00980	Metabolism of xenobiotics by cytochrome P450 - Mus musculus (mouse)	KEGG	Tat	0.701515	gnf1m06740_a_at	tyrosine aminotransferase
mmu00980	Metabolism of xenobiotics by cytochrome P450 - Mus musculus (mouse)	KEGG	Hpxn	0.700502	gnf1m03553_a_at	hemopexin
mmu00980	Metabolism of xenobiotics by cytochrome P450 - Mus musculus (mouse)	KEGG	Es31	0.697202	gnf1m06340_s_at	esterase 31
mmu00980	Metabolism of xenobiotics by cytochrome P450 - Mus musculus (mouse)	KEGG	Plg	0.696538	gnf1m01597_a_at	plasminogen
mmu00980	Metabolism of xenobiotics by cytochrome P450 - Mus musculus (mouse)	KEGG	Ahsg	0.694569	gnf1m03100_a_at	alpha-2-HS-glycoprotein
mmu00980	Metabolism of xenobiotics by cytochrome P450 - Mus musculus (mouse)	KEGG	Ambp	0.694438	gnf1m00805_a_at	alpha 1 microglobulin/bikunin
mmu00980	Metabolism of xenobiotics by cytochrome P450 - Mus musculus (mouse)	KEGG	Akr1c6	0.691444	gnf1m05568_a_at	aldo-keto reductase family 1, member C6
mmu00980	Metabolism of xenobiotics by cytochrome P450 - Mus musculus (mouse)	KEGG	Pzp	0.680562	gnf1m00766_a_at	pregnancy zone protein
mmu00980	Metabolism of xenobiotics by cytochrome P450 - Mus musculus (mouse)	KEGG	1700013L23Rik	0.675527	gnf1m16098_a_at	RIKEN cDNA 1700013L23 gene
mmu00980	Metabolism of xenobiotics by cytochrome P450 - Mus musculus (mouse)	KEGG	Es1	0.667105	gnf1m01089_a_at	esterase 1
mmu00980	Metabolism of xenobiotics by cytochrome P450 - Mus musculus (mouse)	KEGG	Apoh	0.656391	gnf1m03107_a_at	apolipoprotein H
mmu00980	Metabolism of xenobiotics by cytochrome P450 - Mus musculus (mouse)	KEGG	Mat1a	0.648333	gnf1m09228_a_at	methionine adenosyltransferase I, alpha
mmu00980	Metabolism of xenobiotics by cytochrome P450 - Mus musculus (mouse)	KEGG	Mug1	0.638192	gnf1m01463_s_at	murinoglobulin 1
mmu00980	Metabolism of xenobiotics by cytochrome P450 - Mus musculus (mouse)	KEGG	Bhmt	0.630801	gnf1m00290_a_at	betaine-homocysteine methyltransferase
mmu00980	Metabolism of xenobiotics by cytochrome P450 - Mus musculus (mouse)	KEGG	Uox	0.624575	gnf1m01913_a_at	urate oxidase
mmu00980	Metabolism of xenobiotics by cytochrome P450 - Mus musculus (mouse)	KEGG	Apoa2	0.62081	gnf1m03106_a_at	apolipoprotein A-II
mmu00980	Metabolism of xenobiotics by cytochrome P450 - Mus musculus (mouse)	KEGG	Mup3	0.620268	gnf1m28629_a_at	major urinary protein 3
mmu00980	Metabolism of xenobiotics by cytochrome P450 - Mus musculus (mouse)	KEGG	Apoa1	0.597964	gnf1m02023_a_at	apolipoprotein A-I
GO:0005792	microsome	CC	Cps1	0.952777	gnf1m30676_a_at	carbamoyl-phosphate synthetase 1
GO:0005792	microsome	CC	Apoc3	0.900314	gnf1m04260_a_at	apolipoprotein C-III
GO:0005792	microsome	CC	Fabp1	0.899504	gnf1m03564_a_at	fatty acid binding protein 1, liver
GO:0005792	microsome	CC	Ugt2b36	0.872598	gnf1m28772_at	UDP glucuronosyltransferase 2 family, polypeptide B36
GO:0005792	microsome	CC	Dpyd	0.852024	gnf1m00425_a_at	dihydropyrimidine dehydrogenase
GO:0005792	microsome	CC	2310016F22Rik	0.849071	gnf1m09539_a_at	RIKEN cDNA 2310016F22 gene
GO:0005792	microsome	CC	Hpxn	0.802538	gnf1m03553_a_at	hemopexin
GO:0005792	microsome	CC	Plg	0.799728	gnf1m01597_a_at	plasminogen
GO:0005792	microsome	CC	Ahsg	0.799706	gnf1m03100_a_at	alpha-2-HS-glycoprotein
GO:0005792	microsome	CC	2810007J24Rik	0.799067	gnf1m07735_a_at	RIKEN cDNA 2810007J24 gene
GO:0005792	microsome	CC	Es31	0.797748	gnf1m06340_s_at	esterase 31
GO:0005792	microsome	CC	Ambp	0.797398	gnf1m00805_a_at	alpha 1 microglobulin/bikunin
GO:0005792	microsome	CC	Pzp	0.792003	gnf1m00766_a_at	pregnancy zone protein
GO:0005792	microsome	CC	Akr1c6	0.788374	gnf1m05568_a_at	aldo-keto reductase family 1, member C6
GO:0005792	microsome	CC	Apoh	0.753313	gnf1m03107_a_at	apolipoprotein H
GO:0005792	microsome	CC	Mat1a	0.740445	gnf1m09228_a_at	methionine adenosyltransferase I, alpha
GO:0005792	microsome	CC	Aldob	0.740059	gnf1m10903_a_at	aldolase 2, B isoform
GO:0005792	microsome	CC	C9	0.73946	gnf1m03115_at	complement component 9
GO:0005792	microsome	CC	Serpina3k	0.722808	gnf1m23137_s_at	serine (or cysteine) peptidase inhibitor, clade A, member 3K
GO:0005792	microsome	CC	Bhmt	0.720408	gnf1m00290_a_at	betaine-homocysteine methyltransferase
GO:0005792	microsome	CC	Uox	0.71073	gnf1m01913_a_at	urate oxidase
GO:0005792	microsome	CC	Tat	0.709782	gnf1m06740_a_at	tyrosine aminotransferase
GO:0005792	microsome	CC	Es1	0.704889	gnf1m01089_a_at	esterase 1
GO:0005792	microsome	CC	BC089597	0.703475	gnf1m06502_a_at	cDNA sequence BC089597
GO:0005792	microsome	CC	Apoa2	0.698684	gnf1m03106_a_at	apolipoprotein A-II
GO:0005792	microsome	CC	Mup3	0.692818	gnf1m28629_a_at	major urinary protein 3
GO:0005792	microsome	CC	Mettl7b	0.691716	gnf1m05212_a_at	methyltransferase like 7B
GO:0005792	microsome	CC	1700013L23Rik	0.680356	gnf1m16098_a_at	RIKEN cDNA 1700013L23 gene
GO:0005792	microsome	CC	Mug1	0.666078	gnf1m01463_s_at	murinoglobulin 1
GO:0005792	microsome	CC	F2	0.62751	gnf1m02235_a_at	coagulation factor II
GO:0005792	microsome	CC	Hamp1	0.61877	gnf1m05713_a_at	hepcidin antimicrobial peptide 1
GO:0005792	microsome	CC	Hamp2	0.607336	gnf1m05714_s_at	hepcidin antimicrobial peptide 2
GO:0005792	microsome	CC	Apoa1	0.602279	gnf1m02023_a_at	apolipoprotein A-I
GO:0005792	microsome	CC	Pah	0.598496	gnf1m01541_a_at	phenylalanine hydroxylase
GO:0005746	mitochondrial electron transport chain	CC	Sdhb	0.934492	gnf1m04313_a_at	succinate dehydrogenase complex, subunit B, iron sulfur (Ip)
GO:0005746	mitochondrial electron transport chain	CC	Ndufb5	0.929326	gnf1m04473_a_at	NADH dehydrogenase (ubiquinone) 1 beta subcomplex, 5
GO:0005746	mitochondrial electron transport chain	CC	Ndufs7	0.920797	gnf1m05427_a_at	NADH dehydrogenase (ubiquinone) Fe-S protein 7
GO:0005746	mitochondrial electron transport chain	CC	Atp5o	0.90937	gnf1m09203_s_at	ATP synthase, H+ transporting, mitochondrial F1 complex, O subunit
GO:0005746	mitochondrial electron transport chain	CC	Atp5k	0.909356	gnf1m30137_s_at	ATP synthase, H+ transporting, mitochondrial F1F0 complex, subunit e
GO:0005746	mitochondrial electron transport chain	CC	Ndufs2	0.90281	gnf1m07261_a_at	NADH dehydrogenase (ubiquinone) Fe-S protein 2
GO:0005746	mitochondrial electron transport chain	CC	Atp5d	0.886261	gnf1m04470_a_at	ATP synthase, H+ transporting, mitochondrial F1 complex, delta subunit
GO:0005746	mitochondrial electron transport chain	CC	Ndufb9	0.886157	gnf1m10406_a_at	NADH dehydrogenase (ubiquinone) 1 beta subcomplex, 9
GO:0005746	mitochondrial electron transport chain	CC	Aco2	0.882349	gnf1m05918_a_at	aconitase 2, mitochondrial
GO:0005746	mitochondrial electron transport chain	CC	Ndufa9	0.87965	gnf1m04489_a_at	NADH dehydrogenase (ubiquinone) 1 alpha subcomplex, 9
GO:0005746	mitochondrial electron transport chain	CC	Sdhd	0.876179	gnf1m00021_a_at	succinate dehydrogenase complex, subunit D, integral membrane protein
GO:0005746	mitochondrial electron transport chain	CC	Atp5j2	0.872682	gnf1m03972_x_at	ATP synthase, H+ transporting, mitochondrial F0 complex, subunit f, isoform 2
GO:0005746	mitochondrial electron transport chain	CC	Atp5a1	0.830503	gnf1m00838_a_at	ATP synthase, H+ transporting, mitochondrial F1 complex, alpha subunit, isoform 1
GO:0005746	mitochondrial electron transport chain	CC	Atp5b	0.828058	gnf1m03473_a_at	ATP synthase, H+ transporting mitochondrial F1 complex, beta subunit
GO:0005746	mitochondrial electron transport chain	CC	Suclg1	0.813019	gnf1m03834_a_at	succinate-CoA ligase, GDP-forming, alpha subunit
GO:0005746	mitochondrial electron transport chain	CC	Mtch2	0.810784	gnf1m09960_s_at	mitochondrial carrier homolog 2 (C. elegans)
GO:0005746	mitochondrial electron transport chain	CC	Idh3g	0.796817	gnf1m01276_a_at	isocitrate dehydrogenase 3 (NAD+), gamma
GO:0005746	mitochondrial electron transport chain	CC	Mrpl12	0.716031	gnf1m05135_a_at	mitochondrial ribosomal protein L12
GO:0005746	mitochondrial electron transport chain	CC	Chchd3	0.711392	gnf1m08892_a_at	coiled-coil-helix-coiled-coil-helix domain containing 3
GO:0005746	mitochondrial electron transport chain	CC	Acadvl	0.697881	gnf1m03550_a_at	acyl-Coenzyme A dehydrogenase, very long chain
GO:0005746	mitochondrial electron transport chain	CC	Cox5a	0.682718	gnf1m10850_a_at	cytochrome c oxidase, subunit Va
GO:0005746	mitochondrial electron transport chain	CC	Timm10	0.653221	gnf1m03340_a_at	translocase of inner mitochondrial membrane 10 homolog (yeast)
GO:0005746	mitochondrial electron transport chain	CC	Dlst	0.650292	gnf1m07495_a_at	dihydrolipoamide S-succinyltransferase (E2 component of 2-oxo-glutarate complex)
GO:0005746	mitochondrial electron transport chain	CC	Cox6a1	0.645177	gnf1m00291_s_at	cytochrome c oxidase, subunit VI a, polypeptide 1
GO:0005746	mitochondrial electron transport chain	CC	Coq9	0.639549	gnf1m16262_a_at	coenzyme Q9 homolog (yeast)
GO:0005746	mitochondrial electron transport chain	CC	Ech1	0.633523	gnf1m03471_a_at	enoyl coenzyme A hydratase 1, peroxisomal
GO:0005740	mitochondrial envelope	CC	Atp5o	0.886109	gnf1m09203_s_at	ATP synthase, H+ transporting, mitochondrial F1 complex, O subunit
GO:0005740	mitochondrial envelope	CC	Idh3b	0.869196	gnf1m09227_a_at	isocitrate dehydrogenase 3 (NAD+) beta
GO:0005740	mitochondrial envelope	CC	Aco2	0.850746	gnf1m05918_a_at	aconitase 2, mitochondrial
GO:0005740	mitochondrial envelope	CC	Ndufs2	0.844927	gnf1m07261_a_at	NADH dehydrogenase (ubiquinone) Fe-S protein 2
GO:0005740	mitochondrial envelope	CC	Atp5k	0.825509	gnf1m30137_s_at	ATP synthase, H+ transporting, mitochondrial F1F0 complex, subunit e
GO:0005740	mitochondrial envelope	CC	Tmem126a	0.804775	gnf1m04546_a_at	transmembrane protein 126A
GO:0005740	mitochondrial envelope	CC	Chchd2	0.793433	gnf1m09175_s_at	coiled-coil-helix-coiled-coil-helix domain containing 2
GO:0005740	mitochondrial envelope	CC	Idh3g	0.766534	gnf1m01276_a_at	isocitrate dehydrogenase 3 (NAD+), gamma
GO:0005740	mitochondrial envelope	CC	Mrps18a	0.745029	gnf1m05061_a_at	mitochondrial ribosomal protein S18A
GO:0005740	mitochondrial envelope	CC	Dld	0.735592	gnf1m01031_a_at	dihydrolipoamide dehydrogenase
GO:0005740	mitochondrial envelope	CC	Tpi1	0.718616	gnf1m01878_a_at	triosephosphate isomerase 1
GO:0005740	mitochondrial envelope	CC	Acadvl	0.697881	gnf1m03550_a_at	acyl-Coenzyme A dehydrogenase, very long chain
GO:0005740	mitochondrial envelope	CC	Mrpl12	0.6917	gnf1m05135_a_at	mitochondrial ribosomal protein L12
GO:0005740	mitochondrial envelope	CC	Dlst	0.683902	gnf1m07495_a_at	dihydrolipoamide S-succinyltransferase (E2 component of 2-oxo-glutarate complex)
GO:0005740	mitochondrial envelope	CC	Gpx4	0.676406	gnf1m09523_s_at	glutathione peroxidase 4
GO:0005740	mitochondrial envelope	CC	D10Ertd214e	0.669636	gnf1m09884_a_at	DNA segment, Chr 10, ERATO Doi 214, expressed
GO:0005740	mitochondrial envelope	CC	Iars2	0.65458	gnf1m22968_s_at	isoleucine-tRNA synthetase 2, mitochondrial
GO:0005740	mitochondrial envelope	CC	Rnf11	0.650055	gnf1m11306_a_at	ring finger protein 11
GO:0005740	mitochondrial envelope	CC	Dtnbp1	0.640074	gnf1m04689_a_at	dystrobrevin binding protein 1
GO:0005740	mitochondrial envelope	CC	Pgk1	0.637972	gnf1m09182_s_at	phosphoglycerate kinase 1
GO:0005740	mitochondrial envelope	CC	Coq9	0.634856	gnf1m16262_a_at	coenzyme Q9 homolog (yeast)
GO:0005740	mitochondrial envelope	CC	Ech1	0.633523	gnf1m03471_a_at	enoyl coenzyme A hydratase 1, peroxisomal
GO:0005740	mitochondrial envelope	CC	Snrk	0.630249	gnf1m06054_a_at	SNF related kinase
GO:0005740	mitochondrial envelope	CC	Acadm	0.628989	gnf1m09802_s_at	acetyl-Coenzyme A dehydrogenase, medium chain
GO:0005740	mitochondrial envelope	CC	Pgm2	0.627348	gnf1m10442_a_at	phosphoglucomutase 2
GO:0005740	mitochondrial envelope	CC	Prdx3	0.627065	gnf1m00811_a_at	peroxiredoxin 3
GO:0005740	mitochondrial envelope	CC	Dnajc15	0.625228	gnf1m04506_a_at	DnaJ (Hsp40) homolog, subfamily C, member 15
GO:0005740	mitochondrial envelope	CC	Fh1	0.621971	gnf1m29220_a_at	fumarate hydratase 1
GO:0005740	mitochondrial envelope	CC	Trap1	0.61834	gnf1m04988_a_at	TNF receptor-associated protein 1
GO:0005740	mitochondrial envelope	CC	C030006K11Rik	0.610043	gnf1m12978_a_at	RIKEN cDNA C030006K11 gene
GO:0005740	mitochondrial envelope	CC	Clybl	0.599647	gnf1m00226_a_at	citrate lyase beta like
GO:0005740	mitochondrial envelope	CC	Mto1	0.598494	gnf1m05044_a_at	mitochondrial translation optimization 1 homolog (S. cerevisiae)
GO:0005740	mitochondrial envelope	CC	BC056474	0.597922	gnf1m16511_a_at	cDNA sequence BC056474
GO:0005740	mitochondrial envelope	CC	Ddt	0.590458	gnf1m02176_a_at	D-dopachrome tautomerase
GO:0005743	mitochondrial inner membrane	CC	Atp5o	0.896392	gnf1m09203_s_at	ATP synthase, H+ transporting, mitochondrial F1 complex, O subunit
GO:0005743	mitochondrial inner membrane	CC	Idh3b	0.881474	gnf1m09227_a_at	isocitrate dehydrogenase 3 (NAD+) beta
GO:0005743	mitochondrial inner membrane	CC	Aco2	0.856522	gnf1m05918_a_at	aconitase 2, mitochondrial
GO:0005743	mitochondrial inner membrane	CC	Ndufs2	0.851076	gnf1m07261_a_at	NADH dehydrogenase (ubiquinone) Fe-S protein 2
GO:0005743	mitochondrial inner membrane	CC	Atp5k	0.830535	gnf1m30137_s_at	ATP synthase, H+ transporting, mitochondrial F1F0 complex, subunit e
GO:0005743	mitochondrial inner membrane	CC	Sdhd	0.811809	gnf1m00021_a_at	succinate dehydrogenase complex, subunit D, integral membrane protein
GO:0005743	mitochondrial inner membrane	CC	Tmem126a	0.804775	gnf1m04546_a_at	transmembrane protein 126A
GO:0005743	mitochondrial inner membrane	CC	Chchd2	0.800163	gnf1m09175_s_at	coiled-coil-helix-coiled-coil-helix domain containing 2
GO:0005743	mitochondrial inner membrane	CC	Idh3g	0.770765	gnf1m01276_a_at	isocitrate dehydrogenase 3 (NAD+), gamma
GO:0005743	mitochondrial inner membrane	CC	Mrps18a	0.745029	gnf1m05061_a_at	mitochondrial ribosomal protein S18A
GO:0005743	mitochondrial inner membrane	CC	Dld	0.739309	gnf1m01031_a_at	dihydrolipoamide dehydrogenase
GO:0005743	mitochondrial inner membrane	CC	Ndufaf1	0.727679	gnf1m12780_a_at	NADH dehydrogenase (ubiquinone) 1 alpha subcomplex, assembly factor 1
GO:0005743	mitochondrial inner membrane	CC	Tpi1	0.718616	gnf1m01878_a_at	triosephosphate isomerase 1
GO:0005743	mitochondrial inner membrane	CC	Brp44	0.709595	gnf1m05168_a_at	brain protein 44
GO:0005743	mitochondrial inner membrane	CC	Dlst	0.702924	gnf1m07495_a_at	dihydrolipoamide S-succinyltransferase (E2 component of 2-oxo-glutarate complex)
GO:0005743	mitochondrial inner membrane	CC	Mrpl12	0.701635	gnf1m05135_a_at	mitochondrial ribosomal protein L12
GO:0005743	mitochondrial inner membrane	CC	Acadvl	0.699468	gnf1m03550_a_at	acyl-Coenzyme A dehydrogenase, very long chain
GO:0005743	mitochondrial inner membrane	CC	Tmem85	0.691009	gnf1m04996_a_at	transmembrane protein 85
GO:0005743	mitochondrial inner membrane	CC	Gpx4	0.684522	gnf1m09523_s_at	glutathione peroxidase 4
GO:0005743	mitochondrial inner membrane	CC	D10Ertd214e	0.669636	gnf1m09884_a_at	DNA segment, Chr 10, ERATO Doi 214, expressed
GO:0005743	mitochondrial inner membrane	CC	Dtnbp1	0.664051	gnf1m04689_a_at	dystrobrevin binding protein 1
GO:0005743	mitochondrial inner membrane	CC	Iars2	0.662302	gnf1m22968_s_at	isoleucine-tRNA synthetase 2, mitochondrial
GO:0005743	mitochondrial inner membrane	CC	Pgk1	0.658337	gnf1m09182_s_at	phosphoglycerate kinase 1
GO:0005743	mitochondrial inner membrane	CC	Dnajc15	0.650966	gnf1m04506_a_at	DnaJ (Hsp40) homolog, subfamily C, member 15
GO:0005743	mitochondrial inner membrane	CC	Fh1	0.648291	gnf1m29220_a_at	fumarate hydratase 1
GO:0005743	mitochondrial inner membrane	CC	Acadm	0.638854	gnf1m09802_s_at	acetyl-Coenzyme A dehydrogenase, medium chain
GO:0005743	mitochondrial inner membrane	CC	Prdx3	0.638328	gnf1m00811_a_at	peroxiredoxin 3
GO:0005743	mitochondrial inner membrane	CC	Coq9	0.637202	gnf1m16262_a_at	coenzyme Q9 homolog (yeast)
GO:0005743	mitochondrial inner membrane	CC	Ech1	0.635548	gnf1m03471_a_at	enoyl coenzyme A hydratase 1, peroxisomal
GO:0005743	mitochondrial inner membrane	CC	Snrk	0.631967	gnf1m06054_a_at	SNF related kinase
GO:0005743	mitochondrial inner membrane	CC	Decr1	0.631497	gnf1m11199_s_at	2,4-dienoyl CoA reductase 1, mitochondrial
GO:0005743	mitochondrial inner membrane	CC	Cox6a1	0.626581	gnf1m00291_s_at	cytochrome c oxidase, subunit VI a, polypeptide 1
GO:0005743	mitochondrial inner membrane	CC	Rnf11	0.625575	gnf1m11306_a_at	ring finger protein 11
GO:0005743	mitochondrial inner membrane	CC	Clybl	0.624416	gnf1m00226_a_at	citrate lyase beta like
GO:0005743	mitochondrial inner membrane	CC	Trap1	0.61957	gnf1m04988_a_at	TNF receptor-associated protein 1
GO:0005743	mitochondrial inner membrane	CC	Mto1	0.614607	gnf1m05044_a_at	mitochondrial translation optimization 1 homolog (S. cerevisiae)
GO:0005743	mitochondrial inner membrane	CC	Pgm2	0.613493	gnf1m10442_a_at	phosphoglucomutase 2
GO:0005743	mitochondrial inner membrane	CC	Ddt	0.604162	gnf1m02176_a_at	D-dopachrome tautomerase
GO:0005743	mitochondrial inner membrane	CC	BC056474	0.59011	gnf1m16511_a_at	cDNA sequence BC056474
GO:0031966	mitochondrial membrane	CC	Sdhd	0.799195	gnf1m00021_a_at	succinate dehydrogenase complex, subunit D, integral membrane protein
GO:0031966	mitochondrial membrane	CC	Tmem126a	0.779391	gnf1m04546_a_at	transmembrane protein 126A
GO:0031966	mitochondrial membrane	CC	Atp5o	0.77365	gnf1m09203_s_at	ATP synthase, H+ transporting, mitochondrial F1 complex, O subunit
GO:0031966	mitochondrial membrane	CC	Ndufaf1	0.726278	gnf1m12780_a_at	NADH dehydrogenase (ubiquinone) 1 alpha subcomplex, assembly factor 1
GO:0031966	mitochondrial membrane	CC	Pgk1	0.6308	gnf1m09182_s_at	phosphoglycerate kinase 1
GO:0031966	mitochondrial membrane	CC	Iars2	0.624761	gnf1m22968_s_at	isoleucine-tRNA synthetase 2, mitochondrial
GO:0031966	mitochondrial membrane	CC	Dtnbp1	0.616898	gnf1m04689_a_at	dystrobrevin binding protein 1
GO:0031966	mitochondrial membrane	CC	Acadm	0.603958	gnf1m09802_s_at	acetyl-Coenzyme A dehydrogenase, medium chain
GO:0031966	mitochondrial membrane	CC	Cox6a1	0.590689	gnf1m00291_s_at	cytochrome c oxidase, subunit VI a, polypeptide 1
GO:0044455	mitochondrial membrane part	CC	Sdhb	0.934492	gnf1m04313_a_at	succinate dehydrogenase complex, subunit B, iron sulfur (Ip)
GO:0044455	mitochondrial membrane part	CC	Ndufs7	0.916198	gnf1m05427_a_at	NADH dehydrogenase (ubiquinone) Fe-S protein 7
GO:0044455	mitochondrial membrane part	CC	Idh3b	0.907395	gnf1m09227_a_at	isocitrate dehydrogenase 3 (NAD+) beta
GO:0044455	mitochondrial membrane part	CC	Atp5o	0.901264	gnf1m09203_s_at	ATP synthase, H+ transporting, mitochondrial F1 complex, O subunit
GO:0044455	mitochondrial membrane part	CC	Ndufa9	0.900544	gnf1m04489_a_at	NADH dehydrogenase (ubiquinone) 1 alpha subcomplex, 9
GO:0044455	mitochondrial membrane part	CC	Atp5k	0.885922	gnf1m30137_s_at	ATP synthase, H+ transporting, mitochondrial F1F0 complex, subunit e
GO:0044455	mitochondrial membrane part	CC	Atp5d	0.85046	gnf1m04470_a_at	ATP synthase, H+ transporting, mitochondrial F1 complex, delta subunit
GO:0044455	mitochondrial membrane part	CC	Sdhd	0.835837	gnf1m00021_a_at	succinate dehydrogenase complex, subunit D, integral membrane protein
GO:0044455	mitochondrial membrane part	CC	Tmem126a	0.829055	gnf1m04546_a_at	transmembrane protein 126A
GO:0044455	mitochondrial membrane part	CC	Chchd2	0.821439	gnf1m09175_s_at	coiled-coil-helix-coiled-coil-helix domain containing 2
GO:0044455	mitochondrial membrane part	CC	Atp5a1	0.818489	gnf1m00838_a_at	ATP synthase, H+ transporting, mitochondrial F1 complex, alpha subunit, isoform 1
GO:0044455	mitochondrial membrane part	CC	Atp5b	0.807602	gnf1m03473_a_at	ATP synthase, H+ transporting mitochondrial F1 complex, beta subunit
GO:0044455	mitochondrial membrane part	CC	Suclg1	0.790389	gnf1m03834_a_at	succinate-CoA ligase, GDP-forming, alpha subunit
GO:0044455	mitochondrial membrane part	CC	Mtch2	0.787895	gnf1m09960_s_at	mitochondrial carrier homolog 2 (C. elegans)
GO:0044455	mitochondrial membrane part	CC	Tufm	0.77158	gnf1m10136_a_at	Tu translation elongation factor, mitochondrial
GO:0044455	mitochondrial membrane part	CC	Idh3g	0.770765	gnf1m01276_a_at	isocitrate dehydrogenase 3 (NAD+), gamma
GO:0044455	mitochondrial membrane part	CC	Gpx4	0.748405	gnf1m09523_s_at	glutathione peroxidase 4
GO:0044455	mitochondrial membrane part	CC	Dld	0.731875	gnf1m01031_a_at	dihydrolipoamide dehydrogenase
GO:0044455	mitochondrial membrane part	CC	Sdha	0.729662	gnf1m15869_a_at	succinate dehydrogenase complex, subunit A, flavoprotein (Fp)
GO:0044455	mitochondrial membrane part	CC	Timm10	0.713144	gnf1m03340_a_at	translocase of inner mitochondrial membrane 10 homolog (yeast)
GO:0044455	mitochondrial membrane part	CC	Dtnbp1	0.707663	gnf1m04689_a_at	dystrobrevin binding protein 1
GO:0044455	mitochondrial membrane part	CC	Acadvl	0.703844	gnf1m03550_a_at	acyl-Coenzyme A dehydrogenase, very long chain
GO:0044455	mitochondrial membrane part	CC	Iars2	0.701343	gnf1m22968_s_at	isoleucine-tRNA synthetase 2, mitochondrial
GO:0044455	mitochondrial membrane part	CC	Cox5a	0.690478	gnf1m10850_a_at	cytochrome c oxidase, subunit Va
GO:0044455	mitochondrial membrane part	CC	Dlst	0.664881	gnf1m07495_a_at	dihydrolipoamide S-succinyltransferase (E2 component of 2-oxo-glutarate complex)
GO:0044455	mitochondrial membrane part	CC	BC056474	0.652908	gnf1m16511_a_at	cDNA sequence BC056474
GO:0044455	mitochondrial membrane part	CC	Pgk1	0.649978	gnf1m09182_s_at	phosphoglycerate kinase 1
GO:0044455	mitochondrial membrane part	CC	Acadm	0.64872	gnf1m09802_s_at	acetyl-Coenzyme A dehydrogenase, medium chain
GO:0044455	mitochondrial membrane part	CC	Mto1	0.645171	gnf1m05044_a_at	mitochondrial translation optimization 1 homolog (S. cerevisiae)
GO:0044455	mitochondrial membrane part	CC	Coq9	0.639549	gnf1m16262_a_at	coenzyme Q9 homolog (yeast)
GO:0044455	mitochondrial membrane part	CC	Prdx3	0.638328	gnf1m00811_a_at	peroxiredoxin 3
GO:0044455	mitochondrial membrane part	CC	Snrk	0.631967	gnf1m06054_a_at	SNF related kinase
GO:0044455	mitochondrial membrane part	CC	Pgm2	0.628119	gnf1m10442_a_at	phosphoglucomutase 2
GO:0044455	mitochondrial membrane part	CC	Cox6a1	0.626581	gnf1m00291_s_at	cytochrome c oxidase, subunit VI a, polypeptide 1
GO:0044455	mitochondrial membrane part	CC	Trap1	0.626009	gnf1m04988_a_at	TNF receptor-associated protein 1
GO:0044455	mitochondrial membrane part	CC	C030006K11Rik	0.616995	gnf1m12978_a_at	RIKEN cDNA C030006K11 gene
GO:0044455	mitochondrial membrane part	CC	Glo1	0.609075	gnf1m04499_a_at	glyoxalase 1
GO:0044455	mitochondrial membrane part	CC	Mrpl22	0.605543	gnf1m29327_a_at	mitochondrial ribosomal protein L22
GO:0044455	mitochondrial membrane part	CC		0.599156	gnf1m25749_at	hypothetical protein
GO:0044429	mitochondrial part	CC	Atp5o	0.882101	gnf1m09203_s_at	ATP synthase, H+ transporting, mitochondrial F1 complex, O subunit
GO:0044429	mitochondrial part	CC	Idh3b	0.86715	gnf1m09227_a_at	isocitrate dehydrogenase 3 (NAD+) beta
GO:0044429	mitochondrial part	CC	Aco2	0.840504	gnf1m05918_a_at	aconitase 2, mitochondrial
GO:0044429	mitochondrial part	CC	Ndufs2	0.838779	gnf1m07261_a_at	NADH dehydrogenase (ubiquinone) Fe-S protein 2
GO:0044429	mitochondrial part	CC	Atp5k	0.820484	gnf1m30137_s_at	ATP synthase, H+ transporting, mitochondrial F1F0 complex, subunit e
GO:0044429	mitochondrial part	CC	Tmem126a	0.790614	gnf1m04546_a_at	transmembrane protein 126A
GO:0044429	mitochondrial part	CC	Chchd2	0.786702	gnf1m09175_s_at	coiled-coil-helix-coiled-coil-helix domain containing 2
GO:0044429	mitochondrial part	CC	Idh3g	0.762304	gnf1m01276_a_at	isocitrate dehydrogenase 3 (NAD+), gamma
GO:0044429	mitochondrial part	CC	Dld	0.731875	gnf1m01031_a_at	dihydrolipoamide dehydrogenase
GO:0044429	mitochondrial part	CC	Mrps18a	0.714599	gnf1m05061_a_at	mitochondrial ribosomal protein S18A
GO:0044429	mitochondrial part	CC	Dlst	0.702924	gnf1m07495_a_at	dihydrolipoamide S-succinyltransferase (E2 component of 2-oxo-glutarate complex)
GO:0044429	mitochondrial part	CC	Acadvl	0.695871	gnf1m03550_a_at	acyl-Coenzyme A dehydrogenase, very long chain
GO:0044429	mitochondrial part	CC	Tpi1	0.681097	gnf1m01878_a_at	triosephosphate isomerase 1
GO:0044429	mitochondrial part	CC	Gpx4	0.668289	gnf1m09523_s_at	glutathione peroxidase 4
GO:0044429	mitochondrial part	CC	Iars2	0.662302	gnf1m22968_s_at	isoleucine-tRNA synthetase 2, mitochondrial
GO:0044429	mitochondrial part	CC	D10Ertd214e	0.648936	gnf1m09884_a_at	DNA segment, Chr 10, ERATO Doi 214, expressed
GO:0044429	mitochondrial part	CC	Fh1	0.648291	gnf1m29220_a_at	fumarate hydratase 1
GO:0044429	mitochondrial part	CC	Ech1	0.63284	gnf1m03471_a_at	enoyl coenzyme A hydratase 1, peroxisomal
GO:0044429	mitochondrial part	CC	Acadm	0.628989	gnf1m09802_s_at	acetyl-Coenzyme A dehydrogenase, medium chain
GO:0044429	mitochondrial part	CC	Snrk	0.62853	gnf1m06054_a_at	SNF related kinase
GO:0044429	mitochondrial part	CC	Dnajc15	0.621051	gnf1m04506_a_at	DnaJ (Hsp40) homolog, subfamily C, member 15
GO:0044429	mitochondrial part	CC	Trap1	0.61957	gnf1m04988_a_at	TNF receptor-associated protein 1
GO:0044429	mitochondrial part	CC	Coq9	0.619489	gnf1m16262_a_at	coenzyme Q9 homolog (yeast)
GO:0044429	mitochondrial part	CC	Dtnbp1	0.619436	gnf1m04689_a_at	dystrobrevin binding protein 1
GO:0044429	mitochondrial part	CC	Prdx3	0.615803	gnf1m00811_a_at	peroxiredoxin 3
GO:0044429	mitochondrial part	CC	Pgk1	0.604643	gnf1m09182_s_at	phosphoglycerate kinase 1
GO:0044429	mitochondrial part	CC	Pgm2	0.60462	gnf1m10442_a_at	phosphoglucomutase 2
GO:0044429	mitochondrial part	CC	Clybl	0.603498	gnf1m00226_a_at	citrate lyase beta like
GO:0044429	mitochondrial part	CC	Rnf11	0.602676	gnf1m11306_a_at	ring finger protein 11
GO:0044429	mitochondrial part	CC	Mto1	0.597439	gnf1m05044_a_at	mitochondrial translation optimization 1 homolog (S. cerevisiae)
GO:0044429	mitochondrial part	CC	BC056474	0.59011	gnf1m16511_a_at	cDNA sequence BC056474
GO:0005739	mitochondrion	CC	Tmem126a	0.789372	gnf1m04546_a_at	transmembrane protein 126A
GO:0005739	mitochondrion	CC	Tpi1	0.644938	gnf1m01878_a_at	triosephosphate isomerase 1
GO:0005739	mitochondrion	CC	Brp44	0.634925	gnf1m05168_a_at	brain protein 44
GO:0005739	mitochondrion	CC	Dtnbp1	0.614369	gnf1m04689_a_at	dystrobrevin binding protein 1
GO:0005739	mitochondrion	CC	Pgk1	0.594921	gnf1m09182_s_at	phosphoglycerate kinase 1
GO:0005739	mitochondrion	CC	BC056474	0.594016	gnf1m16511_a_at	cDNA sequence BC056474
GO:0004497	monooxygenase activity	MF	Cps1	0.976743	gnf1m30676_a_at	carbamoyl-phosphate synthetase 1
GO:0004497	monooxygenase activity	MF	Fabp1	0.91823	gnf1m03564_a_at	fatty acid binding protein 1, liver
GO:0004497	monooxygenase activity	MF	Rdh7	0.911617	gnf1m03576_a_at	retinol dehydrogenase 7
GO:0004497	monooxygenase activity	MF	Ugt2b36	0.87724	gnf1m28772_at	UDP glucuronosyltransferase 2 family, polypeptide B36
GO:0004497	monooxygenase activity	MF	Pzp	0.851924	gnf1m00766_a_at	pregnancy zone protein
[truncated: 861 more rows]
