# Supplementary material for: Gene Set Enrichment in eQTL Data Identifies Novel Annotations and Pathway Regulators
Source: PLoS Genet. 2008 May 9;4(5):e1000070. doi: 10.1371/journal.pgen.1000070 (PMC2346558; doi:10.1371/journal.pgen.1000070)
Supplement: Table S3 — SNPs discovered in the CCNH gene across 20 inbred mouse strains. (0.02 MB XLS) [file pgen.1000070.s006.xls]

## Sheet: Sheet1
		Strain:	C57BL6J	C57L_J	SM_J	SWR_J	WSB_Ei	A_J	AKR_J	BALB_cByJ	BTBR	BUB_BnJ	C3H_HeJ	CBA_J	DBA_2J	FVB_NJ	NOD_LtJ	NZB_BlNJ	NZW_LacJ	PL_J	RIIIS_J	SJL_J
		Haplotype group:	2	2	2	2	2	1	1	1	1	1	1	1	1	1	1	1	1	1	1	1
SNP type	SNP ID	SNP location
upstream	rs29228601	13: 85662341	T	T	T	T	T	G	G	G	G	G	G	G	G	G	G	G	G	G	G	G
intronic	rs29731196	13: 85663512	C	C	C	C	C	T	T	T	T	T	T	T	T	T	T	T	T	T	T	T
intronic	rs29901769	13: 85663819	A	A	A	A	A	G	G	G	G	G	G	G	G	G	G	G	G	G	G	G
intronic	NT_039589.6_31290924	13: 85664057	T	T	T	T	T	A	A	A	A	A	A	A	A	A	A	A	A	A	A	A
intronic	rs30053969	13: 85677368	G	G	G	G	G	A	A	A	A	A	A	A	A	A	A	A	A	A	A	A
intronic	rs29493970	13: 85682402	G	G	G	G	G	A	A	A	A	A	A	A	A	A	A	A	A	A	A	A
intronic	rs29713952	13: 85685337	A	A	A	A	A	C	C	C	C	C	C	C	C	C	C	C	C	C	C	C
3'UTR	rs29618813	13: 85686308	G	G	G	G	G	A	A	A	A	A	A	A	A	A	A	A	A	A	A	A
3'UTR	rs29784741	13: 85686343	A	A	A	A	A	G	G	G	G	G	G	G	G	G	G	G	G	G	G	G
